# Supplementary material for: Synthesis and structure of 4-{[(E)-(7-meth­oxy-1,3-benzodioxol-5-yl)methyl­idene]amino}-1,5-dimethyl-2-phenyl-2,3-di­hydro-1H-pyrazol-3-one
Source: Acta Crystallogr E Crystallogr Commun. 2021 Jan 29;77(Pt 2):200–3. doi: 10.1107/S2056989021000797 (PMC7869537; doi:10.1107/S2056989021000797)
Supplement: Supplementary file 1 [file e-77-00200-sup1.cif]

##############################################################################
#                                                                            #
# This CIF contains the data in a paper accepted for publication in          #
# Acta Crystallographica Section E. It conforms to the requirements of       #
# Notes for Authors for Acta Crystallographica Section E, and has been       #
# peer reviewed under the auspices of the IUCr Commission on Journals.       #
#                                                                            #
# Full details of the Crystallographic Information File format               #
# are given in the paper "The Crystallographic Information File (CIF):       #
# a New Standard Archive File for Crystallography" by S. R. Hall, F. H.      #
# Allen and I. D. Brown [Acta Cryst. (1991), A47, 655-685].                  #
#                                                                            #
# The current version of the core CIF dictionary is obtainable from          #
# ftp://ftp.iucr.org/pub/cif_core.dic.                                       #
#                                                                            #
# Software is freely available for graphical display of the structure(s)     #
# in this CIF. For information consult the CIF software page                 #
# http://www.iucr.org/resources/cif/software.                                #
#                                                                            #
# This file may be used for bona fide research purposes within the           #
# scientific community so long as proper attribution is given to the journal # 
# article from which it was obtained.                                        #
#                                                                            #
##############################################################################
data_I
_audit_creation_method
;
Olex2 1.3
(compiled 2020.07.31 svn.rc2a77460 for OlexSys, GUI svn.r6145)
;
_journal_date_recd_electronic     2020-12-29
_journal_date_accepted     2021-01-22
_journal_name_full     'Acta Crystallographica, Section E'
_journal_year     2021
_journal_volume     77
_journal_issue      2
_journal_page_first     200
_journal_page_last     203
_journal_paper_category     GO
_journal_paper_doi     10.1107/S2056989021000797
_journal_coeditor_code     HB7958
_publ_contact_author_name     'Charmaine Arderne'
_publ_contact_author_address
;
Department of Chemical Sciences
Research Centre for Synthesis and Catalysis
University of Johannesburg
P O Box 524
Auckland Park
Johannesburg
2006
South Africa
;
_publ_contact_author_email     'carderne@uj.ac.za'
_publ_contact_author_fax     '+27115592819'
_publ_contact_author_phone     '+27115592360'
_publ_section_title
;\
Synthesis and structure of
4-{[(<i>E</i>)-(7-methoxy-1,3-benzodioxol-5-yl)methylidene]amino}-1,5-\
dimethyl-2-phenyl-2,3-dihydro-1<i>H</i>-pyrazol-3-one
;
loop_
    _publ_author_name
    _publ_author_footnote
    _publ_author_address
    'Arderne, Charmaine' .
;
Department of Chemical Sciences
Research Centre for Synthesis and Catalysis
University of Johannesburg
PO Box 524
Auckland Park
Johannesburg
2006
South Africa
;
    'Fotsing, Marthe Carine Djuide' .
;
Department of Chemical Sciences
University of Johannesburg
PO Box 17011
Doornfontein
Johannesburg
2028
South Africa
;
    'Ndinteh, Derek Tantoh' .
;
Department of Chemical Sciences
University of Johannesburg
PO Box 17011
Doornfontein
Johannesburg
2028
South Africa
;
_publ_section_synopsis
;
The reaction of 4-amino-1,5-dimethyl-2-phenyl-1,2-dihydropyrazol-3-one with
4-methoxybenzo[1,3]dioxole-5-carbaldehyde resulted in the title compound,
which crystallizes in space group <i>C</i>2/<i>c</i>. Two solvent-accessible
voids, each of 397 \%A^3^, were found to be evident in the crystal structure.
;
_chemical_name_systematic
;\
4-{[(<i>E</i>)-(7-Methoxy-1,3-benzodioxol-5-yl)methylidene]amino}-\
1,5-dimethyl-2-phenyl-2,3-dihydro-1<i>H</i>-pyrazol-3-one
;
_chemical_name_common     ?
_chemical_formula_moiety     'C20 H19 N3 O4'
_chemical_formula_sum     'C20 H19 N3 O4'
_chemical_formula_weight     365.38
_chemical_melting_point     ?
_space_group_crystal_system     monoclinic
_space_group_name_H-M_alt     'C 1 2/c 1'
_space_group_name_Hall     '-C 2yc'
loop_
    _space_group_symop_operation_xyz
    'x, y, z'
    '-x, y, -z+1/2'
    'x+1/2, y+1/2, z'
    '-x+1/2, y+1/2, -z+1/2'
    '-x, -y, -z'
    'x, -y, z-1/2'
    '-x+1/2, -y+1/2, -z'
    'x+1/2, -y+1/2, z-1/2'
_cell_length_a     33.888(4)
_cell_length_b     14.9497(18)
_cell_length_c     8.2021(10)
_cell_angle_alpha     90
_cell_angle_beta     94.447(4)
_cell_angle_gamma     90
_cell_volume     4142.8(9)
_cell_formula_units_Z     8
_cell_measurement_reflns_used     4074
_cell_measurement_theta_min     2.94
_cell_measurement_theta_max     28.04
_cell_measurement_temperature     173(2)
_exptl_crystal_description     plate
_exptl_crystal_colour     colourless
_exptl_crystal_size_max     0.428
_exptl_crystal_size_mid     0.372
_exptl_crystal_size_min     0.03
_exptl_crystal_density_diffrn     1.172
_exptl_crystal_density_meas     ?
_exptl_crystal_density_method     ?
_exptl_crystal_F_000     1536
_exptl_absorpt_coefficient_mu     0.083
_exptl_absorpt_correction_type     multi-scan
_exptl_absorpt_process_details
;
(SADABS; Bruker, 2016)
;
_exptl_absorpt_correction_T_min     0.961
_exptl_absorpt_correction_T_max     0.969
_diffrn_ambient_temperature     173.15
_diffrn_source     ?
_diffrn_radiation_type     MoK\a
_diffrn_radiation_wavelength     0.71073
_diffrn_measurement_device_type     'Bruker APEXII CCD'
_diffrn_measurement_method     '\f and \w scans'
_diffrn_detector_area_resol_mean     ?
_diffrn_reflns_number     16905
_diffrn_reflns_av_R_equivalents     0.0679
_diffrn_reflns_av_unetI/netI     0.0750
_diffrn_reflns_theta_min     2.942
_diffrn_reflns_theta_max     27.997
_diffrn_reflns_theta_full     25.242
_diffrn_measured_fraction_theta_max     0.998
_diffrn_measured_fraction_theta_full     0.997
_diffrn_reflns_limit_h_min     -44
_diffrn_reflns_limit_h_max     44
_diffrn_reflns_limit_k_min     -19
_diffrn_reflns_limit_k_max     19
_diffrn_reflns_limit_l_min     -10
_diffrn_reflns_limit_l_max     10
_refine_special_details     ?
_reflns_number_total     5003
_reflns_number_gt     2935
_reflns_threshold_expression     'I > 2\s(I)'
_refine_ls_structure_factor_coef     Fsqd
_refine_ls_matrix_type     full
_refine_ls_R_factor_all     0.1126
_refine_ls_R_factor_gt     0.0629
_refine_ls_wR_factor_gt     0.1462
_refine_ls_wR_factor_ref     0.1607
_refine_ls_goodness_of_fit_ref     1.050
_refine_ls_restrained_S_all     1.050
_refine_ls_number_reflns     5003
_refine_ls_number_parameters     247
_refine_ls_number_restraints     0
_refine_ls_hydrogen_treatment     constr
_refine_ls_weighting_scheme     calc
_refine_ls_weighting_details
              'w=1/[\s^2^(Fo^2^)+(0.0734P)^2^+0.9410P] where P=(Fo^2^+2Fc^2^)/3'
_atom_sites_solution_hydrogens     geom
_atom_sites_solution_primary     dual
_atom_sites_solution_secondary     ?
_refine_ls_shift/su_max     0.001
_refine_ls_shift/su_mean     0.000
_refine_diff_density_max     0.217
_refine_diff_density_min     -0.245
_refine_ls_extinction_method     none
_refine_ls_extinction_coef     .
loop_
    _atom_type_symbol
    _atom_type_description
    _atom_type_scat_dispersion_real
    _atom_type_scat_dispersion_imag
    _atom_type_scat_source
    'C' 'C' 0.0033 0.0016
                         'International Tables Vol C Tables 4.2.6.8 and 6.1.1.4'
    'H' 'H' 0.0000 0.0000
                         'International Tables Vol C Tables 4.2.6.8 and 6.1.1.4'
    'N' 'N' 0.0061 0.0033
                         'International Tables Vol C Tables 4.2.6.8 and 6.1.1.4'
    'O' 'O' 0.0106 0.0060
                         'International Tables Vol C Tables 4.2.6.8 and 6.1.1.4'
_computing_data_collection
;
APEX2 (Bruker, 2014)
;
_computing_cell_refinement
;
SAINT (Bruker, 2015)
;
_computing_data_reduction
;
SAINT (Bruker, 2015)
;
_computing_structure_solution     ?
_computing_structure_refinement
;
<i>SHELXL2018/3</i> (Sheldrick, 2015)
;
_computing_molecular_graphics
;
<i>OLEX2</i> (Dolomanov <i>et al.</i>,  2009)
;
_computing_publication_material
;
<i>OLEX2</i> (Dolomanov <i>et al.</i>,  2009)
;
loop_
    _atom_site_type_symbol
    _atom_site_label
    _atom_site_fract_x
    _atom_site_fract_y
    _atom_site_fract_z
    _atom_site_U_iso_or_equiv
    _atom_site_adp_type
    _atom_site_calc_flag
    _atom_site_occupancy
    _atom_site_disorder_assembly
    _atom_site_disorder_group
    O O1 0.58334(5) 0.64735(10) 0.2240(2) 0.0456(4) Uani d 1 . .
    O O2 0.75013(4) 0.47729(8) 0.70830(18) 0.0323(4) Uani d 1 . .
    O O3 0.53604(5) 0.49708(11) 0.1150(2) 0.0494(5) Uani d 1 . .
    O O4 0.55059(4) 0.34999(10) 0.1851(2) 0.0503(5) Uani d 1 . .
    N N1 0.68411(5) 0.35046(10) 0.54319(19) 0.0252(4) Uani d 1 . .
    N N2 0.76699(5) 0.25079(9) 0.7655(2) 0.0249(4) Uani d 1 . .
    N N3 0.77585(5) 0.34100(9) 0.7990(2) 0.0255(4) Uani d 1 . .
    C C1 0.63820(6) 0.45058(13) 0.4033(3) 0.0279(5) Uani d 1 . .
    C C2 0.62927(6) 0.53913(13) 0.3626(3) 0.0312(5) Uani d 1 . .
    H H2 0.646875 0.585052 0.402084 0.037 Uiso calc 1 . .
    C C3 0.59537(7) 0.56216(13) 0.2659(3) 0.0340(5) Uani d 1 . .
    C C4 0.57152(6) 0.49285(15) 0.2094(3) 0.0340(5) Uani d 1 . .
    C C5 0.58021(6) 0.40553(14) 0.2506(3) 0.0327(5) Uani d 1 . .
    C C6 0.61272(6) 0.38165(14) 0.3489(3) 0.0312(5) Uani d 1 . .
    H H6 0.617801 0.321120 0.378844 0.037 Uiso calc 1 . .
    C C7 0.60737(8) 0.71811(15) 0.2899(4) 0.0576(8) Uani d 1 . .
    H H7A 0.595674 0.775502 0.254306 0.086 Uiso calc 1 . .
    H H7B 0.633927 0.712931 0.251285 0.086 Uiso calc 1 . .
    H H7C 0.609129 0.714853 0.409539 0.086 Uiso calc 1 . .
    C C8 0.52643(7) 0.40623(16) 0.0732(3) 0.0467(6) Uani d 1 . .
    H H8A 0.532170 0.393770 -0.041099 0.056 Uiso calc 1 . .
    H H8B 0.497994 0.394756 0.084311 0.056 Uiso calc 1 . .
    C C9 0.67425(6) 0.43094(12) 0.5059(2) 0.0277(5) Uani d 1 . .
    H H9 0.690725 0.478813 0.545809 0.033 Uiso calc 1 . .
    C C10 0.74742(5) 0.39514(12) 0.7154(2) 0.0238(4) Uani d 1 . .
    C C11 0.71847(6) 0.33316(12) 0.6432(2) 0.0237(4) Uani d 1 . .
    C C12 0.73153(6) 0.24798(12) 0.6818(2) 0.0243(4) Uani d 1 . .
    C C13 0.71041(6) 0.16214(12) 0.6430(3) 0.0306(5) Uani d 1 . .
    H H13A 0.729441 0.116956 0.612385 0.046 Uiso calc 1 . .
    H H13B 0.690370 0.171445 0.551884 0.046 Uiso calc 1 . .
    H H13C 0.697547 0.141629 0.739228 0.046 Uiso calc 1 . .
    C C14 0.78468(6) 0.18201(12) 0.8739(3) 0.0299(5) Uani d 1 . .
    H H14A 0.811992 0.171173 0.847614 0.045 Uiso calc 1 . .
    H H14B 0.769373 0.126576 0.859300 0.045 Uiso calc 1 . .
    H H14C 0.784562 0.202030 0.987620 0.045 Uiso calc 1 . .
    C C15 0.81520(6) 0.36838(12) 0.8489(2) 0.0239(4) Uani d 1 . .
    C C16 0.84730(6) 0.32824(13) 0.7854(3) 0.0328(5) Uani d 1 . .
    H H16 0.843312 0.281952 0.706444 0.039 Uiso calc 1 . .
    C C17 0.88527(7) 0.35536(15) 0.8364(3) 0.0430(6) Uani d 1 . .
    H H17 0.907443 0.327095 0.794364 0.052 Uiso calc 1 . .
    C C18 0.89074(7) 0.42389(15) 0.9491(3) 0.0501(7) Uani d 1 . .
    H H18 0.916768 0.442702 0.984695 0.060 Uiso calc 1 . .
    C C19 0.85839(7) 0.46524(15) 1.0102(3) 0.0470(6) Uani d 1 . .
    H H19 0.862273 0.513220 1.085733 0.056 Uiso calc 1 . .
    C C20 0.82043(7) 0.43677(13) 0.9616(3) 0.0328(5) Uani d 1 . .
    H H20 0.798210 0.464009 1.005186 0.039 Uiso calc 1 . .
loop_
    _atom_site_aniso_label
    _atom_site_aniso_U_11
    _atom_site_aniso_U_22
    _atom_site_aniso_U_33
    _atom_site_aniso_U_12
    _atom_site_aniso_U_13
    _atom_site_aniso_U_23
    O1 0.0564(11) 0.0334(9) 0.0463(10) 0.0173(8) -0.0007(8) 0.0064(7)
    O2 0.0376(9) 0.0122(7) 0.0458(10) 0.0028(6) -0.0055(7) -0.0010(6)
    O3 0.0397(10) 0.0505(11) 0.0560(12) 0.0124(8) -0.0105(8) 0.0039(8)
    O4 0.0374(9) 0.0456(10) 0.0646(12) 0.0024(8) -0.0170(8) 0.0046(8)
    N1 0.0277(9) 0.0207(8) 0.0271(10) 0.0021(7) 0.0011(7) 0.0018(7)
    N2 0.0330(10) 0.0104(8) 0.0303(10) 0.0012(7) -0.0037(7) 0.0008(7)
    N3 0.0304(9) 0.0126(8) 0.0327(10) 0.0015(7) -0.0023(7) -0.0003(7)
    C1 0.0322(11) 0.0269(11) 0.0250(11) 0.0068(9) 0.0044(9) -0.0002(8)
    C2 0.0389(12) 0.0241(11) 0.0305(12) 0.0062(9) 0.0019(10) 0.0004(9)
    C3 0.0440(13) 0.0270(11) 0.0316(13) 0.0136(10) 0.0072(10) 0.0051(9)
    C4 0.0290(12) 0.0429(13) 0.0297(13) 0.0119(10) -0.0009(10) 0.0036(10)
    C5 0.0275(11) 0.0328(12) 0.0378(13) 0.0024(9) 0.0024(10) -0.0017(10)
    C6 0.0323(12) 0.0248(11) 0.0361(13) 0.0085(9) 0.0011(10) 0.0012(9)
    C7 0.0775(19) 0.0230(12) 0.072(2) 0.0129(13) 0.0009(16) 0.0026(12)
    C8 0.0350(13) 0.0563(16) 0.0472(16) 0.0013(12) -0.0059(11) 0.0091(12)
    C9 0.0320(11) 0.0213(10) 0.0295(12) 0.0017(8) 0.0000(9) -0.0006(8)
    C10 0.0273(11) 0.0189(10) 0.0253(11) 0.0041(8) 0.0027(8) 0.0016(8)
    C11 0.0307(11) 0.0173(9) 0.0228(11) 0.0004(8) 0.0005(9) -0.0004(8)
    C12 0.0316(11) 0.0177(9) 0.0231(11) -0.0008(8) -0.0002(9) -0.0007(8)
    C13 0.0417(12) 0.0166(9) 0.0328(12) -0.0037(9) -0.0011(10) 0.0030(8)
    C14 0.0438(13) 0.0146(9) 0.0306(12) 0.0041(9) -0.0022(10) 0.0051(8)
    C15 0.0288(11) 0.0153(9) 0.0265(11) 0.0022(8) -0.0044(9) 0.0034(8)
    C16 0.0379(13) 0.0243(10) 0.0359(13) 0.0049(9) 0.0008(10) 0.0001(9)
    C17 0.0308(12) 0.0394(13) 0.0582(17) 0.0023(10) 0.0003(11) 0.0085(12)
    C18 0.0396(14) 0.0363(13) 0.0710(19) -0.0072(11) -0.0175(13) 0.0039(13)
    C19 0.0533(16) 0.0303(12) 0.0539(17) -0.0060(11) -0.0179(13) -0.0055(11)
    C20 0.0421(13) 0.0218(10) 0.0332(13) 0.0053(9) -0.0055(10) -0.0020(9)
_geom_special_details
;
 All esds (except the esd in the dihedral angle between two l.s. planes)
 are estimated using the full covariance matrix.  The cell esds are taken
 into account individually in the estimation of esds in distances, angles
 and torsion angles; correlations between esds in cell parameters are only
 used when they are defined by crystal symmetry.  An approximate (isotropic)
 treatment of cell esds is used for estimating esds involving l.s. planes.
;
loop_
    _geom_bond_atom_site_label_1
    _geom_bond_atom_site_label_2
    _geom_bond_site_symmetry_2
    _geom_bond_distance
    _geom_bond_publ_flag
    O1 C3 . 1.373(2) ?
    O1 C7 . 1.416(3) ?
    O2 C10 . 1.233(2) ?
    O3 C4 . 1.380(3) ?
    O3 C8 . 1.432(3) ?
    O4 C5 . 1.379(2) ?
    O4 C8 . 1.450(3) ?
    N1 C9 . 1.279(2) ?
    N1 C11 . 1.396(2) ?
    N2 N3 . 1.404(2) ?
    N2 C12 . 1.337(2) ?
    N2 C14 . 1.458(2) ?
    N3 C10 . 1.397(2) ?
    N3 C15 . 1.424(2) ?
    C1 C2 . 1.393(3) ?
    C1 C6 . 1.395(3) ?
    C1 C9 . 1.459(3) ?
    C2 H2 . 0.9500 ?
    C2 C3 . 1.388(3) ?
    C3 C4 . 1.372(3) ?
    C4 C5 . 1.374(3) ?
    C5 C6 . 1.361(3) ?
    C6 H6 . 0.9500 ?
    C7 H7A . 0.9800 ?
    C7 H7B . 0.9800 ?
    C7 H7C . 0.9800 ?
    C8 H8A . 0.9900 ?
    C8 H8B . 0.9900 ?
    C9 H9 . 0.9500 ?
    C10 C11 . 1.443(3) ?
    C11 C12 . 1.377(2) ?
    C12 C13 . 1.492(3) ?
    C13 H13A . 0.9800 ?
    C13 H13B . 0.9800 ?
    C13 H13C . 0.9800 ?
    C14 H14A . 0.9800 ?
    C14 H14B . 0.9800 ?
    C14 H14C . 0.9800 ?
    C15 C16 . 1.379(3) ?
    C15 C20 . 1.380(3) ?
    C16 H16 . 0.9500 ?
    C16 C17 . 1.383(3) ?
    C17 H17 . 0.9500 ?
    C17 C18 . 1.382(3) ?
    C18 H18 . 0.9500 ?
    C18 C19 . 1.386(3) ?
    C19 H19 . 0.9500 ?
    C19 C20 . 1.384(3) ?
    C20 H20 . 0.9500 ?
loop_
    _geom_angle_atom_site_label_1
    _geom_angle_atom_site_label_2
    _geom_angle_atom_site_label_3
    _geom_angle_site_symmetry_1
    _geom_angle_site_symmetry_3
    _geom_angle
    _geom_angle_publ_flag
    C3 O1 C7 . . 116.55(18) ?
    C4 O3 C8 . . 105.24(17) ?
    C5 O4 C8 . . 104.81(16) ?
    C9 N1 C11 . . 120.35(17) ?
    N3 N2 C14 . . 119.11(15) ?
    C12 N2 N3 . . 107.50(14) ?
    C12 N2 C14 . . 126.98(16) ?
    N2 N3 C15 . . 120.91(15) ?
    C10 N3 N2 . . 109.35(15) ?
    C10 N3 C15 . . 124.72(15) ?
    C2 C1 C6 . . 120.48(19) ?
    C2 C1 C9 . . 119.11(19) ?
    C6 C1 C9 . . 120.40(18) ?
    C1 C2 H2 . . 119.1 ?
    C3 C2 C1 . . 121.9(2) ?
    C3 C2 H2 . . 119.1 ?
    O1 C3 C2 . . 126.1(2) ?
    C4 C3 O1 . . 117.4(2) ?
    C4 C3 C2 . . 116.44(19) ?
    C3 C4 O3 . . 128.3(2) ?
    C3 C4 C5 . . 121.7(2) ?
    C5 C4 O3 . . 110.0(2) ?
    C4 C5 O4 . . 109.91(18) ?
    C6 C5 O4 . . 127.15(19) ?
    C6 C5 C4 . . 122.9(2) ?
    C1 C6 H6 . . 121.7 ?
    C5 C6 C1 . . 116.63(19) ?
    C5 C6 H6 . . 121.7 ?
    O1 C7 H7A . . 109.5 ?
    O1 C7 H7B . . 109.5 ?
    O1 C7 H7C . . 109.5 ?
    H7A C7 H7B . . 109.5 ?
    H7A C7 H7C . . 109.5 ?
    H7B C7 H7C . . 109.5 ?
    O3 C8 O4 . . 106.97(18) ?
    O3 C8 H8A . . 110.3 ?
    O3 C8 H8B . . 110.3 ?
    O4 C8 H8A . . 110.3 ?
    O4 C8 H8B . . 110.3 ?
    H8A C8 H8B . . 108.6 ?
    N1 C9 C1 . . 121.24(18) ?
    N1 C9 H9 . . 119.4 ?
    C1 C9 H9 . . 119.4 ?
    O2 C10 N3 . . 123.30(17) ?
    O2 C10 C11 . . 132.15(17) ?
    N3 C10 C11 . . 104.50(15) ?
    N1 C11 C10 . . 129.19(16) ?
    C12 C11 N1 . . 123.04(17) ?
    C12 C11 C10 . . 107.67(17) ?
    N2 C12 C11 . . 110.41(16) ?
    N2 C12 C13 . . 122.25(17) ?
    C11 C12 C13 . . 127.32(18) ?
    C12 C13 H13A . . 109.5 ?
    C12 C13 H13B . . 109.5 ?
    C12 C13 H13C . . 109.5 ?
    H13A C13 H13B . . 109.5 ?
    H13A C13 H13C . . 109.5 ?
    H13B C13 H13C . . 109.5 ?
    N2 C14 H14A . . 109.5 ?
    N2 C14 H14B . . 109.5 ?
    N2 C14 H14C . . 109.5 ?
    H14A C14 H14B . . 109.5 ?
    H14A C14 H14C . . 109.5 ?
    H14B C14 H14C . . 109.5 ?
    C16 C15 N3 . . 120.95(17) ?
    C16 C15 C20 . . 120.75(19) ?
    C20 C15 N3 . . 118.30(18) ?
    C15 C16 H16 . . 120.0 ?
    C15 C16 C17 . . 120.0(2) ?
    C17 C16 H16 . . 120.0 ?
    C16 C17 H17 . . 120.2 ?
    C18 C17 C16 . . 119.6(2) ?
    C18 C17 H17 . . 120.2 ?
    C17 C18 H18 . . 119.9 ?
    C17 C18 C19 . . 120.2(2) ?
    C19 C18 H18 . . 119.9 ?
    C18 C19 H19 . . 119.9 ?
    C20 C19 C18 . . 120.1(2) ?
    C20 C19 H19 . . 119.9 ?
    C15 C20 C19 . . 119.3(2) ?
    C15 C20 H20 . . 120.4 ?
    C19 C20 H20 . . 120.4 ?
loop_
    _geom_torsion_atom_site_label_1
    _geom_torsion_atom_site_label_2
    _geom_torsion_atom_site_label_3
    _geom_torsion_atom_site_label_4
    _geom_torsion_site_symmetry_1
    _geom_torsion_site_symmetry_2
    _geom_torsion_site_symmetry_3
    _geom_torsion_site_symmetry_4
    _geom_torsion
    _geom_torsion_publ_flag
    O1 C3 C4 O3 . . . . -0.6(3) ?
    O1 C3 C4 C5 . . . . -177.19(19) ?
    O2 C10 C11 N1 . . . . -0.8(4) ?
    O2 C10 C11 C12 . . . . 175.6(2) ?
    O3 C4 C5 O4 . . . . -0.3(2) ?
    O3 C4 C5 C6 . . . . -177.30(19) ?
    O4 C5 C6 C1 . . . . -178.5(2) ?
    N1 C11 C12 N2 . . . . 173.82(17) ?
    N1 C11 C12 C13 . . . . -7.4(3) ?
    N2 N3 C10 O2 . . . . -171.96(17) ?
    N2 N3 C10 C11 . . . . 5.89(19) ?
    N2 N3 C15 C16 . . . . 36.3(3) ?
    N2 N3 C15 C20 . . . . -144.29(18) ?
    N3 N2 C12 C11 . . . . 6.5(2) ?
    N3 N2 C12 C13 . . . . -172.36(16) ?
    N3 C10 C11 N1 . . . . -178.37(18) ?
    N3 C10 C11 C12 . . . . -2.0(2) ?
    N3 C15 C16 C17 . . . . -179.51(18) ?
    N3 C15 C20 C19 . . . . -179.17(19) ?
    C1 C2 C3 O1 . . . . 177.54(19) ?
    C1 C2 C3 C4 . . . . -1.4(3) ?
    C2 C1 C6 C5 . . . . 2.4(3) ?
    C2 C1 C9 N1 . . . . -178.33(19) ?
    C2 C3 C4 O3 . . . . 178.5(2) ?
    C2 C3 C4 C5 . . . . 1.9(3) ?
    C3 C4 C5 O4 . . . . 176.88(19) ?
    C3 C4 C5 C6 . . . . -0.1(3) ?
    C4 O3 C8 O4 . . . . 16.9(2) ?
    C4 C5 C6 C1 . . . . -2.1(3) ?
    C5 O4 C8 O3 . . . . -17.1(2) ?
    C6 C1 C2 C3 . . . . -0.8(3) ?
    C6 C1 C9 N1 . . . . 2.6(3) ?
    C7 O1 C3 C2 . . . . -1.8(3) ?
    C7 O1 C3 C4 . . . . 177.1(2) ?
    C8 O3 C4 C3 . . . . 172.5(2) ?
    C8 O3 C4 C5 . . . . -10.5(2) ?
    C8 O4 C5 C4 . . . . 10.8(2) ?
    C8 O4 C5 C6 . . . . -172.3(2) ?
    C9 N1 C11 C10 . . . . -1.2(3) ?
    C9 N1 C11 C12 . . . . -177.11(18) ?
    C9 C1 C2 C3 . . . . -179.79(19) ?
    C9 C1 C6 C5 . . . . -178.54(19) ?
    C10 N3 C15 C16 . . . . -115.9(2) ?
    C10 N3 C15 C20 . . . . 63.5(3) ?
    C10 C11 C12 N2 . . . . -2.8(2) ?
    C10 C11 C12 C13 . . . . 175.95(18) ?
    C11 N1 C9 C1 . . . . -179.18(17) ?
    C12 N2 N3 C10 . . . . -7.8(2) ?
    C12 N2 N3 C15 . . . . -163.85(17) ?
    C14 N2 N3 C10 . . . . -161.64(16) ?
    C14 N2 N3 C15 . . . . 42.3(2) ?
    C14 N2 C12 C11 . . . . 157.66(18) ?
    C14 N2 C12 C13 . . . . -21.2(3) ?
    C15 N3 C10 O2 . . . . -17.0(3) ?
    C15 N3 C10 C11 . . . . 160.81(18) ?
    C15 C16 C17 C18 . . . . -1.2(3) ?
    C16 C15 C20 C19 . . . . 0.2(3) ?
    C16 C17 C18 C19 . . . . -0.1(4) ?
    C17 C18 C19 C20 . . . . 1.4(4) ?
    C18 C19 C20 C15 . . . . -1.5(3) ?
    C20 C15 C16 C17 . . . . 1.1(3) ?
loop_
    _geom_hbond_atom_site_label_D
    _geom_hbond_atom_site_label_H
    _geom_hbond_atom_site_label_A
    _geom_hbond_site_symmetry_A
    _geom_hbond_distance_DH
    _geom_hbond_distance_HA
    _geom_hbond_distance_DA
    _geom_hbond_angle_DHA
    _geom_hbond_publ_flag
    C9 H9 O2 . 0.95 2.33 3.031(2) 131 yes
    C13 H13A O2 4_646 0.98 2.62 3.265(2) 124 yes
    C14 H14B O2 4_646 0.98 2.38 3.330(2) 163 yes
    C20 H20 O2 6_566 0.95 2.57 3.488(3) 162 yes
    C14 H14C Cg2 7_657 0.98 2.72 3.584(3) 147 yes
    C19 H19 Cg4 6_566 0.95 2.94 3.816(3) 154 yes
_shelx_space_group_comment
;
The symmetry employed for this shelxl refinement is uniquely defined
by the following loop, which should always be used as a source of
symmetry information in preference to the above space-group names.
They are only intended as comments.
;
_shelx_estimated_absorpt_T_min     0.965
_shelx_estimated_absorpt_T_max     0.998
_shelx_hkl_file
;
   0   0  -2  280498     591
   0   0   2  282073     599
   0   0   6    1113     201
   0   0   8    1308     292
   0   0  10      94     439
   0  -2  -1   76418     299
   0  -2  -1   85102     316
   0  -2   1   84840     316
   0   2  -1   87508     319
   0   2   1   73884     289
   0   2   1   85707     308
   0  -2  -2  108169     360
   0  -2  -2   96591     337
   0  -2   2  109951     425
   0   2  -2  106614     414
   0   2   2  110880     326
   0   2   2   96862     308
   0  -2  -3   27071     212
   0  -2  -3   23793     199
   0  -2   3   26582     266
   0   2  -3   25726     261
   0   2   3   25490     277
   0  -2  -4     465      94
   0  -2  -4     342      90
   0  -2   4     771     132
   0   2   4     422      97
   0  -2  -5   10673     230
   0  -2   5   11734     308
   0   2   5   11385     318
   0  -2   6    1437     221
   0   2   6    1278     229
   0  -2   7    4460     362
   0   2   7    3852     363
   0  -2   8    1021     291
   0   2   8     533     262
   0  -2   9     301     355
   0   2   9     498     365
   0  -2  10     163     429
   0   2  10     714     476
   0  -4   0   54950     338
   0  -4   0   62022     359
   0   4   0   53810     343
   0   4   0   62925     366
   0  -4  -1    3512     120
   0  -4  -1    3919     125
   0  -4   1    3471      99
   0  -4   1    4082     106
   0   4  -1    3586     105
   0   4  -1    3842     113
   0   4   1    3400     117
   0   4   1    3896     123
   0  -4  -2     492      92
   0  -4  -2     577      92
   0  -4   2     886      89
   0   4  -2     686      88
   0   4   2     658      86
   0  -4  -3    5720     208
   0  -4  -3    6443     213
   0  -4   3    6757     219
   0   4  -3    6191     222
   0   4   3    6321     181
   0   4   3    5991     182
   0  -4  -4    1893     151
   0  -4  -5    1018     176
   0  -4   5    1244     175
   0   4   5    1248     185
   0  -4   6    1712     230
   0   4   6    1648     243
   0  -4   7     344     224
   0   4   7     455     228
   0  -4  -8      18     246
   0  -4   8      17     249
   0  -4  -9    1635     324
   0  -4   9    1563     372
   0   4   9    1646     310
   0  -4  10    1963     466
   0   4  10    1846     462
   0  -6   0   56774     382
   0  -6   0   64298     406
   0   6   0   57168     395
   0   6   0   64459     417
   0  -6  -1    6794     205
   0  -6  -1    7730     205
   0  -6   1    6816     176
   0  -6   1    7782     179
   0   6  -1    6679     187
   0   6  -1    7649     199
   0   6   1    6813     199
   0   6   1    7512     209
   0  -6  -2   18230     283
   0  -6  -2   20166     343
   0   6  -2   18702     240
   0   6  -2   21388     253
   0   6  -2   21115     279
   0   6   2   19198     279
   0   6   2   20063     279
   0  -6  -3    4413     213
   0   6  -3    4017     161
   0   6  -3    4564     176
   0   6  -3    4088     216
   0   6   3    4335     197
   0   6   3    3808     179
   0  -6  -4   24733     365
   0  -6   4   25395     362
   0   6   4   22635     301
   0   6   4   22135     294
   0  -6  -5      20     174
   0  -6   5     190     169
   0  -6  -6    6189     338
   0  -6   6    5687     355
   0   6   6    5594     368
   0  -6  -7       0     228
   0  -6   7       0     241
   0   6   7     199     235
   0  -6  -8       6     273
   0  -6   8     352     276
   0   6   8      91     234
   0  -6   9       4     361
   0   6   9     299     289
   0  -6 -10     654     450
   0  -6  10     303     475
   0   6  10     268     348
   0  -8   0    7421     193
   0   8   0    6855     207
   0  -8  -1   24583     355
   0  -8   1   20832     300
   0  -8   1   25557     318
   0   8  -1   21492     325
   0   8   1   21234     337
   0  -8  -2   47344     495
   0  -8   2   42673     369
   0  -8   2   48807     387
   0   8  -2   41719     426
   0   8  -2   46647     451
   0   8   2   42439     461
   0  -8  -3    3502     246
   0   8  -3    3542     207
   0   8  -3    3924     242
   0   8   3    3284     223
   0  -8  -4     245     172
   0   8  -4      22     131
   0   8  -4     301     168
   0   8   4     213     146
   0  -8  -5    1089     226
   0   8  -5    1324     211
   0   8   5     947     171
   0  -8  -6     322     240
   0  -8   6     315     221
   0  -8  -7       2     254
   0  -8   7     133     249
   0  -8  -8    1245     451
   0  -8   8    1681     345
   0   8   8     395     249
   0  -8  -9     176     413
   0  -8   9      20     373
   0   8   9     818     385
   0 -10   0   60249     558
   0  10   0   51625     552
   0 -10  -1    2237     192
   0 -10   1    1933     166
   0  10  -1    1861     198
   0  10   1    1820     204
   0 -10  -2    2390     268
   0  10  -2    2320     269
   0  10   2    2142     231
   0 -10  -3     331     188
   0  10  -3      93     180
   0  10   3      42     174
   0 -10  -4    1134     231
   0  10  -4     833     198
   0  10   4     736     195
   0 -10  -5    2309     269
   0  10  -5    2511     243
   0  10   5    2181     235
   0 -10  -6    2989     314
   0  10  -6    2785     280
   0  10   6    3036     267
   0 -10  -7     469     327
   0  10   7     204     343
   0 -10  -8      72     378
   0  10   8       5     403
   0 -10  -9     481     484
   0  10   9       3     409
   0 -12   0   20670     401
   0  12   0   18192     421
   0 -12  -1    5655     330
   0 -12   1    5891     300
   0  12  -1    4680     346
   0  12   1    4857     346
   0 -12  -2    5549     362
   0 -12   2    5143     292
   0  12  -2    4560     367
   0  12   2    4768     359
   0 -12  -3     871     243
   0  12  -3    1441     257
   0  12   3    1135     253
   0 -12  -4    1322     248
   0  12  -4    1034     245
   0  12   4    1714     250
   0 -12  -5    1922     300
   0  12  -5    2476     296
   0  12   5    1925     264
   0 -12  -6     203     323
   0  12  -6       3     283
   0  12   6     480     263
   0 -12  -7      42     372
   0  12  -7      42     338
   0 -12  -8     750     461
   0  12   8       1     471
   0 -14   0       1     203
   0  14   0       1     245
   0 -14  -1    1449     252
   0 -14   1    1694     231
   0  14  -1    1438     285
   0  14   1    1133     278
   0 -14  -2    3026     298
   0 -14   2    2948     333
   0  14  -2    2661     308
   0  14   2    2951     314
   0 -14  -3     466     239
   0  14  -3     260     280
   0  14   3     113     274
   0 -14  -4    1379     326
   0  14  -4     969     300
   0  14   4     877     280
   0 -14  -5       8     330
   0  14   5     215     270
   0 -14  -6     860     405
   0  14  -6     397     336
   0  14   6     435     314
   0 -14  -7     458     472
   0  14  -7       4     437
   0 -16   0     381     248
   0  16   0     465     345
   0 -16  -1     232     237
   0 -16   1     467     264
   0  16  -1     331     352
   0  16   1     637     375
   0 -16  -2     407     314
   0 -16   2     478     267
   0  16  -2     143     373
   0  16   2    1064     380
   0 -16  -3    1688     363
   0  16  -3    1758     393
   0  16   3    1545     376
   0 -16  -4     761     381
   0  16  -4       1     378
   0  16   4     198     338
   0 -16  -5      96     429
   0  16  -5     322     436
   0  16   5       9     363
   0 -16  -6     519     487
   0  16  -6       5     517
   0 -18   0     575     336
   0  18   0      13     499
   0 -18  -1     563     341
   0  18  -1     475     501
   0  18   1     293     496
   0 -18  -2      25     372
   0  18  -2      25     488
   0  18   2     715     519
   0 -18  -3       0     408
   0  18  -3       0     506
   0  18   3     452     453
   0 -18  -4    1238     500
   0  18  -4    1509     553
   0  18   4     781     467
  -1  -1  10     635     428
  -1   1  10      43     456
  -1  -1   9    1562     354
  -1   1   9    1277     368
  -1  -1   8     111     258
  -1   1   8       1     266
  -1  -1   7    2438     273
  -1   1   7    2205     273
  -1  -1   6      14     174
  -1   1   6      94     181
  -1  -1   5    5451     251
  -1   1   5    5060     253
  -1  -1   4    5717     199
   1   1  -4    6119     243
  -1  -1   3   12062     225
  -1   1   3   11565     231
   1   1  -3   11572     220
  -1  -1   2   91570     446
   1  -1  -2   95308     349
   1  -1  -2   86320     333
   1   1  -2   90896     441
  -1   1  -1   11711     117
  -1   1  -2   17608     252
   1  -1   2   18367     259
   1   1   2   17799     262
  -1   1  -3     189      88
   1  -1   3     305      89
   1   1   3     484      99
   1  -1   5     379     144
   1   1   5     418     154
   1  -1   6   16401     400
   1   1   6   15905     402
   1  -1   7     489     232
   1   1   7     491     237
   1  -1   8    3722     411
   1   1   8    3472     412
   1  -1   9     348     354
   1   1   9     149     364
   1  -1  10     538     459
   1   1  10       0     449
  -1  -3  10      21     414
  -1   3  10       0     465
  -1  -3   9    1650     352
  -1   3   9     669     312
  -1  -3   8       0     268
  -1   3   8       0     247
   1  -3  -8     131     264
  -1  -3   7     797     239
  -1   3   7     604     240
   1  -3  -7     930     214
  -1  -3   6    1697     226
  -1   3   6    1215     232
   1  -3  -6    2048     244
   1  -3  -6    1070     210
  -1  -3   5     987     167
  -1   3   5     768     169
   1  -3  -5     893     164
  -1  -3   4   70396     525
   1  -3  -4   72755     431
   1  -3  -4   62946     403
  -1  -3   3    4887     193
  -1   3   3    4438     149
  -1   3   3    4523     155
   1  -3  -3    4110     176
   1   3  -3    4500     194
  -1  -3   2     281     119
  -1   3   2     240     116
  -1   3   2     165     114
   1  -3  -2     184     124
   1  -3  -2     235     130
   1   3  -2     216     119
  -1  -3   1   14412     170
  -1  -3   1   18061     187
  -1   3   1   14379     206
  -1   3   1   16651     216
   1  -3  -1   14487     207
   1  -3  -1   16585     220
   1   3  -1   13928     180
   1   3  -1   17516     197
   1   3  -1   17846     201
  -1  -3   0     122     108
  -1  -3   0      52     111
  -1   3   0     143     104
  -1   3   0      46     111
   1  -3   0      67     109
   1  -3   0      29     111
   1   3   0     115     109
   1   3   0      45     114
  -1  -3  -1   39850     284
  -1  -3  -1   44715     300
  -1   3  -1   39595     233
  -1   3  -1   47215     250
  -1   3  -1   46858     305
   1   3   1   39821     280
   1   3   1   45031     293
  -1  -3  -2   11446     138
  -1  -3  -2   13315     151
  -1   3  -2   12710     155
   1  -3   2   13096     158
   1   3   2   12699     135
   1   3   2   11615     131
  -1  -3  -3    9652     206
  -1  -3  -3   11296     220
  -1   3  -3   10515     253
   1  -3   3   11354     255
  -1  -3  -4    4543     185
   1   3   4    5090     238
  -1  -3  -5       5     194
  -1  -3  -5     268     140
   1  -3   5     423     150
   1   3   5     188     151
  -1  -3  -6    4201     249
  -1  -3  -6    2953     274
   1  -3   6    3801     303
   1   3   6    3678     315
   1  -3   7    2776     288
   1   3   7    2514     272
   1  -3   8    1384     304
   1   3   8     992     277
   1  -3   9    4805     531
   1   3   9    5622     557
   1  -3  10     391     441
   1   3  10    1026     483
  -1  -5  10       3     424
  -1   5  10     384     336
   1  -5 -10     917     441
  -1  -5   9       2     344
  -1   5   9      17     292
   1  -5  -9       2     313
  -1  -5   8     779     275
  -1   5   8     376     292
   1  -5  -8     792     279
  -1  -5   7    2966     357
  -1   5   7    1933     260
   1  -5  -7    2294     260
  -1  -5   6     423     190
  -1   5   6     635     214
   1  -5  -6     243     194
  -1  -5   5   17970     360
   1  -5  -5   18529     349
  -1  -5   4    2656     289
  -1   5   4    3435     178
  -1   5   4    2820     171
   1  -5  -4    2606     231
   1  -5  -4    3055     217
  -1  -5   3    5631     184
  -1   5   3    5787     181
  -1   5   3    4645     171
   1  -5  -3    4940     203
   1   5  -3    5407     194
  -1   5   2   14092     215
   1  -5  -2   14260     227
   1  -5  -2   16231     237
   1   5  -2   14077     187
   1   5  -2   16947     204
   1   5  -2   16276     216
  -1  -5   1   45724     293
  -1  -5   1   54193     320
  -1   5   1   44994     334
  -1   5   1   51620     355
   1  -5  -1   45701     336
   1  -5  -1   51537     358
   1   5  -1   45174     312
   1   5  -1   53691     338
  -1  -5   0     367      83
  -1  -5   0     288      79
  -1   5   0     171      77
  -1   5   0     379      85
   1  -5   0     383      77
   1  -5   0     276      77
   1   5   0     264      79
   1   5   0     404      87
  -1  -5  -1    1903     106
  -1  -5  -1    1981     107
  -1   5  -1    1774      93
  -1   5  -1    2152     124
   1  -5   1    1901     113
   1  -5   1    2160     110
   1   5   1    1888     105
   1   5   1    2281     133
  -1  -5  -2   10997     236
  -1  -5  -2   12925     244
  -1   5  -2   11204     189
  -1   5  -2   13763     202
  -1   5  -2   12555     241
   1   5   2   11197     225
   1   5   2   12961     236
  -1  -5  -3   42701     407
  -1   5  -3   46024     436
   1  -5   3   50034     451
   1   5   3   48122     384
   1   5   3   43877     374
  -1  -5  -4    8193     268
  -1  -5  -4    9265     259
   1  -5   4    8912     267
   1   5   4    8535     201
   1   5   4    8588     199
  -1  -5  -5    2727     247
   1  -5   5    2856     257
   1   5   5    2314     274
  -1  -5  -6    2462     290
   1  -5   6    3001     315
   1   5   6    2740     262
  -1  -5  -7      38     221
   1  -5   7       2     231
   1   5   7       2     205
  -1  -5  -8    1251     286
   1  -5   8    1810     295
   1   5   8    1771     253
  -1  -5  -9     335     324
   1  -5   9     179     357
   1   5   9      74     292
   1  -5  10     631     451
   1   5  10       2     308
  -1  -7  10     272     488
  -1   7  10     627     446
   1  -7 -10     181     490
  -1  -7   9    1879     387
  -1   7   9    1216     322
   1  -7  -9    2621     433
  -1  -7   8    1948     314
  -1   7   8     611     239
   1  -7  -8    1677     310
  -1  -7   7      63     241
  -1   7   7     456     259
   1  -7  -7      14     237
  -1  -7   6    5719     349
   1  -7  -6    5357     357
  -1  -7   5    4819     296
   1  -7  -5    4878     311
  -1   7   4    2928     199
   1  -7  -4    2679     249
   1   7  -4    3005     220
  -1   7   3     491     132
   1  -7  -3     644     157
   1   7  -3     678     149
  -1  -7   2    3482     163
  -1  -7   2    4219     168
  -1   7   2    3799     207
   1  -7  -2    4086     217
   1   7  -2    4568     212
   1   7  -2    3811     203
  -1  -7   1    4415     184
  -1  -7   1    5524     178
  -1   7   1    4638     192
   1  -7  -1    5258     193
   1   7  -1    5180     211
  -1  -7   0    6105     235
  -1  -7   0    7357     271
  -1   7   0    5576     263
  -1   7   0    6763     246
   1  -7   0    5949     228
   1  -7   0    7749     233
   1   7   0    5778     266
   1   7   0    6943     254
  -1  -7  -1      87     103
  -1   7  -1     152     121
   1  -7   1     101     104
   1  -7   1      33      90
   1   7   1       0      97
  -1  -7  -2    1683     147
  -1   7  -2    1408     134
  -1   7  -2    1945     143
  -1   7  -2    1757     150
   1   7   2    1595     140
  -1  -7  -3    1783     165
  -1   7  -3    1414     124
  -1   7  -3    1617     144
   1   7   3    1615     140
  -1  -7  -4    4740     274
  -1   7  -4    4983     230
   1   7   4    4200     198
  -1  -7  -5    3200     303
   1  -7   5    2672     296
   1   7   5    2820     219
  -1  -7  -6    3682     352
   1  -7   6    3702     354
   1   7   6    4381     359
  -1  -7  -7       6     232
   1  -7   7       7     236
   1   7   7       6     241
  -1  -7  -8     651     283
   1  -7   8     178     291
   1   7   8       5     256
  -1  -7  -9     234     393
   1  -7   9    1627     398
   1   7   9     349     285
  -1  -7 -10     146     490
   1  -7  10     240     493
   1   7  10     601     456
  -1  -9   9     540     415
  -1   9   9     384     415
   1  -9  -9    1417     462
  -1  -9   8    4479     668
  -1   9   8    4971     484
   1  -9  -8    5086     576
  -1  -9   7    1293     288
  -1   9   7    1397     315
   1  -9  -7    1025     347
  -1   9   6    3070     308
   1  -9  -6    3889     399
  -1   9   5    4851     289
   1  -9  -5    5689     366
   1   9  -5    5123     300
  -1   9   4     843     189
   1  -9  -4    1173     212
   1   9  -4     780     188
  -1   9   3     717     171
   1  -9  -3     902     184
   1   9  -3     568     166
  -1  -9   2    1348     167
  -1  -9   2    1365     181
  -1   9   2    1726     190
   1  -9  -2    1532     193
   1   9  -2    1575     182
  -1  -9   1    1597     181
  -1   9   1    1319     173
   1  -9  -1    1272     165
   1   9  -1    1297     163
  -1  -9   0    7264     268
  -1   9   0    5819     263
   1  -9   0    7315     264
   1   9   0    5972     271
  -1  -9  -1    1923     221
  -1   9  -1    1938     220
   1  -9   1    2051     165
   1   9   1    1688     177
  -1  -9  -2    2487     239
  -1   9  -2    2208     179
   1  -9   2    2339     155
   1  -9   2    2597     179
   1   9   2    2568     196
  -1  -9  -3     124     168
  -1   9  -3      88     144
   1   9   3       1     150
  -1  -9  -4    1120     209
  -1   9  -4    1120     175
   1   9   4    1038     178
  -1  -9  -5    2468     269
  -1   9  -5    2602     214
   1   9   5    2489     210
  -1  -9  -6    3009     315
  -1  -9  -7    3485     422
   1  -9   7    3013     316
   1   9   7    2394     353
  -1  -9  -8    1088     361
   1  -9   8    1483     311
   1   9   8     627     258
  -1  -9  -9     289     443
   1  -9   9      22     418
   1   9   9      21     407
  -1  11   8       0     442
   1 -11  -8       0     407
   1 -11  -7   10508     601
   1  11  -7   10379     511
  -1  11   6    2195     265
   1 -11  -6    2573     323
   1  11  -6    2426     310
  -1  11   5    3030     271
   1 -11  -5    3962     398
   1  11  -5    3441     356
  -1  11   4    2560     245
   1 -11  -4    2759     274
   1  11  -4    2657     252
  -1  11   3    3065     324
   1 -11  -3    3384     340
   1  11  -3    3220     329
  -1 -11   2   18271     337
  -1  11   2   15381     398
   1 -11  -2   16812     408
   1  11  -2   15827     398
  -1 -11   1     669     167
  -1  11   1     578     202
   1 -11  -1     504     187
   1  11  -1     562     195
  -1 -11   0      26     162
  -1  11   0      62     186
   1 -11   0       8     161
   1  11   0     150     184
  -1 -11  -1    2653     223
  -1  11  -1    1895     221
   1 -11   1    2586     239
   1  11   1    2306     229
  -1 -11  -2    3864     301
  -1  11  -2    3338     304
   1 -11   2    3814     234
   1  11   2    3374     299
  -1 -11  -3    1157     209
  -1  11  -3     923     195
   1  11   3     781     197
  -1 -11  -4     433     228
  -1  11  -4     605     215
   1  11   4     311     200
  -1 -11  -5    2058     289
  -1  11  -5    1784     261
   1  11   5    2363     272
  -1 -11  -6    2242     305
  -1  11  -6    2900     294
   1  11   6    2443     279
  -1 -11  -7    4444     552
   1  11   7    4120     447
  -1 -11  -8     289     410
   1  11   8     377     451
  -1  13   8     629     535
   1 -13  -8       0     484
   1 -13  -7     111     422
  -1  13   6    1337     289
   1 -13  -6    1267     384
   1  13  -6    1493     345
  -1  13   5    6627     412
   1 -13  -5    6426     516
   1  13  -5    6463     444
  -1  13   4    5651     403
   1 -13  -4    6810     427
   1  13  -4    6759     430
  -1  13   3   12910     451
   1 -13  -3   14290     475
   1  13  -3   13033     464
  -1 -13   2    1109     212
  -1  13   2     429     227
   1 -13  -2     718     219
   1  13  -2     346     237
  -1 -13   1    5477     324
  -1  13   1    4995     367
   1 -13  -1    5990     354
   1  13  -1    5425     372
  -1 -13   0    1757     248
  -1  13   0    1284     266
   1 -13   0    1626     235
   1  13   0    1709     269
  -1 -13  -1     864     224
  -1  13  -1     725     239
   1 -13   1     710     201
   1  13   1    1035     255
  -1 -13  -2     255     223
  -1  13  -2     474     232
   1 -13   2     194     188
   1  13   2     175     232
  -1 -13  -3     356     232
  -1  13  -3       5     235
   1  13   3     384     240
  -1 -13  -4     478     251
  -1  13  -4       3     256
   1  13   4     245     241
  -1 -13  -5     798     315
  -1  13  -5     641     287
   1  13   5     986     270
  -1 -13  -6    1047     373
  -1  13  -6     676     318
   1  13   6     998     294
  -1 -13  -7    1287     444
  -1  13  -7    1778     437
  -1 -13  -8    1087     503
   1  13   8       0     521
   1 -15  -7       4     487
   1  15  -7     990     508
  -1  15   6      18     336
   1 -15  -6      15     446
   1  15  -6       8     429
  -1  15   5     200     325
   1 -15  -5     264     382
   1  15  -5     606     375
  -1  15   4     436     319
   1 -15  -4     143     336
   1  15  -4       1     337
  -1  15   3     996     328
   1 -15  -3      93     296
   1  15  -3     146     310
  -1 -15   2     596     246
  -1  15   2     774     292
   1 -15  -2     813     259
   1  15  -2     907     302
  -1 -15   1     262     236
  -1  15   1       8     257
   1 -15  -1       8     230
   1  15  -1       8     264
  -1 -15   0      19     222
  -1  15   0     609     255
   1 -15   0     782     229
   1  15   0      19     260
  -1 -15  -1    1045     256
  -1  15  -1     221     270
   1 -15   1     594     240
   1  15   1     281     274
  -1 -15  -2      34     239
  -1  15  -2     280     274
   1 -15   2     214     229
   1  15   2     370     290
  -1 -15  -3     803     317
  -1  15  -3     649     294
   1  15   3     992     305
  -1 -15  -4     672     353
  -1  15  -4    1535     347
   1  15   4    1355     306
  -1 -15  -5      59     373
  -1  15  -5      12     358
   1  15   5      85     306
  -1 -15  -6      30     444
  -1  15  -6     574     445
   1  15   6       7     355
  -1 -15  -7       5     485
  -1  17   5     179     432
   1 -17  -5      70     483
   1  17  -5     763     526
  -1  17   4    1153     418
   1 -17  -4     846     427
   1  17  -4    1744     493
  -1  17   3     731     415
   1 -17  -3     982     389
   1  17  -3    1682     468
  -1 -17   2     362     311
  -1  17   2      48     428
   1 -17  -2       1     323
   1  17  -2      25     423
  -1 -17   1       1     290
  -1  17   1     238     421
   1 -17  -1     242     303
   1  17  -1     628     423
  -1 -17   0      38     257
  -1  17   0     266     393
   1 -17   0     187     265
   1  17   0      38     410
  -1 -17  -1    1375     331
  -1  17  -1    1464     428
   1 -17   1    1965     302
   1  17   1    1341     441
  -1 -17  -2     792     342
  -1  17  -2       8     414
   1  17   2     148     412
  -1 -17  -3     160     385
  -1  17  -3      15     427
   1  17   3     235     397
  -1 -17  -4     277     444
  -1  17  -4     427     456
   1  17   4     119     399
  -1 -17  -5    4078     529
  -1  17  -5    4130     563
   1  17   5    3735     501
  -1  19   2    1544     593
   1 -19  -2    1076     425
   1  19  -2     244     593
  -1 -19   1      18     675
  -1  19   1     120     556
   1 -19  -1     462     407
   1  19  -1     667     575
  -1 -19   0    2766     431
  -1  19   0    2210     602
   1 -19   0    2210     409
   1  19   0    1415     589
  -1 -19  -1      66     417
  -1  19  -1      22     579
   1  19   1      14     552
  -1 -19  -2     881     453
  -1  19  -2     786     592
   1  19   2     992     574
  -2   0  10     984     441
  -2   0   8     199     261
  -2   0   6     662     191
  -2   0   4   12755     272
  -2   0   2  104653     514
  -2   0  -2   27862     159
   2   0   2   29150     169
   2   0   6   43999     574
   2   0   8    1185     297
   2   0  10       2     450
  -2  -2  10     358     422
  -2   2  10     357     439
  -2  -2   9     495     309
  -2   2   9     285     352
   2  -2  -9     351     323
  -2  -2   8     476     277
  -2   2   8     178     269
   2  -2  -8     319     257
  -2  -2   7    4017     348
  -2   2   7    3587     362
  -2  -2   6     458     178
  -2   2   6     551     188
   2  -2  -6      27     176
  -2  -2   5   13300     307
  -2   2   5   13398     325
   2  -2  -5   13407     249
   2  -2  -5   12574     256
  -2  -2   4    1411     180
  -2   2   4    1493     201
   2  -2  -4    1776     165
   2  -2  -4    1660     162
   2   2  -4    1386     189
  -2  -2   3     325     134
   2  -2  -3     431     129
   2  -2  -3     305     123
   2   2  -3     299     138
  -2  -2   2   59380     341
  -2   2   2   59382     308
  -2   2   2   52821     296
   2  -2  -2   59272     332
   2  -2  -2   53895     317
   2   2  -2   56918     332
  -2  -2   1  314087     460
  -2   2   1  352806     587
  -2   2   1  309044     551
   2  -2  -1  319362     565
   2   2  -1  312181     486
   2   2  -1  357596     497
  -2  -2   0   94740     364
  -2   2   0   71472     393
  -2   2   0  113754     367
   2  -2   0   85617     332
   2   2   0  112025     384
  -2  -2  -1    2527      57
  -2  -2  -1    2551      58
  -2   2  -1    2845      78
   2  -2   1    2818      78
   2   2   1    2253      52
   2   2   1    2593      58
  -2  -2  -2       5      64
  -2  -2  -2      36      73
  -2   2  -2      18      83
   2  -2   2      31      85
  -2   2  -3    2822     165
   2  -2   3    3079     167
   2   2   3    2783     170
   2   2   4   18742     334
   2  -2   5    1378     173
   2   2   5    1310     186
   2  -2   6    3889     317
   2   2   6    3965     315
   2  -2   7    2163     278
   2   2   7    2284     281
   2  -2   8     285     274
   2   2   8     663     284
   2  -2   9      41     352
   2   2   9     566     371
   2  -2  10     213     471
   2   2  10       2     467
  -2  -4  10     355     431
  -2   4  10     605     377
  -2  -4   9     169     309
  -2   4   9      11     298
  -2  -4   8      12     258
  -2   4   8      13     262
  -2  -4   7     211     212
  -2   4   7     356     222
  -2  -4   6     162     185
  -2   4   6     190     199
  -2  -4   5     237     144
   2  -4  -5       3     173
  -2  -4   4    7698     240
  -2   4   4    6891     183
   2  -4  -4    6935     237
   2   4  -4    6885     285
  -2  -4   3   39057     322
  -2   4   3   37682     292
  -2   4   3   34394     284
   2  -4  -3   34186     313
   2  -4  -3   37843     327
   2   4  -3   35823     312
  -2  -4   2    6083     155
  -2   4   2    5719     166
  -2   4   2    5282     162
   2  -4  -2    5013     169
   2  -4  -2    5403     173
   2   4  -2    5094     139
   2   4  -2    6190     148
   2   4  -2    6019     158
  -2  -4   1   58168     289
  -2  -4   1   69819     319
  -2   4   1   58930     333
  -2   4   1   65027     347
   2  -4  -1   59041     332
   2  -4  -1   65667     354
   2   4  -1   58207     306
   2   4  -1   68333     329
  -2  -4   0     332     111
  -2  -4   0     399     117
  -2   4   0     366     109
  -2   4   0     340     115
   2  -4   0     324     113
   2  -4   0     328     112
   2   4   0     335     111
   2   4   0     448     116
  -2  -4  -1   13385     220
  -2  -4  -1   16072     237
  -2   4  -1   14041     195
  -2   4  -1   16353     203
   2  -4   1   15260     180
   2  -4   1   16594     186
   2   4   1   13658     219
   2   4   1   16049     230
  -2  -4  -2   73129     412
  -2  -4  -2   84813     445
  -2   4  -2   84511     467
   2  -4   2   88351     482
   2   4   2   76622     402
   2   4   2   83912     415
  -2  -4  -3   14487     264
  -2  -4  -3   17249     280
  -2   4  -3   15709     307
   2  -4   3   17980     316
   2   4   3   17049     236
   2   4   3   15731     234
  -2  -4  -4   23110     304
  -2  -4  -4   25914     397
   2  -4   4   27422     370
   2   4   4   24988     383
  -2  -4  -5     645     166
  -2  -4  -5     759     148
   2  -4   5    1028     171
   2   4   5    1012     170
  -2  -4  -6    4615     268
   2  -4   6    4353     321
   2   4   6    3314     315
  -2  -4  -7    3441     324
   2  -4   7    3464     309
   2   4   7    2759     278
  -2  -4  -8    1461     280
   2  -4   8    1629     300
   2   4   8    1699     443
  -2  -4  -9     487     309
   2  -4   9     156     356
   2   4   9      14     293
   2  -4  10     119     438
   2   4  10     127     451
  -2  -6  10    1532     498
  -2   6  10    1434     380
   2  -6 -10    1394     474
  -2  -6   9      60     341
  -2   6   9     286     301
   2  -6  -9      10     471
  -2  -6   8    1480     305
  -2   6   8     501     241
   2  -6  -8    1154     294
  -2  -6   7     402     225
  -2   6   7     355     241
   2  -6  -7       5     228
  -2  -6   6     233     207
  -2   6   6     414     214
   2  -6  -6     200     206
  -2  -6   5     158     162
  -2   6   5       3     149
  -2   6   5     101     124
   2  -6  -5     166     177
  -2  -6   4    4813     236
   2  -6  -4    5334     251
   2   6  -4    4455     186
   2  -6  -3   30212     368
   2   6  -3   26489     282
   2   6  -3   31367     313
   2   6  -3   29714     340
  -2  -6   2   19250     225
  -2  -6   2   22172     241
  -2   6   2   19395     291
   2  -6  -2   18325     297
   2  -6  -2   21418     310
   2   6  -2   18939     258
   2   6  -2   22138     278
   2   6  -2   21766     276
  -2  -6   1    2271     152
  -2  -6   1    2530     147
  -2   6   1    2108     157
  -2   6   1    2432     170
   2  -6  -1    2426     170
   2  -6  -1    2401     164
   2   6  -1    2122     152
   2   6  -1    2432     165
  -2  -6   0    2782     168
  -2  -6   0    3469     171
  -2   6   0    2516     162
  -2   6   0    3234     176
   2  -6   0    2635     160
   2  -6   0    3060     162
   2   6   0    2661     162
   2   6   0    3271     181
  -2  -6  -1    3610     182
  -2  -6  -1    4097     176
  -2   6  -1    3361     157
  -2   6  -1    3986     174
   2  -6   1    3334     151
   2  -6   1    4066     151
   2   6   1    3459     171
   2   6   1    4047     185
  -2  -6  -2   55916     438
  -2  -6  -2   60048     551
  -2   6  -2   56293     366
  -2   6  -2   64233     389
  -2   6  -2   62624     459
   2   6   2   57940     428
   2   6   2   61654     440
  -2  -6  -3   60372     498
  -2   6  -3   53001     360
   2   6   3   54644     437
  -2  -6  -4   43987     466
   2  -6   4   44258     498
   2   6   4   41163     382
   2   6   4   40710     382
  -2  -6  -5    1161     182
   2  -6   5     896     186
  -2  -6  -6     676     214
   2  -6   6     831     224
   2   6   6     531     216
  -2  -6  -7     266     236
   2  -6   7     436     251
   2   6   7     231     230
  -2  -6  -8     317     282
   2  -6   8     697     307
   2   6   8     353     264
  -2  -6  -9     355     343
   2  -6   9    1283     396
   2   6   9      98     291
   2  -6  10       1     469
   2   6  10       1     418
  -2  -8   9     945     391
  -2   8   9       7     375
   2  -8  -9     165     405
  -2  -8   8     517     287
  -2   8   8       1     348
   2  -8  -8     603     298
   2  -8  -7     238     258
  -2  -8   6     202     227
   2  -8  -6     273     240
   2   8  -6     450     210
  -2   8   5     628     164
   2  -8  -5     883     211
   2   8  -5     996     184
  -2   8   4   11595     297
   2  -8  -4   13246     350
   2   8  -4   12015     282
   2   8  -4   12668     319
  -2   8   3     417     156
   2  -8  -3     487     168
   2   8  -3     380     143
   2   8  -3     361     171
  -2  -8   2   25870     296
  -2  -8   2   30123     311
  -2   8   2   24704     352
   2  -8  -2   29615     388
   2   8  -2   25484     334
   2   8  -2   28208     347
  -2   8   1   20489     330
   2  -8  -1   23020     339
   2   8  -1   20242     315
  -2  -8   0    1019     120
  -2   8   0     889     121
   2  -8   0    1392     104
   2   8   0    1238     125
  -2  -8  -1       0     123
  -2   8  -1      31     117
   2  -8   1      43     120
   2  -8   1      29     104
   2   8   1      14     122
  -2  -8  -2    3764     221
  -2   8  -2    3475     200
  -2   8  -2    3861     227
   2  -8   2    3678     158
   2   8   2    3942     211
  -2  -8  -3     950     187
  -2   8  -3    1110     151
  -2   8  -3     908     168
   2   8   3     907     159
  -2  -8  -4     780     192
  -2   8  -4     680     171
   2   8   4     738     145
  -2  -8  -5    5493     345
   2   8   5    4887     264
  -2  -8  -6     866     251
   2  -8   6     789     243
   2   8   6     390     239
  -2  -8  -7    9841     458
   2  -8   7    8824     442
   2   8   7    7559     739
   2  -8   8    3143     352
   2   8   8    1116     258
  -2  -8  -9      34     408
   2  -8   9     592     389
   2   8   9     420     312
  -2  10   9     249     425
   2 -10  -9    1150     485
  -2  10   8     729     419
   2 -10  -8    1843     399
   2 -10  -7     306     325
   2  10  -7     292     292
  -2  10   6    1848     226
   2 -10  -6    1944     302
   2  10  -6    2054     274
  -2  10   5    2744     262
   2 -10  -5    2828     296
   2  10  -5    2739     334
  -2  10   4    2466     245
   2 -10  -4    2781     285
   2  10  -4    2175     296
  -2  10   3    1603     204
   2 -10  -3    1871     207
   2  10  -3    1594     196
  -2 -10   2     992     136
  -2  10   2    1018     189
   2 -10  -2     926     182
   2  10  -2     927     184
  -2 -10   1    1146     166
  -2  10   1    1026     194
   2 -10  -1    1167     184
   2  10  -1     903     186
  -2 -10   0   32818     431
  -2  10   0   27791     423
   2 -10   0   32021     416
   2  10   0   27356     423
  -2 -10  -1    6894     298
  -2  10  -1    5755     293
   2 -10   1    7124     253
   2  10   1    5779     300
  -2 -10  -2    2570     267
  -2  10  -2    2243     262
   2  10   2    1989     271
  -2 -10  -3     231     193
  -2  10  -3     417     182
   2  10   3     168     191
  -2 -10  -4    3922     346
  -2  10  -4    3925     297
   2  10   4    3128     290
  -2 -10  -5       0     232
  -2  10  -5     240     208
   2  10   5     448     206
  -2 -10  -6    2926     329
   2  10   6    2518     328
  -2 -10  -7    2318     338
   2  10   7    2327     368
  -2 -10  -8    1003     386
   2  10   8     517     418
  -2 -10  -9     898     488
   2  10   9      71     434
  -2  12   8     655     501
   2 -12  -8      43     452
   2 -12  -7     348     388
   2  12  -7     476     350
  -2  12   6     316     247
   2 -12  -6     430     338
   2  12  -6       3     296
  -2  12   5    1156     250
   2 -12  -5     817     272
   2  12  -5     805     266
  -2  12   4    1455     260
   2 -12  -4    1642     277
   2  12  -4    1483     273
  -2  12   3    8803     384
   2 -12  -3    8935     389
   2  12  -3    8865     393
  -2 -12   2   32506     436
  -2  12   2   28504     504
   2 -12  -2   31023     511
   2  12  -2   26714     485
  -2 -12   1     558     182
  -2  12   1     575     225
   2 -12  -1     771     200
   2  12  -1     441     209
  -2 -12   0    4556     320
  -2  12   0    3170     343
   2 -12   0    4746     313
   2  12   0    3652     340
  -2 -12  -1   19099     437
  -2  12  -1   16104     434
   2 -12   1   17933     378
   2  12   1   16648     436
  -2 -12  -2    4085     340
  -2  12  -2    2819     353
   2 -12   2    3501     270
   2  12   2    2974     343
  -2 -12  -3    2449     253
  -2  12  -3    1460     235
   2  12   3    2255     260
  -2 -12  -4     301     236
  -2  12  -4     145     220
   2  12   4     426     214
  -2 -12  -5     591     267
  -2  12  -5     327     262
   2  12   5     403     255
  -2 -12  -6    2291     369
  -2  12  -6    2214     317
   2  12   6    2416     279
  -2 -12  -7     266     375
  -2  12  -7     506     330
   2  12   7     321     409
  -2 -12  -8       0     436
   2  12   8     399     491
   2 -14  -7     174     477
   2  14  -7     533     471
  -2  14   6     258     298
   2 -14  -6       0     408
   2  14  -6       0     376
  -2  14   5    2458     364
   2 -14  -5    2024     373
   2  14  -5    2067     399
  -2  14   4     309     303
   2 -14  -4     337     309
   2  14  -4     356     343
  -2  14   3     575     270
   2 -14  -3       3     237
   2  14  -3     106     276
  -2 -14   2    3318     345
  -2  14   2    2626     318
   2 -14  -2    3387     378
   2  14  -2    2952     324
  -2 -14   1    2008     250
  -2  14   1    2374     312
   2 -14  -1    2112     270
   2  14  -1    1715     296
  -2 -14   0   14157     431
  -2  14   0   12073     464
   2 -14   0   14188     423
   2  14   0   12102     472
  -2 -14  -1    9202     408
  -2  14  -1    9526     448
   2 -14   1    9555     383
   2  14   1    8344     448
  -2 -14  -2   29000     573
  -2  14  -2   25658     566
   2 -14   2   28469     468
   2  14   2   25639     565
  -2 -14  -3    2691     293
  -2  14  -3    2297     306
   2  14   3    2536     314
  -2 -14  -4     237     308
  -2  14  -4     545     287
   2  14   4     777     259
  -2 -14  -5       2     341
  -2  14  -5     568     347
   2  14   5     148     286
  -2 -14  -6     552     402
  -2  14  -6     198     350
   2  14   6     621     328
  -2 -14  -7     153     466
  -2  16   6       2     430
   2 -16  -6      57     471
   2  16  -6     452     520
  -2  16   5     137     371
   2 -16  -5     136     438
   2  16  -5      44     430
  -2  16   4     275     355
   2 -16  -4      35     375
   2  16  -4     642     400
  -2  16   3     900     370
   2 -16  -3    1197     362
   2  16  -3    1649     408
  -2 -16   2     101     261
  -2  16   2     152     337
   2 -16  -2      24     286
   2  16  -2      75     376
  -2 -16   1     914     270
  -2  16   1     509     361
   2 -16  -1     874     257
   2  16  -1     524     386
  -2 -16   0     187     252
  -2  16   0     368     357
   2 -16   0      17     238
   2  16   0     102     356
  -2 -16  -1     317     262
  -2  16  -1      87     348
   2 -16   1     299     247
   2  16   1       3     355
  -2 -16  -2      43     292
  -2  16  -2     650     361
   2 -16   2      43     250
   2  16   2     222     362
  -2 -16  -3     466     347
  -2  16  -3     567     361
   2  16   3     297     330
  -2 -16  -4    1051     402
  -2  16  -4    1224     384
   2  16   4     338     336
  -2 -16  -5      24     433
  -2  16  -5     924     434
   2  16   5     161     377
  -2 -16  -6       9     483
  -2  16  -6    1533     514
  -2  18   4     443     473
   2 -18  -4     574     489
   2  18  -4     609     557
  -2  18   3     886     492
   2 -18  -3       1     423
   2  18  -3       1     527
  -2  18   2     978     532
   2 -18  -2    1039     381
   2  18  -2     570     525
  -2 -18   1      16     295
  -2  18   1     140     495
   2 -18  -1      15     322
   2  18  -1      16     493
  -2 -18   0     425     350
  -2  18   0     112     464
   2 -18   0      10     316
   2  18   0      10     484
  -2 -18  -1    1146     356
  -2  18  -1     982     489
   2 -18   1    1159     344
   2  18   1    1725     503
  -2 -18  -2      32     385
  -2  18  -2      32     500
   2  18   2     478     481
  -2 -18  -3      77     434
  -2  18  -3     202     516
   2  18   3       6     444
  -2 -18  -4     771     508
  -2  18  -4     453     537
   2  18   4     592     490
  -3  -1  10       1     403
  -3   1  10     925     453
  -3  -1   9     713     304
  -3   1   9     490     352
  -3  -1   8    1034     286
  -3   1   8    1265     290
  -3  -1   7     213     210
  -3   1   7     540     242
  -3  -1   6     141     169
  -3   1   6       1     177
   3  -1  -6       3     164
  -3  -1   5     195     140
  -3   1   5     392     142
   3  -1  -5     316     129
  -3  -1   4     801     173
   3  -1  -4    1343     149
   3  -1  -4    1180     149
  -3  -1   3   20548     270
   3  -1  -3   20699     226
   3  -1  -3   19659     222
   3   1  -3   19466     262
  -3  -1   2   13291     205
  -3   1   2   14580     181
   3  -1  -2   14819     199
   3  -1  -2   13165     193
   3   1  -2   12841     201
  -3  -1   1   43554     156
  -3  -1   1   27537     103
  -3   1   1   48768     183
   3  -1  -1   40346     170
   3  -1  -1   45794     182
   3   1  -1   40138     156
   3   1  -1   50431     177
   3   1  -1   45060     138
  -3  -1  -1   13449      64
  -3  -1  -1   13336      83
  -3   1  -1   13554      89
   3  -1   1   13584      88
   3   1   1   13076      82
  -3  -1  -2    7428     130
  -3   1  -2    7600     128
   3  -1   2    7635     137
   3   1   2    7993     136
  -3  -1  -3     545     108
  -3   1  -3     570     108
   3  -1   3     491     106
   3   1   3     639     111
   3  -1   4     103     104
   3   1   4     130     111
   3  -1   5    4020     248
   3   1   5    3779     257
   3  -1   6       6     184
   3   1   6       5     185
   3  -1   7     811     237
   3   1   7     804     242
   3  -1   8     593     284
   3   1   8     814     277
   3  -1   9     688     375
   3   1   9    1707     397
   3  -1  10      23     454
   3   1  10     752     477
  -3  -3  10     360     411
  -3   3  10      39     433
  -3  -3   9     676     301
  -3   3   9     781     338
   3  -3  -9     881     332
  -3  -3   8    2144     295
  -3   3   8    1518     294
   3  -3  -8    1391     285
  -3  -3   7      43     211
  -3   3   7     425     230
   3  -3  -7     288     218
  -3  -3   6    6625     312
  -3   3   6    6677     320
   3  -3  -6    6832     282
  -3  -3   5      23     132
  -3   3   5      14     150
   3  -3  -5      18     134
   3  -3  -5       8     152
  -3  -3   4    8584     242
   3  -3  -4    8463     231
   3  -3  -4    7518     236
   3   3  -4    7818     246
  -3  -3   3    4174     135
  -3   3   3    4129     123
  -3   3   3    3609     126
   3  -3  -3    4181     146
   3  -3  -3    3630     147
   3   3  -3    3735     136
  -3  -3   2   74327     383
  -3   3   2   73205     409
  -3   3   2   63549     389
   3  -3  -2   65659     409
   3   3  -2   65000     340
   3   3  -2   78237     369
   3   3  -2   71923     376
  -3  -3   1   15208     123
  -3  -3   1   18087     141
  -3   3   1   15728     146
   3  -3  -1   15319     145
   3  -3  -1   16863     153
   3   3  -1   15131     131
   3   3  -1   18432     150
   3   3  -1   18103     116
  -3  -3   0    1356      68
  -3  -3   0    1271      72
  -3   3   0    1259      72
  -3   3   0    1202      72
   3  -3   0    1251      69
   3  -3   0    1341      86
   3   3   0    1446      69
   3   3   0    1252      74
  -3  -3  -1    8816     163
  -3  -3  -1   10360     172
  -3   3  -1   10050     138
  -3   3  -1   10435     137
  -3   3  -1   10610     183
   3   3   1    9317     163
   3   3   1   10673     170
  -3  -3  -2   32306     278
  -3  -3  -2   36665     296
  -3   3  -2   36806     342
   3  -3   2   37936     350
   3   3   2   34376     265
  -3  -3  -3     279     124
  -3  -3  -3     321     136
  -3   3  -3     334     162
   3  -3   3     290     157
   3   3   3     176     158
  -3  -3  -4    4826     168
  -3  -3  -4    5712     176
   3  -3   4    5578     210
   3   3   4    5442     220
   3  -3   5    4608     268
   3   3   5    4248     273
   3  -3   6    2144     313
   3   3   6    2006     299
   3  -3   7    4077     386
   3   3   7    3565     375
   3  -3   8       5     268
   3   3   8       5     286
   3  -3   9    1314     381
   3   3   9    2098     396
   3  -3  10     882     477
   3   3  10     501     474
  -3  -5  10     868     450
  -3   5  10     227     366
   3  -5 -10     691     452
  -3  -5   9     779     305
  -3   5   9     197     313
   3  -5  -9     723     328
  -3  -5   8     106     262
  -3   5   8       6     382
   3  -5  -8      39     262
  -3  -5   7    1572     243
  -3   5   7     408     236
  -3  -5   6    1695     220
  -3   5   6    1843     243
  -3  -5   5   27984     410
   3  -5  -5   27643     410
  -3  -5   4     555     119
  -3   5   4     549     121
  -3   5   4     552     118
   3  -5  -4     638     147
  -3  -5   3    1282     114
  -3   5   3    1047     124
  -3   5   3     802     113
   3  -5  -3     871     138
   3  -5  -3     918     123
   3   5  -3     926     103
   3   5  -3    1357     118
   3   5  -3    1108     120
  -3  -5   2     279      85
  -3  -5   2     551     116
  -3   5   2     368     116
  -3   5   2     237     104
   3  -5  -2     202     116
   3  -5  -2     390     115
   3   5  -2     323      95
   3   5  -2     410     108
   3   5  -2     611     126
  -3  -5   1     571      95
  -3  -5   1     708      99
  -3   5   1     462      99
  -3   5   1     500     106
   3  -5  -1     388     108
   3  -5  -1     506     102
   3   5  -1     367      94
   3   5  -1     526     103
  -3  -5   0       0      84
  -3  -5   0       1      81
  -3   5   0      25      83
  -3   5   0       3      85
   3  -5   0      11      85
   3  -5   0       4      82
   3   5   0       6      83
   3   5   0       3      89
  -3  -5  -1   14541     244
  -3  -5  -1   16564     253
  -3   5  -1   15092     221
  -3   5  -1   16698     226
   3  -5   1   15700     200
   3  -5   1   17118     206
   3   5   1   14706     240
   3   5   1   16568     251
  -3  -5  -2    2748     181
  -3  -5  -2    3716     183
  -3   5  -2    3676     145
  -3   5  -2    3546     189
   3   5   2    2962     168
   3   5   2    3335     176
  -3  -5  -3   21335     278
   3   5   3   23858     252
   3   5   3   22697     251
  -3  -5  -4    1949     166
  -3  -5  -4    2305     197
   3  -5   4    2198     170
  -3  -5  -5      22     153
   3  -5   5       0     166
   3   5   5      22     162
  -3  -5  -6       0     182
   3  -5   6       0     196
   3   5   6       0     198
  -3  -5  -7    1483     236
   3  -5   7    1687     264
   3   5   7     854     242
  -3  -5  -8     422     289
   3  -5   8     686     304
   3   5   8     214     234
  -3  -5  -9       0     321
   3  -5   9     791     376
   3   5   9     156     291
   3  -5  10     719     473
   3   5  10       0     435
  -3  -7  10    2029     507
  -3   7  10    1039     355
   3  -7 -10    2216     528
  -3  -7   9    2322     405
  -3   7   9     731     274
   3  -7  -9    1815     415
  -3  -7   8     360     276
  -3   7   8     590     332
   3  -7  -8       2     280
  -3  -7   7     472     238
  -3   7   7     437     264
   3  -7  -7     640     253
  -3  -7   6    6881     342
   3  -7  -6    6732     371
  -3  -7   5    5259     291
  -3   7   5    4586     231
   3  -7  -5    4754     312
   3   7  -5    4595     248
  -3   7   4   11727     288
   3  -7  -4   12538     346
   3   7  -4   11943     271
   3   7  -4   13233     307
  -3   7   3    2529     209
   3  -7  -3    2913     234
   3   7  -3    2632     195
   3   7  -3    3158     224
   3   7  -3    2805     225
  -3  -7   2      28     101
  -3  -7   2     189     100
  -3   7   2      46     112
   3  -7  -2      29     121
   3   7  -2      28     110
   3   7  -2      66     125
   3   7  -2      28     112
  -3  -7   1     725     124
  -3  -7   1     747     116
  -3   7   1     756     123
   3  -7  -1     670     116
   3   7  -1     454     111
   3   7  -1     692     133
  -3  -7   0   25886     359
  -3   7   0   25508     422
  -3   7   0   29239     379
   3  -7   0   27085     355
   3  -7   0   30574     365
   3   7   0   26675     363
  -3  -7  -1     844     126
  -3   7  -1     868     135
   3  -7   1    1217     151
   3  -7   1    1046     113
   3   7   1     980     132
  -3  -7  -2   60965     486
  -3   7  -2   53752     395
  -3   7  -2   60781     421
   3   7   2   54737     442
  -3  -7  -3    1853     169
  -3   7  -3    1886     162
  -3   7  -3    1915     143
   3   7   3    1527     130
  -3  -7  -4     537     167
  -3  -7  -5     709     193
   3  -7   5     640     195
  -3  -7  -6       6     211
   3  -7   6       0     209
   3   7   6       0     208
  -3  -7  -7    2957     297
   3  -7   7    3431     396
   3   7   7    2234     267
  -3  -7  -8    6976     490
   3  -7   8    6028     549
  -3  -7  -9    2545     414
   3  -7   9    2635     428
   3   7   9     908     296
  -3  -7 -10     450     568
   3  -7  10       5     487
   3   7  10       5     446
  -3  -9   9     626     408
  -3   9   9    1050     412
   3  -9  -9    1140     457
  -3  -9   8     945     326
  -3   9   8     529     408
   3  -9  -8    1170     369
  -3  -9   7       0     259
   3   9  -7     387     272
  -3   9   6    5129     312
   3  -9  -6    5882     424
   3   9  -6    4944     369
  -3   9   5       3     173
   3  -9  -5     222     229
   3   9  -5     147     191
  -3   9   4     319     171
   3  -9  -4     101     191
   3   9  -4     284     168
  -3   9   3    6365     295
   3  -9  -3    7375     313
   3   9  -3    6460     281
  -3   9   2    6060     275
   3  -9  -2    7251     290
   3   9  -2    6681     265
  -3  -9   1    1306     153
  -3   9   1    1383     177
   3  -9  -1    1394     175
   3   9  -1     960     162
  -3  -9   0    1281     208
  -3   9   0    1041     173
   3  -9   0    1096     199
   3   9   0    1300     182
  -3  -9  -1    2035     180
  -3   9  -1    1718     168
   3   9   1    1771     178
  -3  -9  -2    1539     242
  -3   9  -2    1515     228
   3  -9   2    1473     186
   3  -9   2    1547     179
   3   9   2    1747     239
  -3  -9  -3     341     174
  -3   9  -3     687     155
   3   9   3     512     160
  -3  -9  -4   17809     414
  -3   9  -4   16399     332
  -3   9  -4   17029     481
   3   9   4   15927     345
  -3  -9  -5     882     242
   3   9   5     840     204
  -3  -9  -6    1031     258
   3   9   6    1301     270
  -3  -9  -7    4197     441
   3   9   7    2959     366
  -3  -9  -8     737     356
   3  -9   8     592     349
   3   9   8     332     272
  -3  -9  -9     159     441
   3  -9   9     379     429
   3   9   9      32     299
  -3  11   8     716     454
   3 -11  -8     476     432
   3 -11  -7    3692     431
   3  11  -7    3589     483
  -3  11   6    3379     360
   3 -11  -6    3726     463
   3  11  -6    4042     438
  -3  11   5       0     209
   3 -11  -5     150     253
   3  11  -5     555     236
  -3  11   4     330     207
   3 -11  -4      60     217
   3  11  -4       1     204
  -3  11   3     565     226
   3 -11  -3     498     224
   3  11  -3     526     219
  -3  11   2     393     196
   3 -11  -2     206     187
   3  11  -2     601     201
  -3 -11   1    1502     189
  -3  11   1    1081     205
   3 -11  -1    1317     201
   3  11  -1    1009     205
  -3 -11   0    1498     204
  -3  11   0    1337     217
   3 -11   0    1482     199
   3  11   0    1416     219
  -3 -11  -1     877     203
  -3  11  -1     704     207
   3 -11   1     649     166
   3  11   1     343     201
  -3 -11  -2     300     190
  -3  11  -2       1     176
   3  11   2     252     190
  -3 -11  -3     481     230
  -3  11  -3     465     209
   3  11   3     780     232
  -3 -11  -4      41     224
  -3  11  -4     386     202
   3  11   4     392     206
  -3 -11  -5    9507     443
  -3  11  -5    7218     381
   3  11   5    8215     386
  -3 -11  -6    1903     300
  -3  11  -6    1489     285
   3  11   6    1598     267
  -3 -11  -7    7202     566
   3  11   7    7173     581
  -3 -11  -8       5     397
   3  11   8     138     434
  -3  13   8     545     532
   3 -13  -8     541     506
   3 -13  -7     340     440
   3  13  -7     792     369
  -3  13   6     346     277
   3 -13  -6       9     355
   3  13  -6     197     348
  -3  13   5    2879     317
   3 -13  -5    3341     374
   3  13  -5    2984     333
  -3  13   4   17264     483
   3 -13  -4   17336     521
   3  13  -4   16728     507
  -3 -13   3   11022     354
  -3  13   3    9809     424
   3 -13  -3   10613     432
   3  13  -3   10819     448
  -3 -13   2     721     218
  -3  13   2     750     279
   3 -13  -2     687     235
   3  13  -2     775     262
  -3 -13   1     709     218
  -3  13   1     683     262
   3 -13  -1     540     227
   3  13  -1     349     252
  -3 -13   0    2591     321
  -3  13   0    2520     301
   3 -13   0    2117     304
   3  13   0    2551     306
  -3 -13  -1    2941     329
  -3  13  -1    1927     279
   3 -13   1    1817     222
   3  13   1    2058     289
  -3 -13  -2   17736     468
  -3  13  -2   15883     466
   3 -13   2   17001     374
   3  13   2   15102     458
  -3 -13  -3     242     243
  -3  13  -3     268     241
   3  13   3     409     241
  -3 -13  -4      63     230
  -3  13  -4       1     238
   3  13   4       4     225
  -3 -13  -5      13     301
  -3  13  -5     239     278
   3  13   5      77     258
  -3 -13  -6       1     348
  -3  13  -6      72     306
   3  13   6     213     285
  -3 -13  -7     399     427
   3  13   7     261     441
  -3 -13  -8     562     500
   3  13   8     916     536
   3 -15  -7     719     500
   3  15  -7     469     515
  -3  15   6     428     350
   3 -15  -6       6     440
   3  15  -6       2     455
  -3  15   5     973     351
   3 -15  -5     145     383
   3  15  -5       3     382
  -3  15   4    4429     504
   3 -15  -4    4869     553
   3  15  -4    5208     557
  -3 -15   3    3425     308
  -3  15   3    2641     370
   3 -15  -3    2924     352
   3  15  -3    2765     396
  -3 -15   2    1072     250
  -3  15   2     261     295
   3 -15  -2     185     243
   3  15  -2     305     303
  -3 -15   1     209     231
  -3  15   1     234     275
   3 -15  -1      20     219
   3  15  -1     251     288
  -3 -15   0     274     227
  -3  15   0      78     263
   3 -15   0      18     215
   3  15   0       5     273
  -3 -15  -1    9768     451
   3 -15   1    9152     403
   3  15   1    8071     462
  -3 -15  -2    1113     284
  -3  15  -2     762     294
   3 -15   2     835     242
   3  15   2     688     300
  -3 -15  -3       5     292
  -3  15  -3       5     270
   3  15   3     383     280
  -3 -15  -4    1118     369
  -3  15  -4     758     327
   3  15   4     911     290
  -3 -15  -5       1     385
  -3  15  -5     401     380
   3  15   5     260     310
  -3 -15  -6     360     448
  -3  15  -6     642     429
  -3  17   5     375     453
   3 -17  -5     297     482
   3  17  -5     319     528
  -3  17   4     397     424
   3 -17  -4     345     426
   3  17  -4       1     477
  -3  17   3    1326     447
   3 -17  -3    1621     406
   3  17  -3    2479     505
  -3 -17   2     121     292
  -3  17   2     460     418
   3 -17  -2       6     321
   3  17  -2      64     450
  -3 -17   1     330     295
  -3  17   1     253     403
   3 -17  -1     586     293
   3  17  -1       6     417
  -3 -17   0     371     298
  -3  17   0       4     385
   3  17   0       5     410
  -3 -17  -1    1928     350
  -3  17  -1    1733     434
   3 -17   1    1516     308
   3  17   1    2067     451
  -3 -17  -2     820     344
  -3  17  -2     237     408
   3  17   2     756     402
  -3 -17  -3     151     399
  -3  17  -3      32     417
   3  17   3     192     398
  -3 -17  -4     451     446
  -3  17  -4     649     460
   3  17   4       2     403
  -3 -17  -5    1981     512
  -3  17  -5    2023     535
   3  17   5    1248     469
  -3  19   2       0     565
   3 -19  -2       0     408
   3  19  -2      38     594
  -3 -19   1     392     413
  -3  19   1     635     572
   3 -19  -1      22     388
   3  19  -1     528     567
  -3 -19   0     270     414
  -3  19   0     568     558
   3 -19   0     385     375
   3  19   0     165     577
  -3 -19  -1     270     417
  -3  19  -1      12     550
   3  19   1     159     555
  -3 -19  -2     398     433
  -3  19  -2     402     590
   3  19   2     853     570
  -4   0  10     313     423
  -4   0   8   12082     478
  -4   0   6      27     177
  -4   0   4    2936     193
  -4   0   2  108592     286
  -4   0   2  103808     282
   4   0  -2  108161     315
   4   0  -2  108253     315
  -4   0  -2       0     135
   4   0   2       1     140
   4   0   4    2780     193
   4   0   6     649     194
   4   0   8    1470     307
   4   0  10    2359     512
  -4  -2  10     313     417
  -4   2  10     497     452
  -4  -2   9     625     317
  -4   2   9     963     347
   4  -2  -9     757     329
  -4  -2   8    2824     307
  -4   2   8    3070     322
   4  -2  -8    3570     309
  -4  -2   7     458     224
  -4   2   7     293     229
   4  -2  -7     142     204
  -4  -2   6    1603     220
  -4   2   6    1519     230
   4  -2  -6    1513     237
   4  -2  -6    1427     211
  -4  -2   5    3877     228
  -4   2   5    3962     249
   4  -2  -5    3534     232
  -4  -2   4     951     173
   4  -2  -4    1042     170
   4  -2  -4     895     172
   4   2  -4     861     180
  -4  -2   3    1299      80
  -4   2   3    1319      71
  -4   2   3    1322      73
   4  -2  -3    1620      90
   4  -2  -3    1243      90
   4   2  -3    1323      84
  -4  -2   2   25338     194
  -4   2   2   26048     211
  -4   2   2   23309     206
   4  -2  -2   25621     225
   4  -2  -2   23612     215
   4   2  -2   23695     191
   4   2  -2   26635     203
   4   2  -2   24348     188
  -4  -2   1   16144     218
  -4  -2   1   18583     229
  -4  -2   1   18615     154
  -4   2   1   17757     244
  -4   2   1   15849     238
   4  -2  -1   17461     247
   4  -2  -1   16600     242
   4   2  -1   16006     226
   4   2  -1   19320     238
   4   2  -1   17156     158
  -4  -2   0   45786     235
  -4  -2   0   51622     249
  -4   2   0   48039     228
  -4   2   0   48472     227
   4  -2   0   48904     226
   4  -2   0   48236     223
   4   2   0   45380     233
   4   2   0   51225     246
  -4  -2  -1  108807     409
  -4  -2  -1  117880     425
   4  -2   1  120305     505
   4   2   1  111176     399
   4   2   1  120091     408
  -4  -2  -2  111493     381
  -4  -2  -2  120153     397
  -4   2  -2  117340     528
   4  -2   2  122304     544
   4   2   2  110880     511
  -4   2  -3   10488     219
   4  -2   3   11353     229
   4   2   3   10344     220
   4  -2   4    3282     191
   4   2   4    2439     197
   4  -2   5   11678     327
   4   2   5   11381     333
   4  -2   6      26     190
   4   2   6       2     205
   4  -2   7      13     223
   4   2   7      13     228
   4  -2   8     181     286
   4   2   8       2     309
   4  -2   9       3     362
   4   2   9     250     364
   4  -2  10      22     461
   4   2  10      22     460
  -4  -4  10       7     425
  -4   4  10     174     369
  -4  -4   9     491     354
  -4   4   9       4     322
  -4  -4   8    1374     273
  -4   4   8    1169     268
  -4  -4   7     302     225
  -4   4   7     142     219
   4  -4  -7     180     213
  -4  -4   6    1367     210
  -4   4   6    1139     225
   4  -4  -6    1251     209
  -4  -4   5       0     126
   4  -4  -5      62     152
  -4  -4   4    2657     172
  -4   4   4    2314     160
  -4   4   4    2532     160
   4  -4  -4    2991     202
   4  -4  -4    2326     215
   4   4  -4    2917     173
   4   4  -4    2530     197
  -4  -4   3     731      89
  -4   4   3     832      98
  -4   4   3     703      94
   4  -4  -3     604     119
   4   4  -3     603      86
   4   4  -3     906     101
   4   4  -3     638      98
  -4  -4   2     215      69
  -4  -4   2     262      69
  -4  -4   2     148      68
  -4   4   2     165      89
  -4   4   2      11      76
   4  -4  -2     252      97
   4  -4  -2      78      91
   4   4  -2      54      74
   4   4  -2     315      86
   4   4  -2      92      65
  -4  -4   1   72168     387
  -4  -4   1   84607     420
  -4   4   1   74142     432
  -4   4   1   80207     442
   4  -4  -1   74401     430
   4  -4  -1   81425     451
   4   4  -1   72563     406
   4   4  -1   86379     436
  -4  -4   0    7636     153
  -4  -4   0    8950     164
  -4   4   0    7825     155
  -4   4   0    8543     154
   4  -4   0    8295     148
   4  -4   0    8463     154
   4   4   0    7560     154
   4   4   0    8540     160
  -4  -4  -1     156     121
  -4  -4  -1     357     125
  -4   4  -1     252     109
  -4   4  -1     277     111
   4   4   1     186     121
   4   4   1     307     123
  -4  -4  -2   79654     424
  -4  -4  -2   90036     454
  -4   4  -2   90013     500
   4  -4   2   92522     512
   4   4   2   84482     413
   4   4   2   89079     419
  -4  -4  -3   30157     268
  -4  -4  -3   33759     280
  -4   4  -3   32020     384
   4  -4   3   33915     329
   4   4   3   32246     228
   4   4   3   31778     234
  -4  -4  -4      49     121
  -4  -4  -4       8     116
   4  -4   4       1     116
   4   4   4       1     126
  -4  -4  -5      53     151
  -4  -4  -5     342     141
   4  -4   5     175     173
   4   4   5     102     173
  -4  -4  -6    1383     248
  -4  -4  -6    1802     191
   4  -4   6    2266     246
   4   4   6    1253     225
   4  -4   7    1294     256
   4   4   7    1556     259
  -4  -4  -8     818     281
   4  -4   8    1260     314
   4   4   8      68     234
  -4  -4  -9    2129     362
   4  -4   9    2503     423
   4   4   9    2379     408
   4  -4  10    1450     486
   4   4  10       3     490
  -4  -6  10       1     446
  -4   6  10      93     368
   4  -6 -10       1     457
  -4  -6   9      52     311
  -4   6   9     188     285
   4  -6  -9      25     322
  -4  -6   8     132     264
  -4   6   8      16     229
   4  -6  -8     375     284
  -4  -6   7      19     221
  -4   6   7      15     230
   4  -6  -7      20     234
  -4  -6   6    5058     322
   4  -6  -6    3300     336
  -4  -6   5    2598     246
   4  -6  -5    2597     284
  -4  -6   4   19228     366
  -4   6   4   15833     342
   4  -6  -4   19106     348
   4   6  -4   19421     299
  -4   6   3    5031     223
   4  -6  -3    5968     239
   4   6  -3    5413     193
   4   6  -3    6353     222
   4   6  -3    5681     209
  -4  -6   2     139      99
  -4  -6   2     411     103
   4  -6  -2     160     132
   4  -6  -2     371     113
   4   6  -2     285     103
   4   6  -2     222     115
   4   6  -2     399     100
  -4  -6   1    2027     152
  -4  -6   1    2523     156
  -4   6   1    1824     176
  -4   6   1    2261     172
   4  -6  -1    1980     176
   4  -6  -1    2330     160
   4   6  -1    2145     154
   4   6  -1    2440     176
  -4  -6   0   10333     208
  -4  -6   0   12288     215
  -4   6   0   10606     201
  -4   6   0   11343     217
   4  -6   0   10665     203
   4  -6   0   11870     205
   4   6   0   10552     206
   4   6   0   11621     220
  -4  -6  -1    5004     192
  -4   6  -1    4716     167
  -4   6  -1    5438     176
   4  -6   1    5074     151
   4  -6   1    5557     153
   4   6   1    4893     175
   4   6   1    5800     196
  -4  -6  -2    6279     229
  -4  -6  -2    8014     218
  -4   6  -2    7326     186
  -4   6  -2    7824     189
  -4   6  -2    8191     276
   4   6   2    7336     207
   4   6   2    7764     226
  -4  -6  -3     368     126
   4   6   3     301     109
  -4  -6  -4     293     148
   4  -6   4     594     155
   4   6   4      31     118
   4   6   4     547     117
  -4  -6  -5     157     171
   4  -6   5      14     175
   4   6   5     346     179
  -4  -6  -6     599     202
   4  -6   6     672     226
   4   6   6     156     218
  -4  -6  -7     267     234
   4  -6   7     835     259
   4   6   7     279     223
  -4  -6  -8    4171     452
   4   6   8    2143     304
  -4  -6  -9    4150     392
   4  -6   9    3742     443
   4   6   9    1681     301
   4  -6  10     331     483
   4   6  10       0     419
  -4  -8   9    3029     420
  -4   8   9    1473     419
   4  -8  -9    2453     445
  -4  -8   8    1087     313
  -4   8   8       2     350
   4  -8  -8     818     310
  -4  -8   7     229     244
   4  -8  -7     264     262
  -4  -8   6     612     217
  -4   8   6    1175     188
   4  -8  -6     709     245
   4   8  -6    1147     217
  -4   8   5    5034     276
   4  -8  -5    5403     348
   4   8  -5    5329     296
  -4   8   4    4959     271
   4  -8  -4    5146     310
   4   8  -4    4219     259
  -4   8   3     356     157
   4  -8  -3     209     165
   4   8  -3     244     150
   4   8  -3     238     182
  -4  -8   2      27     128
  -4  -8   2      51     113
  -4   8   2      59     140
   4  -8  -2      21     142
   4   8  -2       7     129
   4   8  -2       0     129
  -4  -8   1    4066     189
  -4   8   1    3817     219
   4  -8  -1    4124     224
   4   8  -1    3603     216
  -4  -8   0   43966     399
  -4   8   0   37894     377
   4  -8   0   43929     386
   4   8   0   38579     386
  -4  -8  -1    5212     232
  -4   8  -1    4997     215
   4  -8   1    4857     204
   4  -8   1    5353     194
   4   8   1    4844     227
  -4  -8  -2   13908     333
  -4   8  -2   12662     286
  -4   8  -2   13562     311
   4   8   2   12589     312
  -4  -8  -3    2109     247
  -4   8  -3    2197     188
  -4   8  -3    2239     228
   4   8   3    1810     206
  -4  -8  -4   10750     344
   4   8   4   10283     282
  -4  -8  -5      35     204
   4   8   5      17     166
  -4  -8  -6    4697     387
   4  -8   6    5011     394
   4   8   6    4266     375
  -4  -8  -7    1049     272
   4  -8   7    1014     284
   4   8   7    1108     446
   4  -8   8     927     344
   4   8   8      12     239
  -4  -8  -9     707     425
   4  -8   9     135     399
   4   8   9     281     308
  -4  10   9     249     515
   4 -10  -9     174     489
  -4  10   8     899     445
   4 -10  -8    1773     417
   4  10  -8    1508     538
   4 -10  -7       0     335
   4  10  -7       4     289
  -4  10   6       4     215
   4 -10  -6       4     279
   4  10  -6       4     235
  -4  10   5      22     192
   4 -10  -5      28     229
   4  10  -5      14     220
  -4  10   4      97     204
   4 -10  -4     151     220
   4  10  -4      13     185
  -4 -10   3    2469     214
  -4  10   3    2084     243
   4 -10  -3    2349     248
   4  10  -3    1878     228
  -4 -10   2   21005     353
  -4  10   2   17593     399
   4 -10  -2   19854     415
   4  10  -2   17718     397
  -4 -10   1    3058     235
  -4  10   1    2744     261
   4 -10  -1    3262     260
   4  10  -1    2903     271
  -4 -10   0    2117     237
  -4  10   0    2095     253
   4 -10   0    2555     231
   4  10   0    2158     263
  -4 -10  -1    3566     259
  -4  10  -1    2899     207
   4 -10   1    3010     209
   4  10   1    3392     223
  -4 -10  -2       1     167
  -4  10  -2      94     166
   4 -10   2     267     153
   4 -10   2     138     128
   4  10   2       1     163
  -4 -10  -3     329     181
  -4  10  -3     408     176
   4  10   3     539     174
  -4 -10  -4    1756     252
  -4  10  -4    1718     214
   4  10   4    2010     236
  -4 -10  -5    6318     400
  -4  10  -5    5435     332
   4  10   5    5754     342
  -4 -10  -6    2941     313
   4  10   6    2433     324
  -4 -10  -7     586     305
   4  10   7     299     332
  -4 -10  -8       5     373
   4  10   8     359     289
  -4 -10  -9       8     483
   4  10   9     247     343
  -4  12   8     179     488
   4 -12  -8       2     461
   4 -12  -7     124     391
   4  12  -7     479     336
  -4  12   6     536     262
   4 -12  -6     192     336
   4  12  -6     378     299
  -4  12   5      97     229
   4 -12  -5       0     248
   4  12  -5     292     263
  -4  12   4    2427     280
   4 -12  -4    1938     280
   4  12  -4    1914     281
  -4 -12   3    8934     324
  -4  12   3    8250     405
   4 -12  -3    9734     415
   4  12  -3    8084     406
  -4 -12   2    3287     294
  -4  12   2    2207     349
   4 -12  -2    2863     337
   4  12  -2    3046     363
  -4 -12   1    1330     207
  -4  12   1     718     230
   4 -12  -1     640     206
   4  12  -1     909     230
  -4 -12   0   27331     460
  -4  12   0   22969     465
   4 -12   0   26004     433
   4  12   0   23089     469
  -4 -12  -1   30482     510
  -4  12  -1   26335     499
   4 -12   1   30094     440
   4  12   1   26359     504
  -4 -12  -2    1059     226
  -4  12  -2    1098     242
   4 -12   2    1139     181
   4  12   2     611     233
  -4 -12  -3    4022     371
  -4  12  -3    4195     360
   4  12   3    4228     364
  -4 -12  -4    5125     408
  -4  12  -4    4031     363
   4  12   4    4856     373
  -4 -12  -5    2158     321
  -4  12  -5    2089     276
   4  12   5    1509     255
  -4 -12  -6    1323     357
  -4  12  -6    1100     312
   4  12   6    1002     284
  -4 -12  -7    1947     410
   4  12   7    1462     416
  -4 -12  -8     869     472
   4  12   8    1397     498
   4 -14  -7     336     483
   4  14  -7     803     457
   4 -14  -6       0     404
   4  14  -6     118     392
   4 -14  -5     428     355
   4  14  -5    1314     317
   4 -14  -4   11211     541
  -4 -14   3    4422     359
  -4  14   3    4442     533
   4 -14  -3    3915     395
   4  14  -3    4198     457
  -4 -14   2   12213     412
  -4  14   2   12001     529
   4 -14  -2   11836     448
   4  14  -2   11343     490
  -4 -14   1     869     222
  -4  14   1     708     295
   4 -14  -1     708     231
   4  14  -1     928     285
  -4 -14   0    9321     390
  -4  14   0    7623     438
   4 -14   0    9702     381
   4  14   0    9277     448
  -4 -14  -1     636     234
  -4  14  -1     255     279
   4 -14   1     136     211
   4  14   1     308     262
  -4 -14  -2    1168     260
  -4  14  -2    1404     303
   4 -14   2    1160     227
   4  14   2     804     281
  -4 -14  -3    1474     280
  -4  14  -3    1887     299
   4  14   3    1514     275
  -4 -14  -4     265     310
  -4  14  -4     177     272
   4  14   4       3     256
  -4 -14  -5     216     357
  -4  14  -5     668     335
   4  14   5      14     301
  -4 -14  -6     687     415
  -4 -14  -7     612     483
   4  14   7     147     466
  -4  16   6     384     399
   4 -16  -6       0     466
   4  16  -6       1     539
  -4  16   5      77     375
   4 -16  -5       1     429
   4  16  -5     142     449
  -4  16   4     799     366
   4 -16  -4       5     364
   4  16  -4       5     409
  -4  16   3       0     357
   4 -16  -3     348     345
   4  16  -3     413     394
  -4 -16   2     419     273
  -4  16   2     161     346
   4 -16  -2      73     294
   4  16  -2      83     372
  -4 -16   1     379     258
  -4  16   1     648     358
   4 -16  -1     918     294
   4  16  -1      16     365
  -4 -16   0       1     418
  -4  16   0       1     349
   4 -16   0       1     239
   4  16   0       1     356
  -4 -16  -1    1389     303
  -4  16  -1    1933     380
   4 -16   1    1783     272
   4  16   1    1980     388
  -4 -16  -2      43     302
  -4  16  -2     218     364
   4 -16   2      34     300
   4  16   2     136     341
  -4 -16  -3     385     351
  -4  16  -3      52     345
   4  16   3     481     345
  -4 -16  -4      72     388
  -4  16  -4       0     378
   4  16   4     669     350
  -4 -16  -5    1203     446
  -4  16  -5     136     432
   4  16   5       2     380
  -4 -16  -6       9     487
  -4  16  -6     236     503
  -4  18   4       8     465
   4 -18  -4     144     473
   4  18  -4    1346     591
  -4  18   3       0     492
   4 -18  -3     350     420
   4  18  -3       0     541
  -4  18   2    1219     499
   4 -18  -2     804     384
   4  18  -2     145     521
  -4 -18   1     412     363
  -4  18   1      16     473
   4 -18  -1     158     340
   4  18  -1      29     482
  -4 -18   0    1390     366
  -4  18   0    1356     479
   4 -18   0     593     337
   4  18   0     596     504
  -4 -18  -1      52     352
  -4  18  -1      53     479
   4 -18   1     111     326
   4  18   1      48     473
  -4 -18  -2    4010     457
  -4  18  -2    3803     550
   4  18   2    3107     516
  -4 -18  -3       5     437
  -4  18  -3       5     484
   4  18   3       5     470
  -4 -18  -4     361     506
  -4  18  -4    1190     544
   4  18   4    1793     540
  -5  -1  10    1554     432
  -5   1  10    1167     440
  -5  -1   9     263     313
  -5   1   9     279     324
   5  -1  -9     278     317
  -5  -1   8    4690     404
  -5   1   8    3869     411
  -5  -1   7    1123     234
  -5   1   7    1282     248
  -5  -1   6    1594     216
  -5   1   6    1704     227
   5  -1  -6    1703     180
   5  -1  -6    1514     208
  -5  -1   5    8617     269
  -5   1   5    8298     284
   5  -1  -5    8348     348
   5  -1  -5    8209     248
   5   1  -5    8458     238
  -5  -1   4   27223     312
  -5   1   4   26824     334
   5  -1  -4   28400     276
   5  -1  -4   26564     271
   5   1  -4   27910     254
   5   1  -4   27946     259
  -5  -1   3   53421     337
  -5   1   3   54454     276
  -5   1   3   51511     274
   5  -1  -3   55767     325
   5  -1  -3   53491     317
   5   1  -3   54660     297
   5   1  -3   57051     304
  -5  -1   2  581284     797
  -5  -1   2  597081     817
  -5  -1   2  565518     835
  -5   1   2  588577     882
  -5   1   2  558558     868
   5  -1  -2  589778     935
   5  -1  -2  593622     932
   5   1  -2  580855     871
   5   1  -2  625803     899
  -5  -1   1    4649     150
  -5  -1   1    5425     155
  -5   1   1    4812     158
  -5   1   1    4751     157
   5  -1  -1    4749     161
   5  -1  -1    4936     162
   5   1  -1    4571     153
   5   1  -1    5251     158
  -5  -1   0   23663     348
  -5  -1   0   26826     360
  -5  -1   0   12540     322
  -5   1   0   25510     337
  -5   1   0   25886     339
   5  -1   0   28187     338
   5   1   0   29591     363
   5   1   0   21988     228
  -5  -1  -1   19578      91
  -5  -1  -1   19681      90
  -5  -1  -1   19038     102
  -5   1  -1   19778     116
   5  -1   1   19454     116
   5   1   1   19052     108
  -5  -1  -2    5046     181
  -5   1  -2    5367     188
   5  -1   2    5508     192
   5   1   2    5235     188
  -5  -1  -3    5909     202
  -5   1  -3    6012     200
   5  -1   3    6754     209
   5   1   3    6414     207
   5  -1   4    5196     226
   5   1   4    4956     229
   5  -1   5    1457     184
   5   1   5    1455     181
   5  -1   6     122     188
   5   1   6     113     193
   5  -1   7    3493     366
   5   1   7    3079     355
   5  -1   8    1311     312
   5   1   8     461     329
   5  -1   9     448     375
   5   1   9       3     355
   5  -1  10       7     466
   5   1  10       7     485
  -5  -3  10     443     432
  -5   3  10      35     415
  -5  -3   9       0     567
  -5   3   9     516     336
   5  -3  -9       0     320
  -5  -3   8     422     251
  -5   3   8     470     279
   5  -3  -8     294     269
  -5  -3   7       0     211
  -5   3   7     101     226
   5  -3  -7     313     218
  -5  -3   6     140     177
  -5   3   6      62     182
   5  -3  -6       4     177
  -5  -3   5     102     131
   5  -3  -5     328     153
   5  -3  -5     179     165
  -5  -3   4    7899     228
  -5   3   4    7606     191
  -5   3   4    7134     190
   5  -3  -4    7135     244
   5   3  -4    7571     194
   5   3  -4    7270     235
  -5  -3   3       0      90
  -5   3   3      56     105
  -5   3   3       6      97
   5  -3  -3      15     112
   5  -3  -3       3     116
   5   3  -3      15      93
   5   3  -3      41     102
   5   3  -3       8      94
  -5  -3   2    9061     133
  -5  -3   2   10142     141
  -5  -3   2    9989     126
  -5   3   2    9508     163
  -5   3   2    8835     161
   5  -3  -2    9449     170
   5  -3  -2    8948     166
   5   3  -2    9126     148
   5   3  -2   10213     159
   5   3  -2    9451     124
  -5  -3   1   10223     121
  -5  -3   1   12067     140
  -5   3   1   11277     136
  -5   3   1   11258     136
   5  -3  -1   11190     135
   5  -3  -1   11329     139
   5   3  -1   10302     129
   5   3  -1   12094     145
  -5  -3   0    2254     143
  -5   3   0    2620     146
  -5   3   0    2611     143
   5  -3   0    2696     144
   5  -3   0    2597     141
   5   3   0    2221     148
   5   3   0    2761     152
  -5  -3  -1    3249     114
  -5  -3  -1    3529     120
  -5   3  -1    3323      97
  -5   3  -1    3762     134
   5   3   1    3140     121
   5   3   1    3939     120
  -5  -3  -2   25023     225
  -5  -3  -2   27280     237
  -5   3  -2   27106     282
   5  -3   2   28022     289
   5   3   2   25758     209
   5   3   2   27400     212
   5   3   2   25841     266
  -5  -3  -3    1149     136
  -5  -3  -3    1370     146
  -5   3  -3    1170     181
   5  -3   3    1400     178
   5   3   3    1350     175
  -5  -3  -4     743     106
  -5  -3  -4     650     109
   5  -3   4     951     137
   5   3   4     980     146
   5  -3   5    4929     278
   5   3   5    4400     275
   5  -3   6       8     190
   5   3   6     331     200
   5  -3   7     196     219
   5   3   7     717     247
   5  -3   8    1260     324
   5   3   8    1021     404
   5  -3   9    1042     399
   5   3   9    1158     411
   5  -3  10       4     464
   5   3  10      38     482
  -5  -5  10       1     430
  -5   5  10     195     392
   5  -5 -10      75     435
  -5  -5   9       1     516
  -5   5   9     362     325
   5  -5  -9     524     469
  -5  -5   8     604     282
  -5   5   8     574     418
  -5  -5   7       3     221
  -5   5   7     119     225
  -5  -5   6     535     184
  -5  -5   5    4904     241
  -5   5   5    3998     208
   5   5  -5    4703     255
  -5  -5   4    8816     230
  -5   5   4    7877     233
  -5   5   4    7801     221
   5   5  -4    8016     210
   5   5  -4    8932     236
   5   5  -4    7440     248
  -5  -5   3    1775     145
  -5   5   3    1596     174
  -5   5   3    1752     138
   5  -5  -3    1725     167
   5  -5  -3    1833     157
   5   5  -3    1550     154
   5   5  -3    1703     168
   5   5  -3    1601     155
  -5  -5   2     630      85
  -5  -5   2     432      83
  -5   5   2     298     103
  -5   5   2     363      94
   5  -5  -2     363     116
   5  -5  -2     332     114
   5   5  -2      71      88
   5   5  -2     499     105
   5   5  -2     233      76
  -5  -5   1   23707     264
  -5  -5   1   27816     282
  -5   5   1   24479     288
  -5   5   1   25524     290
   5  -5  -1   24913     289
   5  -5  -1   26034     294
   5   5  -1   23602     271
   5   5  -1   27666     292
  -5  -5   0     725      87
  -5  -5   0    1037      92
  -5   5   0     819      90
  -5   5   0    1027      94
   5  -5   0     803      85
   5  -5   0     788      86
   5   5   0     745      84
   5   5   0     995      95
  -5  -5  -1      46     102
  -5  -5  -1     113     101
  -5   5  -1      63      89
  -5   5  -1      15      89
   5  -5   1      77      79
   5  -5   1      38      76
   5   5   1      29      96
   5   5   1     104     103
  -5  -5  -2   10293     240
  -5  -5  -2   11543     243
  -5   5  -2   11074     189
  -5   5  -2   11230     258
   5   5   2   11045     232
   5   5   2   11604     237
  -5  -5  -3    4746     222
   5  -5   3    5753     237
   5   5   3    5248     192
  -5  -5  -4     298     148
  -5  -5  -4     270     139
   5  -5   4     113     142
   5   5   4     111     145
  -5  -5  -5    4192     246
   5  -5   5    3950     286
   5   5   5    3993     282
  -5  -5  -6     464     191
   5  -5   6     334     206
   5   5   6     528     217
  -5  -5  -7     131     221
   5  -5   7       1     231
   5   5   7      54     223
  -5  -5  -8    3421     325
   5  -5   8    2446     585
   5   5   8    2279     303
  -5  -5  -9    6769     538
   5  -5   9    8645     633
   5  -5  10    1203     510
   5   5  10    2158     504
  -5  -7  10       6     455
  -5   7  10       7     369
   5  -7 -10       7     502
  -5  -7   9      12     322
  -5   7   9      59     283
   5  -7  -9       9     366
  -5  -7   8      60     276
  -5   7   8     111     332
   5  -7  -8     356     406
  -5  -7   7     458     227
  -5   7   7      19     257
   5  -7  -7     398     245
  -5  -7   6     988     219
   5  -7  -6     840     254
  -5  -7   5     264     163
  -5   7   5     176     147
   5  -7  -5     592     206
   5   7  -5     148     157
   5   7  -5     343     240
  -5   7   4   13986     314
   5  -7  -4   15501     371
   5   7  -4   14482     304
   5   7  -4   15689     340
  -5  -7   3     473     108
  -5   7   3     558     143
   5  -7  -3     589     151
   5   7  -3     542     128
   5   7  -3     434     155
   5   7  -3     600     134
  -5  -7   2    8863     231
  -5  -7   2   10594     235
  -5   7   2    8765     255
   5  -7  -2   10090     276
   5   7  -2    8739     247
   5   7  -2   10357     270
   5   7  -2   10061     223
  -5  -7   1    5475     209
  -5  -7   1    6954     240
  -5   7   1    6140     216
   5  -7  -1    6403     212
   5   7  -1    6020     211
   5   7  -1    6123     234
  -5  -7   0      75     101
  -5   7   0      40     102
  -5   7   0     201     132
   5  -7   0     154     115
   5  -7   0     110     105
   5   7   0      10     124
  -5  -7  -1    1045     136
  -5   7  -1     672     132
   5  -7   1     846     113
   5  -7   1    1075     112
   5   7   1     707     121
  -5  -7  -2    3749     201
  -5   7  -2    3303     169
  -5   7  -2    3249     189
   5   7   2    3403     177
  -5  -7  -3    4294     239
  -5   7  -3    3806     182
  -5   7  -3    4120     198
   5   7   3    3676     185
  -5  -7  -4   16958     361
  -5  -7  -5    1059     201
   5  -7   5     354     205
   5   7   5     728     206
  -5  -7  -6    1695     243
   5  -7   6     984     252
   5   7   6    1163     238
  -5  -7  -7     409     250
   5  -7   7     812     266
   5   7   7     485     238
  -5  -7  -8     400     298
   5  -7   8     218     304
   5   7   8      18     275
  -5  -7  -9       1     365
   5  -7   9       1     385
   5   7   9      95     288
  -5  -9   9      18     387
  -5   9   9      17     460
   5  -9  -9      17     445
  -5  -9   8     675     314
  -5   9   8     676     395
   5  -9  -8     203     359
   5  -9  -7      80     348
   5   9  -7     437     284
  -5   9   6       7     198
   5  -9  -6     269     251
   5   9  -6     152     236
  -5   9   5    1503     217
   5  -9  -5    1137     243
   5   9  -5    1105     219
  -5   9   4     267     177
   5  -9  -4     182     200
   5   9  -4     273     188
  -5  -9   3    7009     249
  -5  -9   3    7703     238
  -5   9   3    7622     308
   5  -9  -3    8268     319
   5   9  -3    7479     298
  -5  -9   2       1     117
  -5   9   2     138     154
   5  -9  -2     135     161
   5   9  -2       1     149
   5   9  -2      25     152
  -5  -9   1    5153     238
  -5   9   1    4767     251
   5  -9  -1    5352     254
   5   9  -1    4755     258
  -5  -9   0     282     136
  -5   9   0     123     141
   5  -9   0     269     131
   5   9   0     360     143
  -5  -9  -1     532     154
  -5   9  -1     509     150
   5   9   1     381     150
  -5  -9  -2     273     156
  -5   9  -2     189     139
   5   9   2      61     148
  -5  -9  -3    2634     282
  -5   9  -3    2605     238
   5   9   3    2439     256
  -5  -9  -4    1626     225
  -5   9  -4    1622     188
  -5   9  -4    1258     217
   5   9   4    1323     200
  -5  -9  -5      16     223
   5   9   5     116     182
  -5  -9  -6    5759     419
   5   9   6    5532     422
  -5  -9  -7    4290     451
   5   9   7    4278     397
  -5  -9  -8       2     347
   5  -9   8       3     350
   5   9   8     311     262
  -5  -9  -9      21     452
   5  -9   9      20     433
   5   9   9     639     324
  -5  11   8       0     449
   5 -11  -8      94     435
   5  11  -8       0     431
   5 -11  -7       5     354
   5  11  -7       5     316
  -5  11   6     776     248
   5 -11  -6    1154     315
   5  11  -6    1318     282
  -5  11   5     242     211
   5 -11  -5      12     261
   5  11  -5     225     242
  -5  11   4    1888     262
   5 -11  -4    2115     280
   5  11  -4    1735     252
  -5 -11   3    8729     287
  -5  11   3    7151     363
   5 -11  -3    8289     372
   5  11  -3    7515     357
  -5 -11   2     304     171
  -5  11   2       0     195
   5 -11  -2     302     195
   5  11  -2     211     197
  -5 -11   1      49     170
  -5  11   1     339     184
   5 -11  -1     203     181
   5  11  -1     217     194
  -5 -11   0   13451     363
  -5  11   0   11580     367
   5 -11   0   12691     341
   5  11   0   11609     368
  -5 -11  -1    2145     281
  -5  11  -1    2070     302
   5 -11   1    2249     235
   5  11   1    1999     294
  -5 -11  -2     355     192
  -5  11  -2     568     194
   5  11   2     636     206
  -5 -11  -3   10858     369
  -5  11  -3   10292     347
   5  11   3    8846     346
  -5 -11  -4    5054     366
  -5  11  -4    4182     339
   5  11   4    4104     345
  -5 -11  -5   11570     466
  -5  11  -5   10800     413
   5  11   5   11204     405
  -5 -11  -6     748     282
   5  11   6     563     280
  -5 -11  -7    3210     387
   5  11   7    2882     428
  -5 -11  -8     928     426
   5  11   8      33     305
   5 -13  -8       4     505
   5 -13  -7    1385     468
   5  13  -7     520     406
  -5  13   6     507     275
   5 -13  -6     266     366
  -5  13   5    1737     291
   5 -13  -5    1544     349
   5  13  -5    1996     326
  -5  13   4     701     259
   5 -13  -4     855     266
   5  13  -4    1141     283
  -5 -13   3       4     203
  -5  13   3     159     254
   5 -13  -3     331     237
   5  13  -3     354     258
  -5 -13   2    4161     333
  -5  13   2    3706     344
   5 -13  -2    2939     360
   5  13  -2    3126     388
  -5 -13   1    2050     245
  -5  13   1    1764     281
   5 -13  -1    1278     247
   5  13  -1    1284     273
  -5 -13   0     158     206
  -5  13   0       5     230
   5 -13   0     235     191
   5  13   0       5     230
  -5 -13  -1    6683     365
  -5  13  -1    5890     395
   5 -13   1    5922     316
   5  13   1    5259     373
  -5 -13  -2    8030     397
  -5  13  -2    6288     400
   5  13   2    7067     399
  -5 -13  -3    5341     395
  -5  13  -3    4692     381
   5  13   3    3885     381
  -5 -13  -4    1864     288
  -5  13  -4    1621     271
   5  13   4    1742     275
  -5 -13  -5    1024     337
  -5  13  -5     470     284
   5  13   5    1186     294
  -5 -13  -6     561     368
  -5  13  -6     735     329
  -5 -13  -7      18     414
   5  13   7     324     443
   5 -15  -7     414     512
   5  15  -7     654     553
  -5  15   6     509     384
   5 -15  -6       1     439
   5  15  -6       0     459
  -5  15   5    1866     365
   5 -15  -5    2203     420
   5  15  -5    2168     415
  -5  15   4       1     307
   5 -15  -4     288     341
   5  15  -4     267     370
  -5 -15   3    1341     275
  -5  15   3    1526     348
   5 -15  -3    1230     327
   5  15  -3     961     368
  -5 -15   2       2     241
  -5  15   2     288     347
   5 -15  -2       2     233
   5  15  -2     250     345
  -5 -15   1     340     243
  -5  15   1     198     310
   5 -15  -1      19     231
   5  15  -1       1     296
  -5 -15   0      17     226
  -5  15   0      15     289
   5 -15   0     126     216
   5  15   0      79     288
  -5  15  -1     218     293
   5 -15   1     265     227
   5  15   1     118     277
  -5 -15  -2     225     290
  -5  15  -2     454     289
   5 -15   2       3     227
   5  15   2     372     279
  -5 -15  -3    1049     328
  -5  15  -3    1069     304
   5  15   3     734     282
  -5 -15  -4     410     347
  -5  15  -4       3     310
   5  15   4     573     291
  -5 -15  -5    1196     405
  -5  15  -5     437     386
   5  15   5     387     301
  -5 -15  -6     107     459
  -5  15  -6     213     431
  -5  17   5    1066     460
   5 -17  -5     429     494
   5  17  -5     172     555
  -5  17   4     157     429
   5 -17  -4       1     435
   5  17  -4     458     507
  -5  17   3       3     408
   5 -17  -3       3     353
   5  17  -3       3     482
  -5 -17   2     105     304
  -5  17   2       1     421
   5 -17  -2       1     320
   5  17  -2     467     469
  -5  17   1     401     410
   5 -17  -1     450     294
   5  17  -1      24     434
  -5 -17   0     890     311
  -5  17   0       7     403
   5 -17   0     715     458
   5  17   0     347     426
  -5 -17  -1     807     334
  -5  17  -1     244     408
   5 -17   1     848     274
   5  17   1     691     414
  -5 -17  -2    1577     385
  -5  17  -2    1172     435
   5  17   2    1736     432
  -5 -17  -3    1372     428
  -5  17  -3     439     425
   5  17   3     591     425
  -5 -17  -4    1373     476
  -5  17  -4     962     465
   5  17   4    2015     464
  -5 -17  -5     142     486
  -5  17  -5     707     521
   5  17   5     721     447
  -5  19   2     873     567
   5 -19  -2       2     414
   5  19  -2     213     626
  -5 -19   1      27     412
  -5  19   1      20     550
   5 -19  -1     276     403
   5  19  -1     336     575
  -5 -19   0     992     429
  -5  19   0    2311     568
   5 -19   0    1696     402
   5  19   0    1428     589
  -5 -19  -1     202     418
  -5  19  -1      13     536
   5  19   1     214     575
  -5 -19  -2       0     452
  -5  19  -2       0     558
   5  19   2       0     564
  -6   0  10     934     435
  -6   0   8     334     272
  -6   0   6     565     190
   6   0  -6     703     202
  -6   0   4   66103     510
   6   0  -4   68516     440
   6   0  -4   68175     441
  -6   0   0  192864     204
  -6   0   0  198007     209
  -6   0   0  197554     181
   6   0   0  193477     201
   6   0   0  200762     208
  -6   0  -2    1766     158
   6   0   2    1770     160
   6   0   4     695     141
   6   0   6    5936     337
   6   0   8     300     355
   6   0  10    2051     531
  -6  -2  10     196     406
  -6   2  10     425     444
  -6   2   9    1793     367
   6  -2  -9    1461     342
  -6  -2   8      69     243
  -6   2   8       1     265
   6  -2  -8       1     248
  -6  -2   7    1517     248
  -6   2   7    1262     257
   6  -2  -7    1802     238
  -6  -2   6     265     175
  -6   2   6      23     185
   6  -2  -6      23     166
   6   2  -6      44     178
  -6  -2   5    4434     215
  -6   2   5    4770     246
   6  -2  -5    5096     226
   6  -2  -5    4415     246
   6   2  -5    4648     225
  -6  -2   4    2670     165
  -6   2   4    2445     134
   6  -2  -4    2962     171
   6  -2  -4    2736     182
   6   2  -4    2716     155
   6   2  -4    2909     170
  -6  -2   3     245     127
  -6   2   3     288     132
  -6   2   3     262     133
   6  -2  -3     328     157
   6  -2  -3     420     157
   6   2  -3     274     134
   6   2  -3     384     148
  -6  -2   2   28592     224
  -6  -2   2   30998     233
  -6  -2   2   29575     197
  -6   2   2   30364     255
  -6   2   2   28909     253
   6  -2  -2   30420     268
   6  -2  -2   29140     262
   6   2  -2   29143     244
   6   2  -2   32019     255
  -6  -2   1    2920     179
  -6  -2   1    3675     189
  -6   2   1    3396     188
  -6   2   1    3311     190
   6  -2  -1    3263     188
   6  -2  -1    3575     194
   6   2  -1    2915     185
   6   2  -1    3834     197
  -6  -2   0   20730     210
  -6  -2   0   23305     220
  -6   2   0   21543     201
  -6   2   0   21729     203
   6  -2   0   22868     200
   6  -2   0   21018     194
   6   2   0   20043     208
   6   2   0   23233     219
   6   2   0   19094     126
  -6  -2  -1   70465     375
  -6  -2  -1   76381     388
  -6   2  -1   74390     447
   6  -2   1   76627     459
   6   2   1   71365     362
   6   2   1   77682     369
   6   2   1   66928     374
  -6  -2  -2   12207     165
  -6  -2  -2   12827     170
  -6   2  -2   12594     220
   6  -2   2   12788     226
   6   2   2   11964     212
  -6   2  -3   42997     397
   6   2   3   43953     402
   6  -2   4   17660     337
   6   2   4   17122     332
   6  -2   5       8     156
   6   2   5      76     162
   6  -2   6    5501     337
   6   2   6    5398     328
   6  -2   7    1207     249
   6   2   7     991     249
   6  -2   8    2009     388
   6   2   8    1843     491
   6  -2   9    1344     415
   6   2   9    1683     425
   6  -2  10     361     499
   6   2  10     654     495
  -6  -4  10      21     417
  -6   4  10     377     422
  -6  -4   9       3     356
  -6   4   9       2     330
  -6  -4   8     440     255
  -6   4   8     188     266
   6  -4  -8       8     263
  -6  -4   7    1032     244
  -6   4   7    1506     246
   6  -4  -7    1309     250
  -6  -4   6      61     176
  -6   4   6     145     190
   6  -4  -6      72     201
  -6  -4   5    1164     151
   6  -4  -5    1111     180
  -6  -4   4       8     104
  -6   4   4     123     117
  -6   4   4       7     103
   6  -4  -4      69     132
   6  -4  -4      54     238
   6   4  -4     118     109
   6   4  -4      42     125
   6   4  -4     127     127
  -6  -4   3    5605     165
  -6   4   3    5023     194
  -6   4   3    4479     183
   6  -4  -3    4751     220
   6   4  -3    4961     180
   6   4  -3    5551     197
   6   4  -3    5065     169
  -6  -4   2     246      80
  -6  -4   2     336      83
  -6   4   2     173      95
  -6   4   2     346      94
   6  -4  -2     224     100
   6   4  -2     291      89
   6   4  -2     401      99
   6   4  -2     271      64
  -6  -4   1    1263      83
  -6  -4   1    1527      89
  -6   4   1    1069      89
  -6   4   1    1080      91
   6  -4  -1    1214      90
   6  -4  -1    1055      93
   6   4  -1    1001      85
   6   4  -1    1487      97
  -6  -4   0    3406     136
  -6  -4   0    3962     141
  -6   4   0    3682     138
  -6   4   0    3741     137
   6  -4   0    3810     137
   6  -4   0    3843     134
   6   4   0    3738     145
   6   4   0    3627     145
  -6  -4  -1    5386     134
  -6  -4  -1    5801     134
  -6   4  -1    5557     121
  -6   4  -1    5538     117
  -6   4  -1    5913     144
   6   4   1    5373     135
   6   4   1    5650     136
  -6  -4  -2     689     137
  -6  -4  -2     752     137
  -6   4  -2     764     155
   6  -4   2     816     129
   6   4   2     709     129
   6   4   2     685     132
  -6  -4  -3   10768     189
  -6  -4  -3   11371     189
  -6  -4  -4    1877     186
   6  -4   4    2136     216
   6   4   4    2033     222
  -6  -4  -5      44     153
  -6  -4  -5      44     128
   6  -4   5     255     164
   6   4   5      44     171
  -6  -4  -6      18     200
  -6  -4  -6       0     168
   6  -4   6     266     203
   6   4   6      45     207
   6  -4   7    3382     318
   6   4   7    2586     279
  -6  -4  -8    5095     418
   6  -4   8    5260     637
   6  -4   9     787     398
   6   4   9    1043     410
   6  -4  10     740     489
   6   4  10     355     503
  -6  -6  10     565     471
  -6   6  10       2     378
   6  -6 -10     213     456
  -6   6   9      33     281
   6  -6  -9      17     363
  -6  -6   8    1751     284
  -6   6   8    1807     315
   6  -6  -8    1828     315
  -6  -6   7      20     233
  -6   6   7     619     264
   6  -6  -7      80     247
  -6  -6   6   10517     353
   6  -6  -6   10269     379
  -6  -6   5     407     150
  -6   6   5     330     132
   6  -6  -5     345     193
   6   6  -5     388     161
   6   6  -5     363     190
  -6  -6   4    1097     146
  -6   6   4    1030     151
   6  -6  -4    1220     188
   6   6  -4    1173     150
   6   6  -4    1113     169
   6   6  -4    1231     163
  -6  -6   3    4343     167
  -6  -6   3    5082     171
  -6   6   3    4758     210
   6  -6  -3    5435     238
   6   6  -3    4329     221
   6   6  -3    4935     224
   6   6  -3    5010     189
  -6  -6   2   13109     230
  -6  -6   2   15176     243
  -6   6   2   13325     253
   6  -6  -2   15538     286
   6   6  -2   15237     276
   6   6  -2   14622     207
  -6  -6   1    4156     181
  -6  -6   1    4886     178
  -6   6   1    4002     190
   6  -6  -1    3823     193
   6  -6  -1    4276     208
   6   6  -1    4465     194
  -6  -6   0      40     103
  -6  -6   0      52     102
  -6   6   0      10     100
  -6   6   0       0     111
   6  -6   0      17     100
   6  -6   0      46      91
   6   6   0      20     106
  -6  -6  -1    4126     191
  -6   6  -1    4175     174
  -6   6  -1    4562     180
   6  -6   1    4672     157
   6  -6   1    4974     155
   6   6   1    4096     209
   6   6   1    4848     205
  -6  -6  -2   43539     416
  -6  -6  -2   51657     438
  -6   6  -2   47613     346
  -6   6  -2   50492     357
   6   6   2   47016     402
   6   6   2   49615     413
  -6  -6  -3   11814     269
   6   6   3   10713     231
   6   6   3   11213     240
  -6  -6  -4    2529     238
   6  -6   4    2761     261
   6   6   4    2318     190
   6   6   4    2496     252
  -6  -6  -5    1536     205
   6  -6   5    1783     228
   6   6   5    1765     220
  -6  -6  -6      18     194
   6  -6   6       2     217
   6   6   6     102     227
   6  -6   7     265     252
   6   6   7     408     242
  -6  -6  -8     201     283
   6  -6   8     943     312
   6   6   8       0     278
  -6  -6  -9    1015     348
   6  -6   9     718     396
   6   6   9     340     280
   6  -6  10    3866     565
   6   6  10    1574     505
  -6  -8   9     587     335
  -6   8   9      16     269
   6  -8  -9     845     404
  -6  -8   8     451     294
  -6   8   8       0     344
   6  -8  -8     288     341
   6   8  -8      22     314
  -6  -8   7     307     245
   6  -8  -7    1113     279
   6   8  -7     677     280
  -6  -8   6     747     211
  -6   8   6     915     195
   6  -8  -6     685     252
   6   8  -6     462     231
  -6   8   5     848     186
   6  -8  -5     920     238
   6   8  -5     956     207
  -6   8   4   14728     340
   6  -8  -4   16032     391
   6   8  -4   15064     339
  -6  -8   3    1560     159
  -6   8   3    2013     241
   6  -8  -3    2092     256
   6   8  -3    1721     238
   6   8  -3    1575     230
  -6   8   2   11014     285
   6  -8  -2   11786     291
   6   8  -2   10622     272
   6   8  -2   11771     240
  -6  -8   1    8759     244
  -6   8   1    7308     248
   6  -8  -1    7792     250
   6   8  -1    7383     249
  -6  -8   0   39221     456
  -6   8   0   33794     431
   6  -8   0   37969     430
   6   8   0   33831     439
  -6  -8  -1    5366     235
  -6   8  -1    4961     221
   6  -8   1    5095     206
   6  -8   1    5515     193
   6   8   1    4860     224
  -6  -8  -2    3076     177
  -6   8  -2    2768     153
  -6   8  -2    3052     173
   6   8   2    2918     169
  -6  -8  -3   15882     357
  -6   8  -3   14305     269
  -6   8  -3   15619     307
   6   8   3   14741     323
  -6  -8  -4    1629     215
   6   8   4    1613     183
  -6  -8  -5    1042     218
   6   8   5    1181     226
  -6  -8  -6    2968     292
   6  -8   6    2617     285
   6   8   6    2455     286
  -6  -8  -7     679     270
   6  -8   7     520     289
   6   8   7     708     303
   6  -8   8    1434     374
   6   8   8       2     288
  -6  -8  -9     929     426
   6  -8   9     317     430
   6   8   9     667     336
  -6  10   9     117     509
   6 -10  -9       1     482
  -6  10   8     281     428
   6 -10  -8     710     398
   6  10  -8     722     364
   6 -10  -7     201     348
   6  10  -7     130     302
  -6  10   6     434     223
   6  10  -6     601     261
  -6  10   5      20     195
   6 -10  -5     357     243
   6  10  -5      36     219
  -6  10   4     469     212
   6 -10  -4     541     219
   6  10  -4     544     223
  -6 -10   3    5223     274
  -6  10   3    5198     316
   6 -10  -3    5023     319
   6  10  -3    4452     309
  -6 -10   2   22293     362
  -6  10   2   18898     396
   6 -10  -2   21779     415
   6  10  -2   19270     391
  -6 -10   1    2350     243
  -6  10   1    2654     261
   6 -10  -1    2275     214
   6  10  -1    2130     275
  -6 -10   0     268     159
  -6  10   0     101     165
   6 -10   0     125     149
   6  10   0      46     162
  -6 -10  -1     469     183
  -6  10  -1     371     179
   6 -10   1     388     147
   6  10   1     378     186
  -6 -10  -2    1156     201
  -6  10  -2     934     189
   6  10   2    1158     199
  -6 -10  -3      61     182
  -6  10  -3     543     182
   6  10   3     411     182
  -6 -10  -4    2416     267
  -6  10  -4    2302     299
   6  10   4    2686     249
  -6 -10  -5    5765     394
   6  10   5    5288     332
  -6 -10  -6     409     270
   6  10   6     447     276
  -6 -10  -7     560     322
   6  10   7       0     331
  -6 -10  -8     297     388
   6  10   8     335     314
  -6 -10  -9       3     490
   6  10   9       3     354
   6 -12  -8      17     482
   6  12  -8     291     457
   6 -12  -7    2904     462
  -6  12   6      10     255
   6 -12  -6     311     354
   6  12  -6     143     316
  -6  12   5     574     242
   6 -12  -5     278     266
   6  12  -5     168     267
  -6  12   4     843     260
   6 -12  -4     875     269
   6  12  -4     969     267
  -6 -12   3    1157     215
  -6  12   3    1200     255
   6 -12  -3    1445     260
   6  12  -3    1027     257
  -6 -12   2    7448     326
  -6  12   2    6174     365
   6 -12  -2    7629     372
   6  12  -2    6847     380
  -6 -12   1    3641     317
  -6  12   1    3369     289
   6 -12  -1    3953     320
   6  12  -1    3326     346
  -6 -12   0    5409     328
  -6  12   0    4656     357
   6 -12   0    5143     308
   6  12   0    4289     353
  -6 -12  -1     969     220
  -6  12  -1    1140     247
   6 -12   1     924     188
   6  12   1     875     230
  -6 -12  -2     156     204
  -6  12  -2     175     217
   6 -12   2     192     144
   6  12   2     410     225
  -6 -12  -3    3995     371
  -6  12  -3    3420     357
   6  12   3    3195     377
  -6 -12  -4     379     255
  -6  12  -4     589     233
   6  12   4     680     237
  -6 -12  -5     288     269
  -6  12  -5     385     267
   6  12   5     410     249
  -6 -12  -6       0     326
  -6  12  -6       0     290
   6  12   6       0     322
  -6 -12  -7    2518     417
   6  12   7    1326     418
  -6 -12  -8       3     464
   6  12   8     450     370
   6 -14  -7      10     467
   6  14  -7     128     469
  -6  14   6    3017     341
   6 -14  -6    3392     480
   6  14  -6    2891     434
  -6  14   5     714     275
   6 -14  -5     364     361
   6  14  -5    1090     362
  -6  14   4     123     253
   6 -14  -4     752     325
   6  14  -4     393     305
  -6 -14   3       1     244
  -6  14   3       1     496
   6 -14  -3     231     244
  -6 -14   2     487     231
  -6  14   2     878     373
   6 -14  -2     319     243
   6  14  -2     373     300
  -6 -14   1    1098     251
  -6  14   1    1441     322
   6 -14  -1    1173     250
   6  14  -1     819     304
  -6 -14   0    2028     274
  -6  14   0    1882     319
   6 -14   0    1817     252
   6  14   0    1680     314
  -6 -14  -1    1548     265
  -6  14  -1    1770     299
   6 -14   1    1001     231
   6  14   1     837     272
  -6 -14  -2    2848     511
  -6  14  -2    2040     310
   6  14   2    1984     313
  -6 -14  -3     281     286
  -6  14  -3     121     262
   6  14   3       3     256
  -6 -14  -4      37     312
  -6  14  -4       3     264
   6  14   4     456     286
  -6 -14  -5      93     348
  -6  14  -5     206     326
   6  14   5    1139     301
  -6 -14  -6       6     421
  -6 -14  -7    1061     491
   6  14   7     475     470
  -6  16   6      75     420
   6 -16  -6     615     478
   6  16  -6     457     549
  -6  16   5     349     399
   6 -16  -5       8     421
   6  16  -5     228     476
  -6  16   4       1     362
   6 -16  -4       1     373
   6  16  -4     289     428
  -6  16   3     908     378
   6 -16  -3     231     343
   6  16  -3     386     417
  -6 -16   2      11     264
  -6  16   2     430     354
   6 -16  -2     261     292
   6  16  -2    1011     416
  -6 -16   1     552     277
  -6  16   1     835     382
   6 -16  -1     947     328
   6  16  -1     816     392
  -6 -16   0     794     259
  -6  16   0     710     371
   6 -16   0    1116     261
   6  16   0     763     379
  -6 -16  -1       2     297
  -6  16  -1     592     389
   6 -16   1     433     269
   6  16   1       2     347
  -6 -16  -2     408     328
  -6  16  -2      10     374
   6  16   2     218     360
  -6 -16  -3    1639     386
  -6  16  -3     720     382
   6  16   3    1185     375
  -6 -16  -4     334     405
  -6  16  -4       1     385
   6  16   4      43     363
  -6 -16  -5     530     455
  -6  16  -5     289     456
   6  16   5     820     396
  -6 -16  -6    1246     503
  -6  16  -6    1439     521
  -6  18   4     399     514
   6 -18  -4     183     482
   6  18  -4     233     592
  -6  18   3     378     487
   6 -18  -3     749     425
   6  18  -3    1779     593
  -6  18   2     898     496
   6 -18  -2    1123     380
   6  18  -2     402     551
  -6 -18   1    1551     369
  -6  18   1    1814     496
   6 -18  -1    1297     348
   6  18  -1    1328     529
  -6 -18   0     882     366
  -6  18   0     374     474
   6 -18   0     311     336
   6  18   0     554     523
  -6 -18  -1      84     363
  -6  18  -1     674     498
   6  18   1     218     524
  -6 -18  -2    2715     459
  -6  18  -2    3814     557
   6  18   2    2050     541
  -6 -18  -3       0     448
  -6  18  -3     329     503
   6  18   3     157     494
  -6 -18  -4     309     495
  -6  18  -4       2     525
   6  18   4    1014     526
  -7  -1  10       7     413
  -7   1  10       6     403
   7  -1 -10       6     492
  -7   1   9       0     293
   7  -1  -9       0     301
   7   1  -9       0     300
  -7  -1   8       0     240
  -7   1   8     313     273
   7  -1  -8      66     258
   7   1  -8       0     261
  -7  -1   7      89     219
  -7   1   7      18     219
   7  -1  -7     151     201
   7   1  -7      30     204
  -7  -1   6    1959     209
  -7   1   6    1966     220
   7  -1  -6    1788     188
   7   1  -6    1920     181
   7   1  -6    2077     219
  -7  -1   5     331     137
  -7   1   5     722     152
   7  -1  -5     494     137
   7  -1  -5     271     164
   7   1  -5     357     157
  -7  -1   4    5838     187
   7  -1  -4    6527     189
   7  -1  -4    6031     212
   7   1  -4    5762     185
   7   1  -4    5719     198
  -7  -1   3   31408     260
  -7  -1   3   32485     268
  -7  -1   3   31888     303
  -7   1   3   31970     286
  -7   1   3   31490     289
   7  -1  -3   32792     323
   7  -1  -3   32736     326
   7   1  -3   31713     305
   7   1  -3   33802     313
  -7  -1   2  138205     460
  -7  -1   2  142019     471
  -7   1   2  135739     476
  -7   1   2  139903     492
   7  -1  -2  140632     508
   7  -1  -2  141766     508
   7   1  -2  140122     492
   7   1  -2  147876     504
  -7  -1   1    5233     183
  -7  -1   1    5840     188
  -7   1   1    5933     192
  -7   1   1    5956     189
   7  -1  -1    5831     192
   7  -1  -1    5946     191
   7   1  -1    5333     191
   7   1  -1    6014     194
  -7  -1   0   28824     371
  -7  -1   0   31116     381
  -7  -1   0   25930     255
  -7   1   0   29439     358
  -7   1   0   30863     366
   7  -1   0   28408     348
   7  -1   0   30924     353
   7   1   0   27405     365
   7   1   0   33302     380
   7   1   0   28004     263
  -7  -1  -1    1732      74
  -7  -1  -1    1671      67
  -7  -1  -1    1411      71
  -7   1  -1    1580      77
   7  -1   1    1454      85
   7   1   1    1324      91
   7   1   1    1618      61
   7   1   1    1547      72
  -7  -1  -2    1623     146
  -7   1  -2    1803     154
   7  -1   2    1836     156
   7   1   2    1724     150
  -7  -1  -3    7982     228
  -7   1  -3    7954     228
   7  -1   3    8439     232
   7   1   3    8175     226
   7  -1   4   60428     530
   7   1   4   58866     520
   7  -1   5     642     174
   7   1   5     583     173
   7  -1   6    3187     327
   7   1   6    2941     320
   7  -1   7    1094     259
   7   1   7     476     244
   7   1   8     714     473
   7  -1   9       5     376
   7   1   9     232     386
   7  -1  10     250     523
   7   1  10     334     490
  -7  -3  10      17     413
  -7   3  10      16     414
   7  -3 -10      16     410
  -7  -3   9     660     323
  -7   3   9       1     344
   7  -3  -9     324     335
  -7  -3   8       2     235
  -7   3   8      33     266
   7  -3  -8     268     268
  -7  -3   7       1     197
  -7   3   7       1     235
   7  -3  -7     247     223
   7   3  -7       1     199
  -7  -3   6   12251     337
  -7   3   6   11952     372
   7  -3  -6   12264     354
   7   3  -6   12609     304
   7   3  -6   13019     354
  -7  -3   5     986     137
   7   3  -5    1243     183
  -7  -3   4       1     105
  -7   3   4       0     108
  -7   3   4       5      99
   7  -3  -4     218     130
   7  -3  -4      29     138
   7   3  -4      52     106
   7   3  -4       0     127
  -7  -3   3   23093     244
  -7  -3   3   26494     261
  -7  -3   3   25363     271
  -7   3   3   25139     310
  -7   3   3   23639     307
   7  -3  -3   25695     344
   7  -3  -3   24052     334
   7   3  -3   24664     298
   7   3  -3   26332     310
   7   3  -3   24074     269
  -7  -3   2    7448     152
  -7  -3   2    8812     165
  -7  -3   2    8333     114
  -7   3   2    8460     177
  -7   3   2    7897     175
   7  -3  -2    8787     186
   7  -3  -2    8280     189
   7   3  -2    7718     167
   7   3  -2    8920     179
   7   3  -2    7958     113
  -7  -3   1     217      89
  -7  -3   1     139      93
  -7   3   1     106      97
  -7   3   1      95      98
   7  -3  -1      49     109
   7   3  -1     222      91
   7   3  -1      76     101
  -7  -3   0   17759     235
  -7  -3   0   20859     253
  -7   3   0   18760     228
  -7   3   0   19055     230
   7  -3   0   19800     225
   7  -3   0   19666     226
   7   3   0   18820     242
   7   3   0   20267     244
  -7  -3  -1    2365     132
  -7  -3  -1    2743     135
  -7   3  -1    2489     113
  -7   3  -1    2607     112
  -7   3  -1    2524     143
   7   3   1    2239     130
   7   3   1    2393     125
   7   3   1    2386     119
  -7  -3  -2     217      84
  -7  -3  -2     377      87
  -7   3  -2     162     100
   7  -3   2     256      94
   7   3   2     309      78
   7   3   2     319      76
   7   3   2     190      89
  -7  -3  -3    7756     158
  -7  -3  -3    8559     164
   7   3   3    7624     201
   7  -3   4   12851     306
   7   3   4   12230     300
   7  -3   5    3015     276
   7   3   5    2749     276
   7  -3   6    5556     349
   7   3   6    5596     354
   7  -3   7    8183     420
   7   3   7    7144     425
   7  -3   8    2173     457
   7   3   8    1577     320
   7  -3   9     410     411
   7   3   9       0     384
   7  -3  10    1476     521
   7   3  10    1426     510
  -7  -5  10     268     437
  -7   5  10     180     410
   7  -5 -10     263     434
  -7  -5   9     621     346
  -7   5   9      12     302
  -7  -5   8     130     253
  -7  -5   7    1490     241
  -7   5   7    1771     269
   7   5  -7    1503     239
  -7  -5   6    1245     205
   7  -5  -6    1502     246
   7   5  -6    1176     196
  -7  -5   5     159     123
   7  -5  -5     792     196
   7   5  -5      17     138
   7   5  -5     428     185
  -7  -5   4     628     118
   7   5  -4     484     148
   7   5  -4     329     150
   7   5  -4     323     134
  -7  -5   3     896     102
   7   5  -3     831     138
   7   5  -3     751     107
  -7  -5   2     865     144
  -7  -5   2     934     144
  -7   5   2     988     175
   7  -5  -2     927     180
   7   5  -2     701     152
   7   5  -2    1309     175
   7   5  -2    1049     112
  -7  -5   1    5376     169
  -7  -5   1    6862     178
  -7   5   1    6392     192
  -7   5   1    5607     182
   7  -5  -1    5793     187
   7  -5  -1    6169     186
   7   5  -1    5998     181
   7   5  -1    6954     191
  -7  -5   0   12657     240
  -7  -5   0   14689     251
  -7   5   0   13092     235
  -7   5   0   13835     243
   7  -5   0   14004     235
   7  -5   0   13912     231
   7   5   0   12956     244
   7   5   0   14856     255
  -7  -5  -1    5833     176
  -7  -5  -1    6681     179
  -7   5  -1    6267     160
  -7   5  -1    6409     161
   7  -5   1    6550     136
   7  -5   1    6338     134
   7   5   1    6018     172
   7   5   1    6562     179
  -7  -5  -2    7289     228
  -7   5  -2    7912     179
   7   5   2    7364     211
   7   5   2    7968     216
  -7  -5  -3   11370     268
  -7  -5  -3   13245     290
   7  -5   3   13873     322
   7   5   3   12311     235
   7   5   3   12947     235
   7   5   3   12218     287
  -7  -5  -4    2980     223
  -7  -5  -4    3212     208
   7  -5   4    3489     246
   7   5   4    3301     237
  -7  -5  -5    2490     237
   7  -5   5    2267     220
   7   5   5    2463     234
  -7  -5  -6      25     189
   7  -5   6       2     208
   7   5   6       2     213
  -7  -5  -7       6     232
   7  -5   7     341     254
   7   5   7     298     245
  -7  -5  -8      13     295
   7  -5   8     203     292
   7   5   8     131     262
  -7  -5  -9    8641     532
   7  -5   9    8558     648
   7   5   9    8589     640
   7  -5  10    1379     536
   7   5  10    1128     521
  -7  -7  10     942     469
  -7   7  10     590     395
   7  -7 -10     386     519
  -7   7   9     186     292
   7  -7  -9     198     398
  -7  -7   8    2143     304
  -7   7   8    2386     386
   7  -7  -8    2107     427
   7   7  -8    2255     332
  -7  -7   7     363     240
   7  -7  -7     358     269
   7   7  -7     708     267
  -7  -7   6     246     197
  -7   7   6     265     175
   7  -7  -6     105     233
   7   7  -6     380     208
  -7  -7   5    1921     190
  -7   7   5    1827     191
   7  -7  -5    2142     244
   7   7  -5    1853     210
  -7   7   4    1393     171
   7  -7  -4    1336     197
   7   7  -4    1416     172
   7   7  -4    1020     171
  -7  -7   3    5181     206
  -7  -7   3    6963     210
  -7   7   3    6005     247
   7  -7  -3    6280     265
   7   7  -3    6025     251
   7   7  -3    5738     210
  -7  -7   2    1640     194
  -7  -7   2    2441     183
  -7   7   2    2085     210
   7  -7  -2    2053     214
   7   7  -2    1922     207
   7   7  -2    2219     161
  -7  -7   1   11280     285
  -7   7   1   10630     269
   7  -7  -1   11472     260
   7   7  -1   10189     257
  -7  -7   0   14642     241
  -7   7   0   13492     240
  -7   7   0   13137     247
   7  -7   0   13367     233
   7  -7   0   14503     222
   7   7   0   13614     244
  -7  -7  -1     402     135
  -7   7  -1     461     136
   7  -7   1     370     113
   7  -7   1     335     105
   7   7   1     271     125
  -7  -7  -2     176     129
  -7   7  -2     323     122
  -7   7  -2     342     125
   7   7   2     496     125
  -7  -7  -3     372     149
  -7   7  -3     383     117
  -7   7  -3     160     130
   7   7   3     492     110
  -7  -7  -4    2389     263
   7   7   4    2110     209
   7   7   4    2409     217
  -7  -7  -5    3296     309
   7  -7   5    3742     341
   7   7   5    2923     313
  -7  -7  -6     294     221
   7  -7   6     558     232
   7   7   6       9     221
  -7  -7  -7    6535     422
   7  -7   7    6436     440
   7   7   7    2731     385
  -7  -7  -8     757     325
   7  -7   8     567     348
   7   7   8     356     296
  -7  -7  -9    2094     392
   7  -7   9    2329     451
   7   7   9     673     305
  -7  -9   9      25     348
  -7   9   9     176     484
   7  -9  -9      24     450
  -7  -9   8     547     307
  -7   9   8     744     399
   7  -9  -8    1088     375
   7   9  -8     786     338
   7  -9  -7     115     285
   7   9  -7     659     293
  -7   9   6     752     221
   7  -9  -6     562     275
   7   9  -6     685     245
  -7   9   5    3382     296
   7  -9  -5    2796     277
   7   9  -5    3267     263
  -7   9   4    1343     202
   7  -9  -4    1109     223
   7   9  -4     959     211
  -7   9   3    6033     304
   7  -9  -3    7095     330
   7   9  -3    7160     318
   7   9  -3    6561     284
  -7  -9   2     401     143
  -7   9   2     481     164
   7  -9  -2     237     161
   7   9  -2     575     173
   7   9  -2     346     146
  -7  -9   1     258     147
  -7   9   1     156     152
   7  -9  -1      69     147
   7   9  -1     155     151
  -7  -9   0     217     139
  -7   9   0     215     149
   7  -9   0     561     135
   7   9   0     292     153
  -7  -9  -1     893     168
  -7   9  -1     907     165
   7   9   1     859     172
  -7  -9  -2     513     158
  -7   9  -2     533     148
   7   9   2     320     160
  -7  -9  -3    2124     225
  -7   9  -3    1780     234
   7   9   3    2283     224
  -7  -9  -4     612     207
  -7   9  -4     857     169
  -7   9  -4     678     210
   7   9   4     774     186
  -7  -9  -5    2927     366
   7   9   5    2602     281
   7   9   5    2601     360
  -7  -9  -6    2451     288
   7   9   6    2231     303
  -7  -9  -7      93     302
   7   9   7       8     271
  -7  -9  -8     175     347
   7  -9   8       2     353
   7   9   8     143     310
  -7  -9  -9     856     448
   7  -9   9       3     468
   7   9   9     425     348
   7 -11  -8     130     458
   7  11  -8     457     464
  -7  11   7       1     460
   7 -11  -7     273     393
   7  11  -7     204     340
  -7  11   6     343     246
   7 -11  -6     572     330
   7  11  -6     138     296
  -7  11   5     367     236
   7 -11  -5     317     263
   7  11  -5     391     255
  -7  11   4    7177     378
   7 -11  -4    7902     410
   7  11  -4    7457     401
  -7 -11   3     141     176
  -7  11   3     263     218
   7 -11  -3      88     214
   7  11  -3       2     218
  -7 -11   2     978     186
  -7  11   2     619     215
   7 -11  -2     868     207
   7  11  -2    1225     226
  -7 -11   1   14443     364
  -7  11   1   13096     372
   7 -11  -1   13938     371
   7  11  -1   12211     371
  -7 -11   0    4927     300
  -7  11   0    4432     307
   7 -11   0    5185     281
   7  11   0    3935     301
  -7 -11  -1     761     181
  -7  11  -1    1083     201
   7 -11   1     835     156
   7  11   1     533     190
  -7 -11  -2    1719     232
  -7  11  -2    2432     309
   7  11   2    1609     234
  -7 -11  -3    1382     257
  -7  11  -3    1128     231
   7  11   3    1309     257
  -7 -11  -4      54     227
  -7  11  -4     199     206
   7  11   4      47     212
  -7 -11  -5    3963     408
  -7  11  -5    3947     383
   7  11   5    3455     367
  -7 -11  -6    1158     323
   7  11   6    1672     299
  -7 -11  -7     403     354
   7  11   7       0     353
  -7 -11  -8     910     438
   7  11   8     956     365
   7 -13  -8     593     536
   7  13  -8     722     525
   7 -13  -7    4547     532
   7  13  -7    5031     502
  -7  13   6    4553     456
   7 -13  -6    4643     456
   7  13  -6    3997     389
  -7  13   5    8655     451
   7 -13  -5    8792     556
   7  13  -5    8825     788
  -7  13   4       0     257
   7 -13  -4       0     247
   7  13  -4       0     280
  -7 -13   3    3464     350
  -7  13   3    3107     328
   7 -13  -3    3005     298
   7  13  -3    2631     314
  -7 -13   2    5182     354
  -7  13   2    4570     402
   7 -13  -2    5362     382
   7  13  -2    5196     415
  -7 -13   1    2512     333
  -7  13   1    2046     305
   7 -13  -1    2254     339
   7  13  -1    2651     310
  -7 -13   0     264     216
  -7  13   0     407     252
   7 -13   0     195     195
   7  13   0     203     242
  -7 -13  -1       6     207
  -7  13  -1       6     233
   7 -13   1       0     186
   7  13   1       6     235
  -7 -13  -2     331     235
  -7  13  -2     328     243
   7  13   2      69     242
  -7 -13  -3     346     288
  -7  13  -3      15     228
   7  13   3     115     242
  -7 -13  -4     822     294
  -7  13  -4     403     255
   7  13   4     608     260
  -7 -13  -5     255     324
  -7  13  -5     265     281
   7  13   5      27     257
  -7 -13  -6    1474     382
  -7  13  -6    1234     327
   7  13   6    1265     369
  -7 -13  -7       1     418
   7  13   7       1     417
  -7  15   6     333     399
   7 -15  -6    1120     481
   7  15  -6     299     466
  -7  15   5     408     340
   7 -15  -5      68     403
   7  15  -5     313     426
  -7  15   4       6     325
   7 -15  -4     191     337
   7  15  -4     154     383
  -7 -15   3     297     276
  -7  15   3     516     353
   7 -15  -3      63     302
   7  15  -3     474     378
  -7 -15   2     987     274
  -7  15   2     887     353
   7 -15  -2    1219     274
   7  15  -2     950     377
  -7 -15   1    1412     258
  -7  15   1     947     337
   7 -15  -1    2041     269
   7  15  -1    1666     362
  -7 -15   0      44     238
  -7  15   0      19     303
   7 -15   0      35     216
   7  15   0      18     316
  -7 -15  -1    2184     292
  -7  15  -1    2366     344
   7 -15   1    2825     349
   7  15   1    2361     355
  -7 -15  -2     488     301
  -7  15  -2     498     301
   7  15   2       0     302
  -7 -15  -3     358     337
  -7  15  -3      11     290
   7  15   3     202     294
  -7 -15  -4    1246     377
  -7  15  -4     864     338
   7  15   4    1812     310
  -7 -15  -5    1286     429
  -7  15  -5      10     388
   7  15   5     104     363
  -7 -15  -6      25     455
  -7  15  -6     125     443
   7  15   6     251     423
  -7  17   5      28     478
   7 -17  -5       0     471
   7  17  -5      23     564
  -7  17   4       0     429
   7 -17  -4       0     420
   7  17  -4       0     512
  -7  17   3    1041     447
   7 -17  -3     991     385
   7  17  -3     527     495
  -7 -17   2     850     317
  -7  17   2     414     430
   7 -17  -2     266     324
   7  17  -2      79     479
  -7 -17   1     904     309
  -7  17   1     637     453
   7 -17  -1     860     324
   7  17  -1     632     467
  -7 -17   0     556     322
  -7  17   0     323     429
   7 -17   0     456     306
   7  17   0      21     446
  -7 -17  -1     156     332
  -7  17  -1     444     447
   7 -17   1     361     283
   7  17   1     317     452
  -7 -17  -2    1104     386
  -7  17  -2     893     447
   7  17   2     727     455
  -7 -17  -3    5065     664
  -7  17  -3    3178     505
   7  17   3    3521     492
  -7 -17  -4    3005     521
  -7  17  -4    2399     484
   7  17   4    2646     476
  -7 -17  -5    1233     516
  -7  17  -5     531     530
   7  17   5     110     460
  -7  19   2    1473     588
   7 -19  -2    1586     448
   7  19  -2     735     562
  -7 -19   1      17     417
  -7  19   1    1086     555
   7 -19  -1     204     404
   7  19  -1     605     535
  -7 -19   0     608     443
  -7  19   0     153     547
   7 -19   0     595     401
   7  19   0      77     584
  -7 -19  -1    2056     452
  -7  19  -1     860     582
   7  19   1    1390     591
  -7 -19  -2     536     467
  -7  19  -2     670     575
   7  19   2       8     585
  -8   0  10     417     428
  -8   0   8      56     252
   8   0  -8     306     271
  -8   0   6     184     184
   8   0  -6      27     164
  -8   0   4    1013     112
   8   0  -4    1557     125
   8   0  -4    1691     138
  -8   0   2  138619     488
  -8   0   2  139904     496
   8   0  -2  141472     519
   8   0  -2  143977     518
  -8   0   0   18344     394
  -8   0   0   21267     409
  -8   0   0   19599     347
   8   0   0   18049     385
   8   0   0   22772     401
  -8   0  -2    1585      85
   8   0   2    1828      85
   8   0   4   22906     373
   8   0   6    1244     235
   8   0   8     321     324
   8   0  10    1469     522
  -8  -2  10      14     410
  -8   2  10     560     446
   8  -2 -10      14     385
  -8  -2   9    2665     351
  -8   2   9    2166     376
   8  -2  -9    2482     360
  -8  -2   8     453     258
  -8   2   8     267     263
   8   2  -8     367     268
  -8  -2   7    2333     250
  -8   2   7    2795     287
   8  -2  -7    2429     258
   8   2  -7    3252     322
  -8  -2   6     672     181
  -8   2   6     801     205
   8  -2  -6     754     195
   8   2  -6    1055     179
   8   2  -6     503     213
  -8  -2   5      33     118
   8  -2  -5      48     152
   8   2  -5     123     127
   8   2  -5     104     166
  -8  -2   4   17484     284
  -8   2   4   17463     257
  -8   2   4   17289     262
   8  -2  -4   18769     324
   8  -2  -4   17797     325
   8   2  -4   18473     283
   8   2  -4   18782     303
  -8  -2   3   78401     364
  -8  -2   3   82643     377
  -8  -2   3   80440     376
  -8   2   3   78664     413
  -8   2   3   79434     421
   8  -2  -3   82954     458
   8  -2  -3   80649     455
   8   2  -3   79523     418
   8   2  -3   85940     436
  -8  -2   2   40358     294
  -8  -2   2   44894     310
  -8  -2   2   40745     212
  -8   2   2   42221     321
  -8   2   2   41900     324
   8  -2  -2   42241     334
   8  -2  -2   42663     336
   8   2  -2   42289     319
   8   2  -2   44289     326
  -8  -2   1   35378     352
  -8  -2   1   38350     366
  -8   2   1   37087     362
  -8   2   1   36634     364
   8  -2  -1   37410     367
   8  -2  -1   37405     365
   8   2  -1   36070     363
   8   2  -1   39771     371
  -8  -2   0    1245     136
  -8  -2   0    1468     144
  -8  -2   0    1458      79
  -8   2   0    1703     130
  -8   2   0    2071     138
   8  -2   0    1063     133
   8  -2   0    2093     137
   8   2   0    1142     139
   8   2   0    1343     145
  -8  -2  -1   11713     134
  -8  -2  -1   12360     133
  -8  -2  -1   11310     119
  -8   2  -1   13001     120
  -8   2  -1   12472     148
   8  -2   1   12546     156
   8   2   1   11934     132
   8   2   1   12391     125
   8   2   1   11589     127
  -8  -2  -2   10440     148
  -8  -2  -2   10235     147
  -8  -2  -2    9533     173
  -8   2  -2   10068     188
   8  -2   2   10487     194
   8   2   2    9753     178
  -8  -2  -3    4420     226
   8   2   3    3990     189
   8  -2   4    1049     161
   8   2   4     987     161
   8  -2   5    2447     227
   8   2   5    2136     269
   8  -2   6    1056     223
   8   2   6    2291     247
   8  -2   7     105     241
   8   2   7     143     244
   8  -2   8      10     281
   8   2   8      10     269
   8  -2   9     186     400
   8   2   9       6     390
   8  -2  10      66     514
   8   2  10     281     519
  -8  -4  10       7     408
  -8   4  10       6     420
  -8  -4   9       3     314
  -8   4   9       4     347
   8  -4  -9     404     398
  -8  -4   8     417     258
  -8   4   8     223     275
   8  -4  -8      63     280
  -8  -4   7       0     213
  -8   4   7      13     222
   8  -4  -7     319     244
   8   4  -7     115     217
  -8  -4   6    1134     197
   8  -4  -6    1209     229
   8   4  -6    1097     191
  -8   4   5    2302     208
  -8   4   5    1619     191
   8  -4  -5    2451     216
   8   4  -5    2570     222
   8   4  -5    2323     268
  -8  -4   4    3425     175
  -8   4   4    3148     226
  -8   4   4    2863     185
   8  -4  -4    3421     230
   8   4  -4    3399     228
   8   4  -4    3387     198
  -8  -4   3    3917     151
  -8  -4   3    4816     158
  -8  -4   3    4615     136
  -8   4   3    4422     190
  -8   4   3    4078     178
   8  -4  -3    3948     189
   8  -4  -3    3907     214
   8   4  -3    3965     175
   8   4  -3    4428     195
   8   4  -3    4110     139
  -8  -4   2     268      92
  -8  -4   2     563      98
  -8   4   2     561     108
  -8   4   2     378     103
   8  -4  -2     444     109
   8  -4  -2     331     109
   8   4  -2     274      95
   8   4  -2     518     110
  -8  -4   1     480     112
  -8  -4   1     502     135
  -8   4   1     514     145
  -8   4   1     405     141
   8  -4  -1     520     127
   8  -4  -1     595     120
   8   4  -1     416     110
   8   4  -1     537     124
  -8  -4   0   62128     408
  -8  -4   0   70954     439
  -8   4   0   66235     406
   8  -4   0   66990     387
   8  -4   0   67978     392
   8   4   0   62200     412
   8   4   0   70736     431
  -8  -4  -1       8     101
  -8  -4  -1      15      98
  -8   4  -1      25      93
  -8   4  -1      26      90
  -8   4  -1      73     113
   8   4   1      17     101
   8   4   1      27     100
  -8  -4  -2   18425     238
  -8  -4  -2   20187     244
  -8   4  -2   19108     271
   8   4   2   19011     221
   8   4   2   20081     223
   8   4   2   18439     244
  -8  -4  -3    4561     171
  -8  -4  -3    4979     163
   8  -4   3    5594     197
  -8  -4  -4    3351     206
   8  -4   4    3740     249
   8   4   4    3863     248
  -8  -4  -5    8500     278
  -8  -4  -5    9825     273
   8  -4   5    9599     360
   8   4   5    9688     361
  -8  -4  -6    2550     295
   8  -4   6    2753     342
   8   4   6    2680     336
   8  -4   7     627     254
   8   4   7     253     235
   8  -4   8     345     297
   8   4   8     374     320
   8  -4   9    1033     428
   8   4   9       1     409
   8  -4  10     500     527
   8   4  10    1177     520
  -8  -6  10       8     437
  -8   6  10     255     406
   8  -6 -10     253     513
  -8  -6   9      57     325
  -8   6   9       1     314
   8  -6  -9      58     361
  -8  -6   8     157     275
  -8   6   8      12     294
   8   6  -8      15     273
  -8  -6   7     984     242
   8   6  -7    1191     266
  -8  -6   6    1380     213
  -8   6   6    1213     176
   8   6  -6    1414     232
  -8  -6   5    8366     293
  -8   6   5    8293     273
   8   6  -5    8812     306
  -8  -6   4    2992     195
  -8   6   4    2369     220
   8  -6  -4    2913     263
   8   6  -4    2954     234
   8   6  -4    2619     220
  -8  -6   3    2293     176
  -8  -6   3    2514     173
  -8   6   3    2392     204
   8  -6  -3    2461     224
   8   6  -3    2520     202
   8   6  -3    2496     222
   8   6  -3    2444     162
  -8  -6   2     133     111
  -8  -6   2       0     105
  -8   6   2     129     120
   8  -6  -2      79     124
   8   6  -2      71     113
   8   6  -2     216     140
   8   6  -2      65      80
  -8  -6   1     642     116
  -8  -6   1     490     167
  -8   6   1     361     114
   8  -6  -1     497     122
   8   6  -1     274     103
   8   6  -1     394     132
  -8  -6   0   34347     371
  -8   6   0   37520     374
   8  -6   0   38207     361
   8  -6   0   39779     363
   8   6   0   38256     389
  -8  -6  -1   47498     481
  -8  -6  -1   53737     433
  -8   6  -1   48762     371
  -8   6  -1   50548     382
   8  -6   1   50938     331
   8  -6   1   52837     337
   8   6   1   50309     422
  -8  -6  -2   18193     300
  -8   6  -2   16413     238
  -8   6  -2   16647     245
   8   6   2   15541     311
   8   6   2   16384     278
  -8  -6  -3    2951     217
   8   6   3    2672     186
   8   6   3    3010     203
   8   6   3    2886     219
  -8  -6  -4     206     150
   8  -6   4      12     164
   8   6   4     197     155
  -8  -6  -5     467     190
   8  -6   5     439     203
   8   6   5     393     212
  -8  -6  -6      41     199
   8  -6   6       7     216
   8   6   6     286     226
  -8  -6  -7       5     240
   8  -6   7     258     269
   8   6   7     147     251
  -8  -6  -8    1817     323
   8  -6   8    1271     369
   8   6   8     790     304
  -8  -6  -9    2436     381
   8  -6   9    2343     465
   8   6   9    1682     413
  -8  -8   9     272     600
  -8   8   9      29     438
   8  -8  -9      29     408
  -8  -8   8    1395     304
  -8   8   8    1301     375
   8  -8  -8    1549     369
   8   8  -8    1647     338
  -8  -8   7       2     239
   8  -8  -7     162     280
   8   8  -7     373     276
  -8  -8   6    4874     332
  -8   8   6    4288     312
   8  -8  -6    5542     399
   8   8  -6    4630     369
  -8   8   5    1125     206
   8  -8  -5    1138     243
   8   8  -5    1418     219
  -8   8   4   10911     340
   8  -8  -4   12164     378
   8   8  -4   11428     343
   8   8  -4   10779     309
  -8  -8   3    9054     316
  -8   8   3    7896     293
   8  -8  -3    8275     315
   8   8  -3    8468     305
   8   8  -3    8288     252
  -8  -8   2    3671     208
  -8   8   2    3751     240
   8  -8  -2    3307     239
   8   8  -2    3211     244
   8   8  -2    3616     182
  -8  -8   1     572     143
  -8   8   1     294     144
   8  -8  -1     278     139
   8   8  -1     236     144
  -8  -8   0    1239     134
  -8   8   0    1546     145
   8  -8   0    1264     113
   8   8   0     940     136
  -8  -8  -1    6848     261
  -8   8  -1    5997     246
   8  -8   1    6825     225
   8  -8   1    6942     212
   8   8   1    6244     265
  -8  -8  -2    8134     307
  -8   8  -2    7070     262
  -8   8  -2    7381     288
   8   8   2    7390     297
  -8  -8  -3    4807     279
  -8   8  -3    4955     224
  -8   8  -3    4726     259
   8   8   3    4391     254
  -8  -8  -4      87     188
   8   8   4     227     155
  -8  -8  -5   22206     457
   8   8   5   20605     472
  -8  -8  -6   14728     456
   8  -8   6   14433     492
  -8  -8  -7     629     276
   8   8   7     528     259
  -8  -8  -8     987     418
   8  -8   8       2     343
   8   8   8     257     313
  -8  -8  -9     590     430
   8  -8   9     928     452
   8   8   9      19     319
  -8  10   9     457     529
   8 -10  -9       2     484
   8 -10  -8    1895     429
   8  10  -8     618     372
  -8  10   7     213     258
   8 -10  -7     209     355
   8  10  -7     851     324
  -8  10   6       1     220
   8 -10  -6       1     374
   8  10  -6       1     258
  -8  10   5    1089     232
   8 -10  -5    1083     276
   8  10  -5     969     260
  -8  10   4     263     201
   8 -10  -4       2     213
   8  10  -4      39     214
  -8 -10   3    3728     253
  -8  10   3    2421     300
   8 -10  -3    2870     320
   8  10  -3    2962     321
  -8 -10   2   23671     400
  -8  10   2   20381     431
   8 -10  -2   22526     444
   8  10  -2   20147     430
   8  10  -2   20507     356
  -8 -10   1    1099     187
  -8  10   1     950     179
   8 -10  -1    1258     191
   8  10  -1     800     189
  -8 -10   0     510     173
  -8  10   0     614     180
   8 -10   0     212     155
   8  10   0     422     178
  -8 -10  -1      51     168
  -8  10  -1      51     171
   8 -10   1     242     135
   8  10   1     506     178
  -8 -10  -2    4765     305
  -8  10  -2    4136     294
   8  10   2    3969     313
  -8 -10  -3     556     213
  -8  10  -3     591     193
   8  10   3     524     206
  -8 -10  -4    4919     357
  -8  10  -4    4459     301
   8  10   4    4037     320
  -8 -10  -5     810     250
  -8  10  -5    1657     238
   8  10   5    1373     231
   8  10   5    1073     261
  -8 -10  -6    1007     287
   8  10   6     906     311
  -8 -10  -7       6     312
   8  10   7       6     302
  -8 -10  -8      68     388
   8  10   8       0     351
   8 -12  -8    1023     509
   8  12  -8    1632     495
   8 -12  -7      51     417
   8  12  -7     651     355
  -8  12   6     504     280
   8 -12  -6     778     352
   8  12  -6     319     322
  -8  12   5    1438     270
   8 -12  -5    1187     322
   8  12  -5    1991     311
  -8  12   4    6981     407
   8 -12  -4    7816     433
   8  12  -4    7474     450
  -8 -12   3     792     212
  -8  12   3     549     243
   8 -12  -3    1024     244
   8  12  -3     638     260
  -8 -12   2    5082     333
  -8  12   2    3750     361
   8 -12  -2    6246     368
   8  12  -2    4233     378
  -8 -12   1    5065     336
  -8  12   1    4315     353
   8 -12  -1    5022     329
   8  12  -1    3973     358
  -8 -12   0    3562     318
  -8  12   0    3229     342
   8 -12   0    2846     287
   8  12   0    3290     345
  -8 -12  -1    2493     251
  -8  12  -1    2445     258
   8 -12   1    2537     265
   8  12   1    3004     287
  -8 -12  -2     617     225
  -8  12  -2    1008     236
   8  12   2     180     237
  -8 -12  -3    2717     365
  -8  12  -3    2594     361
   8  12   3    2295     366
  -8 -12  -4    2132     355
  -8  12  -4    2692     282
   8  12   4    2736     371
  -8 -12  -5    5974     469
  -8  12  -5    5479     439
   8  12   5    5433     404
  -8 -12  -6     259     344
  -8  12  -6      10     293
   8  12   6     104     320
  -8 -12  -7       0     380
   8  12   7     208     390
  -8 -12  -8      27     473
   8  12   8     272     386
   8 -14  -7     627     499
   8  14  -7      24     498
  -8  14   6     884     348
   8 -14  -6    1577     452
   8  14  -6     868     446
  -8  14   5     299     302
   8 -14  -5     423     374
   8  14  -5      64     367
  -8  14   4    2726     336
   8 -14  -4    2114     341
   8  14  -4    2377     372
  -8 -14   3     800     260
  -8  14   3     527     280
   8 -14  -3     722     258
   8  14  -3    1173     329
  -8 -14   2    4658     382
  -8  14   2    3197     492
   8 -14  -2    5301     393
  -8 -14   1   15886     449
  -8  14   1   14063     656
   8 -14  -1   15979     447
   8  14  -1   14464     646
  -8 -14   0   22385     502
  -8  14   0   19486     540
   8 -14   0   21503     456
   8  14   0   20877     578
  -8 -14  -1    3290     379
  -8  14  -1    3312     335
   8 -14   1    2930     327
   8  14   1    3878     377
  -8 -14  -2     434     265
  -8  14  -2     762     275
   8  14   2     627     307
  -8 -14  -3       6     277
  -8  14  -3     347     272
   8  14   3     455     279
  -8 -14  -4     450     323
  -8  14  -4     691     287
   8  14   4    1229     299
  -8 -14  -5      13     363
  -8  14  -5     250     325
   8  14   5     157     314
  -8 -14  -6      64     438
   8  14   6     238     383
  -8 -14  -7    2290     521
   8  14   7     465     471
  -8  16   6     690     454
   8 -16  -6    1648     513
   8  16  -6    1722     596
  -8  16   5      13     403
   8 -16  -5     935     447
   8  16  -5     410     503
  -8  16   4     878     388
   8 -16  -4      76     383
   8  16  -4       1     468
  -8 -16   3      14     456
  -8  16   3      30     397
   8 -16  -3     331     334
   8  16  -3     908     439
  -8 -16   2       8     273
  -8  16   2     170     384
   8 -16  -2     970     312
   8  16  -2     152     412
  -8 -16   1     389     286
  -8  16   1     115     371
   8 -16  -1       4     419
   8  16  -1     262     401
  -8 -16   0    1582     292
  -8  16   0     509     390
   8 -16   0     999     267
   8  16   0     345     404
  -8 -16  -1     306     295
  -8  16  -1     122     366
   8 -16   1     241     255
   8  16   1       2     382
  -8 -16  -2    1018     340
  -8  16  -2    1101     378
   8  16   2     830     383
  -8 -16  -3      52     366
  -8  16  -3     470     366
   8  16   3     359     361
  -8 -16  -4      13     409
  -8  16  -4      13     386
   8  16   4     445     390
  -8 -16  -5      38     449
  -8  16  -5      37     429
   8  16   5     504     411
  -8  18   4       0     506
   8 -18  -4     731     486
   8  18  -4     668     613
  -8  18   3     880     509
   8 -18  -3    1180     432
   8  18  -3     352     586
  -8 -18   2      42     356
  -8  18   2      62     508
   8 -18  -2     320     373
   8  18  -2      14     517
  -8 -18   1    1180     395
  -8  18   1    1499     529
   8 -18  -1    1317     370
   8  18  -1    1142     518
  -8 -18   0     619     373
  -8  18   0     612     505
   8 -18   0     701     330
   8  18   0     202     525
  -8 -18  -1     433     394
  -8  18  -1      22     500
   8  18   1     750     536
  -8 -18  -2       7     420
  -8  18  -2       7     507
   8  18   2       7     503
  -8 -18  -3    1095     482
  -8  18  -3     421     514
   8  18   3     687     501
  -9  -1  10     291     418
  -9   1  10     835     427
   9  -1 -10     947     412
  -9  -1   9     357     345
  -9   1   9     103     302
   9  -1  -9       2     300
   9   1  -9       2     304
  -9  -1   8     681     258
  -9   1   8     920     287
   9   1  -8     349     271
  -9  -1   7       6     210
  -9   1   7      43     219
   9  -1  -7       6     215
   9   1  -7     139     211
  -9  -1   6       0     170
  -9   1   6     250     186
   9  -1  -6     154     178
   9   1  -6     353     180
  -9  -1   5     618     137
  -9   1   5     599     156
   9  -1  -5     836     168
   9   1  -5     565     152
   9   1  -5     780     186
  -9  -1   4    6254     160
  -9  -1   4    5811     188
  -9   1   4    6260     176
  -9   1   4    6507     175
   9  -1  -4    6988     249
   9  -1  -4    6349     233
   9   1  -4    7275     226
  -9  -1   3     746     139
  -9  -1   3     743     137
  -9  -1   3     533     130
  -9   1   3     791     146
  -9   1   3     698     149
   9  -1  -3     715     160
   9  -1  -3     807     181
   9   1  -3     683     163
   9   1  -3     765     171
  -9  -1   2    1442     101
  -9  -1   2    1611     130
  -9   1   2    1405     101
  -9   1   2    1616     104
   9  -1  -2    1790     141
   9  -1  -2    1636     116
   9   1  -2    1577     110
   9   1  -2    1230     106
  -9  -1   1   26557     205
  -9  -1   1   28979     214
  -9   1   1   27802     215
   9  -1  -1   27595     213
   9  -1  -1   28473     215
   9   1  -1   27000     214
   9   1  -1   28496     217
  -9  -1   0   11418     310
  -9  -1   0   13385     321
  -9  -1   0   11187     219
  -9   1   0   12433     298
  -9   1   0   13915     312
   9  -1   0   12067     289
   9  -1   0   13401     297
   9   1   0   10995     308
   9   1   0   12956     310
   9   1   0   12601     230
  -9  -1  -1     206     129
  -9  -1  -1     271     131
  -9  -1  -1     182     122
  -9   1  -1     230     118
  -9   1  -1     313     120
  -9   1  -1     209     139
   9  -1   1     356     148
   9   1   1     275     123
   9   1   1     288     118
   9   1   1     230     131
  -9  -1  -2   10720     169
  -9  -1  -2   10025     221
  -9   1  -2   10349     234
   9  -1   2   10700     240
   9   1   2   10041     225
   9   1   3    8439     224
   9  -1   4    1191     152
   9   1   4    1486     160
   9  -1   5    5744     302
   9   1   5    6166     303
   9  -1   6    1769     239
   9   1   6    1867     233
   9  -1   7    1749     286
   9   1   7    1848     284
   9  -1   8      71     283
   9   1   8    1181     310
   9  -1   9     184     416
   9   1   9       4     400
   9  -1  10    1594     531
   9   1  10    1040     534
  -9  -3  10     238     414
  -9   3  10     907     440
   9  -3 -10     575     467
  -9  -3   9      50     311
  -9   3   9      50     356
   9  -3  -9       4     331
   9   3  -9       4     324
  -9  -3   8    2867     311
  -9   3   8    2764     328
   9  -3  -8    3378     330
   9   3  -8    2748     318
  -9  -3   7     206     202
  -9   3   7      99     229
   9  -3  -7       3     233
   9   3  -7     438     216
  -9  -3   6    5048     281
  -9   3   6    5656     328
   9  -3  -6    5782     331
   9   3  -6    5085     291
  -9   3   5     586     131
  -9   3   5     389     127
   9  -3  -5     463     169
   9   3  -5     481     151
   9   3  -5     431     186
  -9  -3   4    2887     176
  -9   3   4    3356     196
  -9   3   4    3252     188
   9  -3  -4    3524     229
   9   3  -4    3326     231
  -9  -3   3     227     108
  -9  -3   3     207     114
  -9  -3   3     187      89
  -9   3   3     208     131
  -9   3   3     265     130
   9  -3  -3     132     151
   9   3  -3     153     119
   9   3  -3     196     139
  -9  -3   2     888     108
  -9  -3   2    1132     113
  -9   3   2     900     113
  -9   3   2    1103     119
   9  -3  -2     979     118
   9  -3  -2    1011     129
   9   3  -2     842     111
   9   3  -2    1128     125
  -9  -3   1    2175      88
  -9  -3   1    1568      83
  -9   3   1    1821      88
  -9   3   1    1942      86
   9  -3  -1    1183      86
   9  -3  -1    2023      93
   9   3  -1    1574      84
   9   3  -1    2284      94
  -9  -3   0     175      86
  -9  -3   0     294      85
  -9   3   0     264      84
  -9   3   0     302      82
   9  -3   0     296      78
   9  -3   0     254      80
   9   3   0      10      80
   9   3   0     207      84
   9   3   0     146      46
  -9  -3  -1    4195     159
  -9  -3  -1    5130     161
  -9   3  -1    4813     142
  -9   3  -1    4658     170
   9   3   1    4395     153
   9   3   1    4880     153
   9   3   1    4229     137
  -9  -3  -2    5074     171
  -9  -3  -2    5431     171
  -9   3  -2    5290     204
   9  -3   2    5475     208
   9   3   2    5414     156
   9   3   2    5032     145
   9   3   2    4966     181
  -9  -3  -3   14747     242
  -9  -3  -3   16325     252
   9  -3   3   16876     329
  -9  -3  -4    1823     166
   9  -3   4    2182     221
   9   3   4    1902     178
   9  -3   5    2733     230
   9   3   5    2457     236
   9  -3   6    1568     256
   9   3   6    1833     262
   9  -3   7    7442     433
   9   3   7    8041     433
   9  -3   8    1107     314
   9   3   8     591     339
   9  -3   9    2332     457
   9   3   9    1172     415
   9  -3  10      48     526
   9   3  10     418     527
  -9  -5  10     276     443
  -9   5  10     379     432
  -9  -5   9     484     327
  -9   5   9     202     336
   9   5  -9      19     333
  -9  -5   8     611     287
   9  -5  -8    1475     341
   9   5  -8     813     296
  -9  -5   7   13327     420
  -9   5   7   12140     468
   9  -5  -7   14497     475
   9   5  -7   13064     419
  -9  -5   6    1866     207
   9  -5  -6    1244     240
   9   5  -6    1453     214
  -9   5   5    2085     205
   9  -5  -5    2335     228
   9   5  -5    2354     245
  -9  -5   4    1382     127
  -9   5   4    1282     148
   9  -5  -4    1580     190
   9   5  -4    1520     167
   9   5  -4    1494     183
   9   5  -4    1361     143
  -9  -5   3    4429     184
  -9  -5   3    5318     194
  -9  -5   3    5231     151
  -9   5   3    4958     219
   9   5  -3    5266     215
   9   5  -3    4822     231
   9   5  -3    4707     155
  -9  -5   2     715     108
  -9  -5   2     632     101
  -9   5   2     403     145
  -9   5   2     611     101
   9  -5  -2     751     114
   9   5  -2     851     130
  -9  -5   1    1811     161
  -9  -5   1    1985     161
  -9   5   1    1916     176
   9  -5  -1    1607     183
   9  -5  -1    1669     167
   9   5  -1    1853     179
  -9  -5   0    1231     114
  -9  -5   0    1509     112
  -9   5   0    1581     114
   9  -5   0    1515     115
   9  -5   0    1438     103
   9   5   0    1293     110
   9   5   0    1495     124
  -9  -5  -1   16930     259
  -9   5  -1   19414     241
  -9   5  -1   18966     240
   9  -5   1   19756     207
   9   5   1   18223     259
   9   5   1   19501     265
  -9  -5  -2    3523     187
  -9  -5  -2    3934     223
  -9   5  -2    4043     145
  -9   5  -2    3897     149
   9   5   2    4037     170
   9   5   2    4402     175
   9   5   2    3939     168
  -9  -5  -3    3089     216
  -9  -5  -3    3591     210
   9  -5   3    3820     239
   9   5   3    3246     177
   9   5   3    3381     181
   9   5   3    3935     218
  -9  -5  -4      25     154
  -9  -5  -4      25     137
   9  -5   4     108     150
   9   5   4      25     154
  -9  -5  -5    3410     257
   9  -5   5    3484     306
   9   5   5    3524     301
  -9  -5  -6     855     205
   9  -5   6    1274     248
   9   5   6     938     243
  -9  -5  -7    2664     278
   9  -5   7    3462     338
   9   5   7    2324     295
  -9  -5  -8       2     291
   9  -5   8     151     358
   9   5   8     211     331
   9  -5   9     101     422
   9   5   9     494     428
   9  -5  10       0     533
   9   5  10     633     516
  -9   7  10      16     370
   9  -7 -10     185     531
  -9  -7   9     852     327
  -9   7   9       1     416
   9  -7  -9    1617     428
   9   7  -9     924     565
  -9  -7   8    1411     309
  -9   7   8    1256     368
   9  -7  -8    2005     329
   9   7  -8    1653     319
  -9  -7   7     761     245
   9  -7  -7     338     270
   9   7  -7     569     255
  -9  -7   6    6314     323
  -9   7   6    5650     305
   9  -7  -6    6113     393
   9   7  -6    6068     367
  -9  -7   5    1665     178
  -9   7   5    1462     196
   9  -7  -5    1975     242
   9   7  -5    1673     221
  -9   7   4     533     165
   9  -7  -4     526     191
   9   7  -4     606     179
   9   7  -4     352     156
  -9  -7   3    1404     175
  -9  -7   3    1674     192
  -9   7   3    1473     172
   9  -7  -3    1467     186
   9   7  -3    1584     181
   9   7  -3    1339     132
  -9  -7   2   25942     391
  -9   7   2   23573     384
   9  -7  -2   25132     390
   9   7  -2   23381     369
   9   7  -2   24359     254
  -9  -7   1    9907     246
  -9   7   1    8100     257
   9  -7  -1    9667     252
   9   7  -1    8895     258
  -9  -7   0   35190     362
  -9   7   0   30923     339
   9  -7   0   31244     329
   9  -7   0   30716     368
   9   7   0   31068     349
  -9  -7  -1    1917     201
  -9   7  -1    1852     190
  -9   7  -1    1570     207
   9  -7   1    1367     168
   9  -7   1    1537     157
   9   7   1    1380     200
  -9  -7  -2    6611     274
  -9   7  -2    5993     247
   9   7   2    5871     248
  -9  -7  -3     128     148
   9   7   3     432     122
  -9  -7  -4       8     172
   9   7   4       6     131
   9   7   4     394     183
  -9  -7  -5    2036     230
   9  -7   5    2140     260
   9   7   5    1605     246
  -9  -7  -6   11818     407
   9  -7   6   11767     447
   9   7   6   10555     437
  -9  -7  -7    4351     408
   9  -7   7    4063     402
   9   7   7    2722     493
  -9  -7  -8     656     318
   9  -7   8       1     339
   9   7   8      13     292
  -9  -7  -9    1882     413
   9  -7   9    1173     432
   9   7   9     910     335
  -9   9   9     262     487
   9  -9  -9      24     445
  -9  -9   8    1617     318
   9  -9  -8    1837     416
   9   9  -8    2611     389
  -9   9   7     187     236
   9  -9  -7      77     318
   9   9  -7     474     304
  -9   9   6     949     232
   9  -9  -6    1487     287
   9   9  -6    1470     274
  -9   9   5    1514     238
   9  -9  -5    2058     278
   9   9  -5    2070     262
  -9   9   4      23     190
   9  -9  -4       1     199
   9   9  -4     215     204
   9   9  -4     145     231
  -9  -9   3    8352     273
  -9   9   3    6999     315
   9  -9  -3    8138     343
   9   9  -3    7314     333
   9   9  -3    7055     270
  -9  -9   2    7930     279
  -9   9   2    7631     313
   9  -9  -2    8118     313
   9   9  -2    7348     319
   9   9  -2    7773     240
  -9  -9   1    1560     186
  -9   9   1     852     180
   9  -9  -1    1029     183
   9   9  -1    1158     193
  -9  -9   0    2208     232
  -9   9   0    2273     258
   9  -9   0    2302     222
   9   9   0    1987     262
  -9  -9  -1    1316     185
  -9   9  -1    1456     188
   9  -9   1    1444     220
   9   9   1    1186     194
  -9  -9  -2   10645     318
  -9   9  -2   10074     290
   9   9   2    9840     311
  -9  -9  -3     794     203
  -9   9  -3     635     166
   9   9   3     758     193
  -9  -9  -4     529     218
  -9   9  -4     510     173
  -9   9  -4     607     223
  -9  -9  -5    4257     366
   9   9   5    3863     367
  -9  -9  -6    3036     304
   9   9   6    2504     304
   9   9   7      13     290
  -9  -9  -8     157     370
   9   9   8      63     347
  -9  -9  -9    1214     482
   9  -9   9       1     465
   9   9   9     680     392
   9 -11  -8    1013     472
   9  11  -8     478     445
  -9  11   7     652     289
   9 -11  -7     257     385
   9  11  -7     727     400
  -9  11   6       0     239
   9 -11  -6      53     336
   9  11  -6     160     293
  -9  11   5     332     224
   9  11  -5       0     268
  -9  11   4     592     233
   9 -11  -4     432     244
   9  11  -4    1179     266
  -9 -11   3    1663     222
  -9  11   3    1118     249
   9 -11  -3    1548     243
   9  11  -3    1836     276
  -9 -11   2    1766     213
  -9  11   2    1485     233
   9 -11  -2    1957     237
   9  11  -2    1079     239
  -9 -11   1     930     201
  -9  11   1     797     211
   9 -11  -1     615     204
   9  11  -1     928     227
  -9 -11   0     206     182
  -9  11   0     377     193
   9 -11   0       1     172
   9  11   0     499     218
  -9 -11  -1     369     206
  -9  11  -1     327     210
   9 -11   1     250     157
   9  11   1     339     217
  -9 -11  -2    2835     257
  -9  11  -2    2817     322
   9  11   2    2490     260
  -9 -11  -3    9241     386
  -9  11  -3    8184     359
   9  11   3    8373     369
  -9 -11  -4    2944     279
  -9  11  -4    3014     255
   9  11   4    2524     269
  -9 -11  -5   14483     623
  -9  11  -5   12620     450
   9  11   5   12256     423
   9  11   5   12054     477
  -9 -11  -6     759     322
   9  11   6      10     265
  -9 -11  -7    1849     385
   9  11   7     965     354
  -9 -11  -8    1425     448
   9  11   8       1     402
   9 -13  -8     258     540
   9  13  -8     698     552
   9 -13  -7    1850     485
   9  13  -7    2536     479
   9 -13  -6   10687     671
   9  13  -6    9895     619
  -9  13   5    5565     691
   9 -13  -5    5197     558
   9  13  -5    4801     493
  -9  13   4    2079     314
   9 -13  -4    1901     312
   9  13  -4    2530     364
  -9 -13   3    1261     258
  -9  13   3     648     283
   9 -13  -3     754     263
   9  13  -3    1617     320
  -9 -13   2     709     223
  -9  13   2     461     277
   9 -13  -2     927     249
   9  13  -2     979     298
  -9 -13   1     269     227
  -9  13   1     269     245
   9 -13  -1     493     237
   9  13  -1     637     262
  -9 -13   0   20334     487
  -9  13   0   18248     496
   9 -13   0   18882     435
   9  13   0   18192     507
  -9 -13  -1    1817     262
  -9  13  -1    1699     281
   9 -13   1    1810     230
   9  13   1    2123     303
  -9 -13  -2     340     234
  -9  13  -2     136     246
   9  13   2     405     261
  -9 -13  -3     298     434
  -9  13  -3     364     256
   9  13   3      26     247
  -9 -13  -4       1     289
  -9  13  -4       1     270
   9  13   4     617     267
  -9 -13  -5     107     331
  -9  13  -5       5     283
   9  13   5     240     280
  -9 -13  -6     542     401
  -9  13  -6     588     324
   9  13   6     249     352
  -9 -13  -7     249     443
   9  13   7       0     415
  -9  15   6    1384     413
   9 -15  -6     227     485
   9  15  -6    1298     512
  -9  15   5     743     362
   9 -15  -5    1759     440
   9  15  -5    1376     467
  -9  15   4      30     344
   9 -15  -4      30     338
   9  15  -4      30     403
  -9 -15   3     486     282
  -9  15   3       4     348
   9 -15  -3     126     305
   9  15  -3     635     402
  -9 -15   2      55     266
  -9  15   2       6     334
   9 -15  -2     416     244
   9  15  -2       6     353
  -9 -15   1    4198     413
  -9  15   1    4096     411
   9 -15  -1    3848     383
   9  15  -1    4127     421
  -9 -15   0     114     310
  -9  15   0     807     348
   9 -15   0      19     235
   9  15   0    1217     388
  -9 -15  -1     773     271
  -9  15  -1     498     324
   9 -15   1     165     236
   9  15   1     737     364
  -9 -15  -2    1711     328
  -9  15  -2    1157     328
   9  15   2    2318     382
  -9 -15  -3     535     356
  -9  15  -3     598     318
   9  15   3     552     324
  -9 -15  -4      11     371
  -9  15  -4     312     351
   9  15   4     447     314
  -9 -15  -5     168     434
  -9  15  -5      35     383
   9  15   5     228     583
  -9 -15  -6      32     485
  -9  15  -6     926     442
   9  15   6       1     434
  -9  17   5     465     481
   9 -17  -5      22     472
   9  17  -5     306     603
  -9  17   4     554     444
   9 -17  -4     392     433
   9  17  -4       0     544
  -9  17   3     545     448
   9 -17  -3     289     399
   9  17  -3     605     520
  -9 -17   2     634     518
  -9  17   2     696     456
   9 -17  -2     577     336
   9  17  -2     871     500
  -9 -17   1    4344     398
  -9  17   1    3603     489
   9 -17  -1    3141     357
   9  17  -1    3615     498
  -9 -17   0    4615     518
  -9  17   0    2676     499
   9 -17   0    3230     439
   9  17   0    4043     520
  -9 -17  -1     477     339
  -9  17  -1     172     433
   9  17   1       2     472
  -9 -17  -2     821     405
  -9  17  -2     152     433
   9  17   2     549     447
  -9 -17  -3    2821     469
  -9  17  -3    2353     480
   9  17   3    2404     466
  -9 -17  -4    1884     512
  -9  17  -4     336     480
   9  17   4     676     457
  -9  19   2     660     591
   9 -19  -2       4     443
   9  19  -2       4     723
  -9 -19   1     262     449
  -9  19   1      14     540
   9 -19  -1     284     417
   9  19  -1      14     573
  -9 -19   0       0     449
  -9  19   0    1072     557
   9  19   0    1073     579
  -9 -19  -1    2012     487
  -9  19  -1    1558     573
   9  19   1    2411     613
 -10   0  10    8340     645
  10   0 -10    8590     596
 -10   0   8      72     262
  10   0  -8     623     257
 -10   0   6     906     208
  10   0  -6     936     206
 -10   0   4   15613     264
 -10   0   4   15343     265
 -10   0   4   15508     296
  10   0  -4   16443     323
  10   0  -4   15412     325
 -10   0   2   22898     267
 -10   0   2   24519     277
  10   0  -2   23565     288
  10   0  -2   24340     287
 -10   0   0       0     215
 -10   0   0     125     231
 -10   0   0      43     189
  10   0   0       5     212
  10   0   0     108     219
 -10   0  -2    1257     146
  10   0   2    1621     154
  10   0   4     423     140
  10   0   6    4121     343
  10   0   8    2900     365
  10   0  10    2083     569
 -10  -2  10    1056     427
 -10   2  10     454     435
  10  -2 -10    1253     444
 -10  -2   9       5     295
 -10   2   9     426     332
  10  -2  -9       5     335
  10   2  -9       5     324
 -10  -2   8     401     265
 -10   2   8    1184     290
  10  -2  -8     250     276
  10   2  -8     544     272
 -10  -2   7    1234     239
 -10   2   7    1354     259
  10  -2  -7    1731     264
  10   2  -7    1575     241
 -10  -2   6     799     185
 -10   2   6     958     201
  10  -2  -6    1323     219
  10   2  -6    1151     210
 -10   2   5     894     145
 -10   2   5     519     129
  10  -2  -5     668     180
  10   2  -5     768     169
  10   2  -5     925     211
 -10  -2   4   28431     306
 -10   2   4   28437     307
 -10   2   4   28926     312
  10  -2  -4   30418     362
  10  -2  -4   30670     589
  10   2  -4   28694     345
  10   2  -4   29763     360
 -10  -2   3   20629     278
 -10  -2   3   21941     285
 -10  -2   3   20162     238
 -10   2   3   19529     296
 -10   2   3   20389     302
  10  -2  -3   20440     332
  10   2  -3   20662     307
  10   2  -3   22526     324
 -10  -2   2   23351     270
 -10  -2   2   25812     282
 -10   2   2   24594     290
 -10   2   2   24740     289
  10  -2  -2   24878     299
  10  -2  -2   23554     293
  10   2  -2   23600     283
  10   2  -2   25240     293
 -10  -2   1   36338     367
 -10  -2   1   39154     382
 -10   2   1   36581     370
 -10   2   1   37965     379
  10  -2  -1   37357     376
  10  -2  -1   38661     377
  10   2  -1   36187     374
  10   2  -1   39268     382
 -10  -2   0   46102     292
 -10  -2   0   50149     305
 -10  -2   0   45213     185
 -10   2   0   46480     280
 -10   2   0   48957     290
  10  -2   0   46340     270
  10  -2   0   49064     276
  10   2   0   46775     292
  10   2   0   49461     298
  10   2   0   46554     192
 -10  -2  -1   12704     234
 -10  -2  -1   14106     242
 -10  -2  -1   12233     210
 -10   2  -1   13155     210
 -10   2  -1   14026     213
 -10   2  -1   13255     260
  10   2   1   13161     226
  10   2   1   13909     224
  10   2   1   12247     215
 -10  -2  -2   13982     215
 -10  -2  -2   14525     218
 -10  -2  -2   13388     243
 -10   2  -2   13527     268
  10  -2   2   14113     274
  10   2   2   13387     248
  10  -2   3    2711     182
  10  -2   4     379     144
  10   2   4     487     147
  10  -2   5    1511     208
  10   2   5    1083     198
  10  -2   6      86     202
  10   2   6       7     203
  10  -2   7     908     269
  10   2   7     611     261
  10  -2   8     282     310
  10   2   8      92     327
  10  -2   9       1     398
  10   2   9       1     404
  10  -2  10      99     518
  10   2  10     162     536
 -10  -4  10     284     429
 -10   4  10       0     457
  10  -4 -10     349     471
 -10  -4   9       3     310
 -10   4   9     257     353
  10  -4  -9      30     343
  10   4  -9       3     330
 -10  -4   8       0     267
 -10   4   8       1     284
  10  -4  -8     498     299
  10   4  -8     499     294
 -10  -4   7       0     207
 -10   4   7     117     233
  10  -4  -7       0     249
  10   4  -7       0     220
 -10  -4   6      69     162
  10  -4  -6     182     216
  10   4  -6     118     185
 -10  -4   5    2827     217
 -10   4   5    2598     289
  10  -4  -5    3131     282
  10   4  -5    3307     257
 -10  -4   4    1807     166
 -10  -4   4    2351     165
 -10   4   4    2075     180
  10  -4  -4    2282     237
  10   4  -4    1946     209
  10   4  -4    2386     249
 -10  -4   3    6781     204
 -10  -4   3    7530     210
 -10  -4   3    7522     156
 -10   4   3    6267     246
  10  -4  -3    7474     249
  10   4  -3    6926     235
  10   4  -3    7500     252
 -10  -4   2     733     154
 -10  -4   2     868     131
 -10   4   2     756     141
  10  -4  -2    1000     160
  10   4  -2     836     146
 -10  -4   1     682     133
 -10  -4   1     745     148
 -10   4   1     750     156
 -10   4   1     750     152
  10  -4  -1     774     167
  10   4  -1     666     153
  10   4  -1     955     170
 -10  -4   0   80740     465
 -10  -4   0   90706     493
 -10   4   0   83415     449
 -10   4   0   85140     457
  10  -4   0   87590     437
  10  -4   0   85406     436
  10   4   0   81752     468
  10   4   0   90245     484
  10   4   0   79305     288
 -10  -4  -1    6675     177
 -10  -4  -1    7465     171
 -10   4  -1    7011     155
 -10   4  -1    6774     155
 -10   4  -1    7269     185
  10   4   1    6692     167
  10   4   1    7247     168
  10   4   1    6822     142
 -10  -4  -2     267     122
 -10  -4  -2     160     107
  10   4   2     211     107
  10   4   2     186     104
  10   4   2     174     112
 -10  -4  -3    4553     219
  10  -4   3    5216     268
  10   4   3    4376     267
 -10  -4  -4    1616     210
 -10  -4  -4    2092     199
  10  -4   4    1789     242
  10   4   4    1909     242
 -10  -4  -5     104     170
 -10  -4  -5     247     153
  10  -4   5     137     191
  10   4   5     330     195
  10  -4   6     225     222
  10   4   6     125     221
  10  -4   7    2905     330
  10   4   7    2487     310
  10  -4   8    1554     380
  10   4   8    1474     371
  10  -4   9      77     443
  10   4   9       1     416
  10  -4  10      38     555
  10   4  10     393     512
 -10  -6  10       7     458
 -10   6  10      15     451
  10  -6 -10       6     507
 -10  -6   9      79     334
 -10   6   9      18     336
  10   6  -9      43     354
 -10  -6   8    1458     294
 -10   6   8    2045     349
  10   6  -8    2313     338
 -10  -6   7     340     233
  10   6  -7      49     256
 -10  -6   6    4864     300
 -10   6   6    4952     278
  10   6  -6    5260     345
 -10  -6   5    2277     251
 -10   6   5    2074     237
  10   6  -5    2200     221
 -10  -6   4    2753     184
 -10   6   4    2617     238
  10   6  -4    2905     253
  10   6  -4    2702     208
 -10  -6   3     705     136
 -10  -6   3     770     130
 -10   6   3     930     163
  10  -6  -3     605     160
  10   6  -3     856     158
  10   6  -3     745     105
 -10   6   2    7207     253
  10  -6  -2    7608     252
  10   6  -2    6586     238
 -10  -6   1      34      97
 -10   6   1     410     120
  10  -6  -1     148     104
  10   6  -1     185     122
 -10  -6   0    1114     178
 -10   6   0    1093     140
  10  -6   0    1139     143
  10  -6   0    1346     167
  10   6   0    1281     184
 -10  -6  -1     965     180
 -10   6  -1    1061     235
 -10   6  -1    1138     187
  10  -6   1     865     143
  10  -6   1    1163     147
  10   6   1     916     166
 -10  -6  -2     818     144
 -10   6  -2     841     121
 -10   6  -2     848     131
  10   6   2     817     127
 -10  -6  -3    2394     222
  10   6   3    2426     161
  10   6   3    2208     202
  10   6   3    2140     208
 -10  -6  -4    1559     181
  10  -6   4    1440     198
  10   6   4    1239     195
 -10  -6  -5    1043     205
  10  -6   5     939     219
  10   6   5    1208     231
 -10  -6  -6   11604     392
  10  -6   6   12047     451
  10   6   6   10748     443
 -10  -6  -7    4559     401
  10  -6   7    3149     349
  10   6   7    2601     346
 -10  -6  -8     430     297
  10  -6   8     228     363
  10   6   8     730     298
 -10  -6  -9     871     455
  10  -6   9     130     441
  10   6   9       1     445
 -10  -8   9      87     557
 -10   8   9     654     465
  10  -8  -9     351     444
 -10  -8   8     431     295
  10  -8  -8     470     360
  10   8  -8      14     325
 -10  -8   7     596     261
  10   8  -7     484     283
 -10  -8   6    1297     222
 -10   8   6    1316     228
  10  -8  -6    2070     290
  10   8  -6    1658     273
 -10   8   5     203     192
  10  -8  -5     432     238
  10   8  -5     238     217
 -10   8   4     247     179
  10  -8  -4       0     186
  10   8  -4       0     194
  10   8  -4     193     167
 -10  -8   3     439     149
 -10   8   3     217     172
  10  -8  -3     179     177
  10   8  -3     296     184
  10   8  -3     240     130
 -10  -8   2    3057     222
 -10   8   2    2678     259
  10  -8  -2    3660     253
  10   8  -2    3122     214
  10   8  -2    3029     168
 -10  -8   1     475     145
 -10   8   1     173     147
  10  -8  -1     418     144
  10   8  -1     261     152
 -10  -8   0   12692     330
 -10   8   0   11197     322
  10  -8   0   12654     292
  10   8   0   11003     329
 -10  -8  -1    2096     227
 -10   8  -1    2182     229
  10  -8   1    1763     198
  10  -8   1    1970     179
  10   8   1    1872     237
 -10  -8  -2    3364     198
 -10   8  -2    3390     173
 -10   8  -2    2970     197
  10   8   2    2915     178
 -10  -8  -3     131     168
 -10   8  -3       1     140
 -10   8  -3      56     174
  10   8   3     120     153
 -10  -8  -4    4732     324
  10   8   4    4079     256
  10   8   4    4207     321
 -10  -8  -5    1990     251
  10   8   5    1433     269
 -10  -8  -6      66     238
  10   8   6     155     254
 -10  -8  -7     215     274
  10  -8   7     189     288
  10   8   7       2     270
 -10  -8  -8      21     321
  10  -8   8      20     368
  10   8   8       6     321
 -10  -8  -9      87     439
  10  -8   9       1     430
  10   8   9      76     357
 -10  10   9     361     541
  10 -10  -9     229     515
  10 -10  -8       9     424
  10  10  -8     617     408
 -10  10   7     274     246
  10 -10  -7     105     358
  10  10  -7     272     328
 -10  10   6     467     252
  10 -10  -6     279     302
  10  10  -6     341     280
 -10  10   5    1549     252
  10 -10  -5    1426     276
  10  10  -5    1695     287
 -10  10   4    9512     386
  10 -10  -4   10322     419
  10  10  -4   10151     424
 -10 -10   3    1516     191
 -10  10   3    1872     238
  10 -10  -3    1433     240
  10  10  -3    1539     243
  10  10  -3    1480     199
 -10 -10   2    1089     202
 -10  10   2    1219     225
  10 -10  -2     895     214
  10  10  -2     930     227
  10  10  -2     956     178
 -10 -10   1    1236     205
 -10  10   1    1016     207
  10 -10  -1    1144     199
  10  10  -1     783     220
 -10 -10   0     897     187
 -10  10   0     935     191
  10 -10   0     887     171
  10  10   0     502     199
 -10 -10  -1      67     171
 -10  10  -1     280     183
  10 -10   1     191     127
  10  10   1      31     187
 -10 -10  -2     534     199
 -10  10  -2     100     180
  10  10   2      23     190
 -10 -10  -3    7093     360
 -10  10  -3    6291     308
  10  10   3    5926     334
 -10 -10  -4   14398     448
 -10  10  -4   12706     368
  10  10   4   13467     394
 -10 -10  -5     192     239
  10  10   5     566     208
  10  10   5     299     244
  10  10   6       0     384
 -10 -10  -7     302     327
  10  10   7       3     329
 -10 -10  -8     396     409
  10  10   8     266     385
  10 -12  -8     886     541
  10  12  -8     422     521
 -10  12   7     342     313
  10 -12  -7     242     437
  10  12  -7     577     434
 -10  12   6    1162     295
  10 -12  -6    1575     396
  10  12  -6    1166     410
 -10  12   5    5072     401
  10 -12  -5    5304     506
  10  12  -5    5521     488
 -10  12   4    3673     396
  10 -12  -4    2915     393
  10  12  -4    3925     435
 -10 -12   3     253     218
 -10  12   3       2     227
  10 -12  -3       2     233
  10  12  -3     161     274
 -10 -12   2   36963     544
 -10  12   2   32057     567
  10 -12  -2   35007     562
  10  12  -2   32121     586
 -10 -12   1   35098     538
 -10  12   1   30615     542
  10 -12  -1   34453     531
  10  12  -1   30968     559
 -10 -12   0     848     215
 -10  12   0     300     221
  10 -12   0     286     195
  10  12   0     312     240
 -10 -12  -1   14921     426
 -10  12  -1   13474     440
  10 -12   1   15206     360
  10  12   1   13674     447
 -10 -12  -2    5542     367
 -10  12  -2    4907     377
  10  12   2    5163     377
 -10 -12  -3    7405     404
 -10  12  -3    6761     390
  10  12   3    6899     392
 -10  12  -4    1572     258
  10  12   4    1535     275
 -10 -12  -5     920     316
 -10  12  -5    1072     291
  10  12   5     654     253
  10  12   5     647     267
 -10 -12  -6     818     361
  10  12   6    1258     343
 -10 -12  -7      39     402
  10  12   7       0     369
 -10 -12  -8     761     504
  10  12   8     328     456
  10 -14  -7      25     517
  10  14  -7     847     555
 -10  14   6    3197     387
  10 -14  -6    2991     498
  10  14  -6    2970     484
 -10  14   5    1896     353
  10 -14  -5    1429     400
  10  14  -5    2441     442
 -10  14   4    6326     515
  10 -14  -4    7270     546
  10  14  -4    5755     578
 -10 -14   3    1769     282
 -10  14   3    2078     353
  10 -14  -3    1947     294
  10  14  -3    1829     356
 -10 -14   2    4812     411
 -10  14   2    3911     417
  10 -14  -2    5081     403
  10  14  -2    4507     477
 -10 -14   1    1706     278
 -10  14   1    1294     475
  10 -14  -1    1534     257
  10  14  -1     670     437
 -10 -14   0   10383     447
 -10  14   0    8854     624
  10 -14   0    9935     400
 -10 -14  -1    1104     294
 -10  14  -1     835     297
  10 -14   1     609     221
  10  14   1     415     370
 -10 -14  -2      57     249
 -10  14  -2      29     271
  10  14   2     402     310
 -10 -14  -3      61     296
 -10  14  -3      60     274
  10  14   3      14     286
 -10 -14  -4    3314     389
 -10  14  -4    2742     339
  10  14   4    3100     343
 -10 -14  -5      47     387
 -10  14  -5       9     491
  10  14   5     625     311
  10  14   5     456     343
 -10 -14  -6    1312     450
 -10  14  -6     607     450
  10  14   6    1270     400
 -10 -14  -7     213     494
  10  14   7     564     475
 -10  16   6     671     485
  10 -16  -6     116     515
  10  16  -6       5     579
 -10  16   5       3     413
  10 -16  -5       0     449
  10  16  -5       3     532
 -10  16   4       2     407
  10 -16  -4     552     390
  10  16  -4     295     491
 -10 -16   3     102     318
 -10  16   3      14     404
  10 -16  -3     269     337
  10  16  -3     497     475
 -10 -16   2       1     303
 -10  16   2       1     386
  10 -16  -2     272     307
  10  16  -2     424     424
 -10 -16   1    4604     462
 -10  16   1    4880     580
  10 -16  -1    4235     416
  10  16  -1    2953     449
 -10 -16   0      85     305
 -10  16   0     638     381
  10 -16   0     161     255
  10  16   0       5     386
 -10 -16  -1     439     316
 -10  16  -1      36     381
  10 -16   1     655     265
  10  16   1     307     401
 -10 -16  -2     130     344
 -10  16  -2     321     375
  10  16   2    1064     397
 -10 -16  -3     183     387
 -10  16  -3     337     388
  10  16   3     421     376
 -10 -16  -4     152     435
 -10  16  -4      31     392
  10  16   4      31     378
 -10 -16  -5     123     485
 -10  16  -5     138     443
  10  16   5     416     546
 -10  18   3    1140     533
  10 -18  -3       1     410
  10  18  -3     374     580
 -10 -18   2      40     413
 -10  18   2     591     523
  10 -18  -2     383     389
  10  18  -2     268     524
 -10 -18   1     111     389
 -10  18   1      67     492
  10 -18  -1     416     370
  10  18  -1      65     502
 -10 -18   0     179     387
 -10  18   0     272     507
  10 -18   0    1126     314
  10  18   0    1246     518
 -10 -18  -1    1477     431
 -10  18  -1    1678     539
  10  18   1    1350     541
 -10 -18  -2     730     444
 -10  18  -2    1181     551
  10  18   2    1753     545
 -10 -18  -3    1079     505
 -10  18  -3     324     539
  10  18   3     509     518
 -11  -1  10      24     405
 -11   1  10      24     435
  11  -1 -10     960     444
  11   1 -10      24     366
 -11  -1   9     147     302
 -11   1   9      11     328
  11  -1  -9      19     327
  11   1  -9      17     324
 -11  -1   8       1     249
 -11   1   8     309     260
  11  -1  -8      25     263
  11   1  -8    1510     303
 -11  -1   7    2602     272
 -11   1   7    2661     346
  11  -1  -7    2720     356
  11   1  -7    3294     350
 -11  -1   6    6209     306
 -11   1   6    7425     326
  11  -1  -6    7055     328
  11   1  -6    7524     330
 -11  -1   5   19352     378
 -11   1   5   19979     292
 -11   1   5   19269     282
 -11   1   5   20148     354
  11  -1  -5   20630     362
  11   1  -5   20639     361
 -11  -1   4  150134     646
 -11  -1   4  156668     667
 -11  -1   4  150582     701
 -11   1   4  150457     680
 -11   1   4  152846     694
  11  -1  -4  160901     792
  11  -1  -4  160858    1221
  11   1  -4  158847     773
  11   1  -4  155093     761
 -11  -1   3   13135     241
 -11  -1   3   13388     241
 -11   1   3   12768     247
 -11   1   3   13086     248
  11  -1  -3   13162     281
  11   1  -3   13502     278
 -11  -1   2   35208     316
 -11  -1   2   38087     331
 -11   1   2   35029     321
 -11   1   2   36208     328
  11  -1  -2   36480     337
  11  -1  -2   36948     341
  11   1  -2   36195     336
  11   1  -2   37420     340
 -11  -1   1   50376     317
 -11  -1   1   52365     323
 -11   1   1   50338     319
 -11   1   1   52039     324
  11  -1  -1   51387     323
  11  -1  -1   52994     324
  11   1  -1   50296     322
  11   1  -1   53869     329
 -11  -1   0    1578     215
 -11  -1   0    2048     220
 -11  -1   0    1648     157
 -11   1   0    1760     213
 -11   1   0    2083     219
 -11   1   0    1841     197
  11  -1   0    1610     205
  11  -1   0    1845     204
  11   1   0    1586     213
  11   1   0    2027     214
 -11  -1  -1   11639     235
 -11  -1  -1   13509     244
 -11  -1  -1   10930     225
 -11   1  -1   12228     224
 -11   1  -1   12559     223
 -11   1  -1   11831     256
  11  -1   1   11807     192
  11  -1   1   13272     195
  11  -1   1   12635     266
  11   1   1   12068     220
  11   1   1   12954     218
  11   1   1   11354     235
 -11  -1  -2    3471     128
 -11  -1  -2    3610     122
 -11  -1  -2    3345     146
 -11   1  -2    3281     154
  11  -1   2    3062     155
  11   1   2    3306     152
  11  -1   3   12138     256
  11  -1   4    5484     267
  11   1   4    5431     264
  11  -1   5    7420     333
  11   1   5    7234     328
  11  -1   6    5113     371
  11   1   6    5046     366
  11  -1   7       6     252
  11   1   7     479     256
  11  -1   8       1     331
  11   1   8       1     323
  11  -1   9     712     440
  11   1   9     393     437
  11  -1  10      33     540
  11   1  10    1328     554
 -11  -3  10       3     419
 -11   3  10    1371     484
  11  -3 -10     292     459
 -11  -3   9    1275     329
 -11   3   9     564     362
  11   3  -9     430     337
 -11  -3   8    2068     287
 -11   3   8    1559     307
  11  -3  -8    1822     314
  11   3  -8    1969     317
 -11  -3   7     764     223
 -11   3   7     604     241
  11  -3  -7     887     252
  11   3  -7     576     236
 -11  -3   6     501     172
  11  -3  -6     626     211
  11   3  -6     224     199
 -11  -3   5       3     128
  11  -3  -5     189     178
  11   3  -5       3     160
 -11  -3   4     443     121
 -11  -3   4     615     118
 -11  -3   4     543     108
  11  -3  -4     850     160
  11   3  -4     424     148
  11   3  -4     335     173
 -11  -3   3     617     111
 -11  -3   3     509     104
 -11  -3   3     676      71
 -11   3   3     614     141
  11  -3  -3    1061     131
  11   3  -3     149     114
  11   3  -3     682     138
 -11  -3   2    3910     180
 -11  -3   2    4571     175
 -11   3   2    4333     191
 -11   3   2    4401     185
  11  -3  -2    4724     206
  11   3  -2    4154     188
  11   3  -2    4559     201
 -11  -3   1    3509     151
 -11  -3   1    3321     141
 -11   3   1    3178     115
 -11   3   1    3148     110
  11  -3  -1    3287     114
  11  -3  -1    2988     121
  11   3  -1    3048     113
  11   3  -1    3164     119
 -11  -3   0    9990     210
 -11  -3   0   11362     218
 -11   3   0   10273     208
 -11   3   0   10614     207
  11  -3   0   10771     201
  11   3   0   10327     214
  11   3   0   11110     220
 -11  -3  -1   13877     231
 -11  -3  -1   14783     236
 -11   3  -1   13869     206
 -11   3  -1   15081     212
 -11   3  -1   14022     247
  11   3   1   13668     222
  11   3   1   14471     221
  11   3   1   13416     195
 -11  -3  -2    2364     166
 -11  -3  -2    2468     162
  11  -3   2    2162     241
  11   3   2    2349     148
  11   3   2    2174     140
  11   3   2    2449     170
 -11  -3  -3     444     129
 -11  -3  -3     281     116
  11  -3   3     240     146
  11   3   3     268     207
 -11  -3  -4      98     124
 -11  -3  -4      81     113
  11  -3   4     197     154
  11   3   4       9     145
  11  -3   5    1272     217
  11   3   5    1492     228
  11  -3   6   12327     439
  11   3   6   11135     426
  11  -3   7    3572     412
  11   3   7    3045     344
  11  -3   8       9     345
  11   3   8      10     338
  11  -3   9    5491     658
  11   3   9    4418     493
  11  -3  10      13     561
  11   3  10      91     532
 -11  -5  10     979     439
 -11   5  10     448     468
 -11  -5   9     937     346
 -11   5   9     146     352
  11   5  -9     250     350
 -11  -5   8     990     279
 -11   5   8     842     413
  11  -5  -8    1102     328
  11   5  -8     748     309
 -11  -5   7    6395     357
  11  -5  -7    6637     431
  11   5  -7    6216     398
 -11  -5   6     272     177
 -11   5   6     301     168
  11  -5  -6       0     230
  11   5  -6     594     211
 -11  -5   5     288     132
 -11   5   5     498     150
  11  -5  -5       1     185
  11   5  -5      79     183
 -11  -5   4    1321     138
 -11  -5   4    1786     184
 -11  -5   4    1493     123
 -11   5   4    2033     222
  11  -5  -4    1634     192
  11   5  -4    1401     177
 -11  -5   3    1800     187
 -11  -5   3    2069     189
 -11   5   3    2091     216
  11  -5  -3    1945     235
  11   5  -3    1881     217
 -11  -5   2    3559     188
 -11   5   2    3686     199
  11   5  -2    3892     199
 -11  -5   1     479     116
 -11   5   1     539     128
 -11   5   1     539     109
  11  -5  -1     154     124
  11   5  -1     350     103
  11   5  -1      32     124
 -11  -5   0    1412     181
 -11  -5   0    1404     187
 -11   5   0    1187     184
  11  -5   0    1406     170
  11  -5   0    1406     163
  11   5   0    1834     186
 -11  -5  -1   33058     364
 -11  -5  -1   38589     382
 -11   5  -1   36537     334
 -11   5  -1   35479     334
  11  -5   1   37058     285
  11   5   1   35450     371
  11   5   1   36632     363
  11   5   1   34078     298
 -11  -5  -2     735     154
 -11  -5  -2     997     182
 -11   5  -2     918     146
 -11   5  -2     765     157
  11   5   2    1013     165
  11   5   2    1020     171
  11   5   2     804     164
 -11  -5  -3    3440     246
 -11  -5  -3    3888     212
  11  -5   3    3122     236
  11   5   3    3779     185
  11   5   3    3620     186
  11   5   3    3243     216
 -11  -5  -4     937     160
  11  -5   4    1122     184
  11   5   4    1129     184
 -11  -5  -5    1461     202
  11  -5   5    1778     250
  11   5   5    1746     242
 -11  -5  -6    3720     320
  11  -5   6    3107     357
  11   5   6    3342     361
 -11  -5  -7   10367     427
  11  -5   7    9241     476
  11   5   7   10003     491
 -11  -5  -8    3941     347
  11  -5   8    3443     416
  11   5   8    4124     430
  11  -5   9       2     458
  11   5   9     393     453
 -11  -7   9    1131     349
 -11   7   9    1147     437
  11  -7  -9     886     422
  11   7  -9     964     460
 -11  -7   8    1587     309
 -11   7   8    1545     379
  11  -7  -8    1010     361
  11   7  -8    1412     333
 -11  -7   7     650     247
 -11   7   7     526     213
  11  -7  -7     825     291
  11   7  -7    1128     289
 -11  -7   6    1423     212
 -11   7   6    1521     219
  11  -7  -6    1695     269
  11   7  -6    1748     264
 -11  -7   5       4     140
 -11   7   5    1134     200
  11  -7  -5      25     213
  11   7  -5     111     211
  11   7  -5     561     234
 -11  -7   4   12513     276
 -11   7   4   10701     336
  11  -7  -4   11018     364
  11   7  -4   10899     348
  11   7  -4   10266     256
 -11  -7   3     791     131
 -11   7   3     882     174
  11  -7  -3     835     175
  11   7  -3     847     175
 -11  -7   2      19     129
 -11   7   2      38     146
  11  -7  -2      12     150
  11   7  -2      39     146
 -11  -7   1    4726     221
 -11   7   1    3823     235
  11  -7  -1    4194     226
  11   7  -1    4534     235
 -11  -7   0     577     171
 -11   7   0     369     163
  11   7   0     295     161
 -11  -7  -1   13509     317
 -11   7  -1   12633     295
 -11   7  -1   12457     300
  11  -7   1   13010     251
  11  -7   1   13234     246
  11   7   1   12305     310
 -11  -7  -2   14068     336
 -11   7  -2   12669     281
 -11   7  -2   12322     299
  11   7   2   12248     307
 -11  -7  -3       1     160
  11   7   3       6     121
  11   7   3       6     152
 -11  -7  -4    1729     210
  11   7   4    1363     211
 -11  -7  -5    1337     229
  11  -7   5    1372     247
  11   7   5    1141     239
 -11  -7  -6     608     245
  11  -7   6     849     270
  11   7   6     475     261
 -11  -7  -7     166     269
  11  -7   7       0     266
  11   7   7     536     291
 -11  -7  -8    1986     351
  11  -7   8     974     380
  11   7   8    1525     330
 -11  -7  -9     892     426
  11  -7   9     550     425
  11   7   9    1685     492
 -11   9   9      19     485
  11  -9  -9     433     475
  11   9  -9     226     528
  11  -9  -8     859     394
  11   9  -8     487     414
 -11   9   7     143     255
  11  -9  -7     555     335
  11   9  -7     150     292
 -11   9   6    1494     241
  11  -9  -6    1341     316
  11   9  -6    1693     294
 -11   9   5   12167     384
  11  -9  -5   13350     457
  11   9  -5   12533     429
 -11  -9   4      57     167
 -11   9   4     120     188
  11  -9  -4      11     213
  11   9  -4     120     221
  11   9  -4      66     181
 -11  -9   3   12006     323
 -11   9   3   11135     373
  11  -9  -3   11003     372
  11   9  -3   10222     371
  11   9  -3   10400     264
 -11  -9   2       1     155
 -11   9   2      61     171
  11  -9  -2       2     173
  11   9  -2      12     183
  11   9  -2       1     123
 -11  -9   1      17     154
 -11   9   1     284     182
  11  -9  -1     120     165
  11   9  -1     116     185
 -11  -9   0     827     169
 -11   9   0    1006     187
  11  -9   0     910     157
  11   9   0     620     181
 -11  -9  -1    9708     317
 -11   9  -1    9410     318
  11   9   1    8698     322
 -11  -9  -2    2691     284
 -11   9  -2    2666     274
  11   9   2    2519     289
 -11  -9  -3       0     187
 -11   9  -3     181     167
  11   9   3       5     173
 -11  -9  -4   16312     438
 -11   9  -4   14669     335
 -11   9  -4   14213     502
  11   9   4   14628     358
  11   9   4   14855     412
 -11  -9  -5    5448     383
  11   9   5    5328     390
 -11  -9  -6     959     265
  11   9   6     868     293
 -11  -9  -7     436     346
  11   9   7      14     317
 -11  -9  -8      43     383
  11   9   8      43     366
 -11  -9  -9      93     490
  11   9   9     194     397
  11 -11  -8     188     480
  11  11  -8       2     436
 -11  11   7       0     266
  11 -11  -7       0     409
  11  11  -7       0     335
 -11  11   6     428     261
  11 -11  -6     731     354
  11  11  -6     720     316
 -11  11   5    2631     288
  11 -11  -5    2363     336
  11  11  -5    3572     332
 -11 -11   4    1971     236
 -11  11   4    2187     274
  11 -11  -4    1769     285
  11  11  -4    1894     306
 -11 -11   3     151     194
 -11  11   3     332     216
  11 -11  -3     377     225
  11  11  -3     387     252
 -11 -11   2    1988     227
 -11  11   2    1733     245
  11 -11  -2    1768     249
  11  11  -2    1822     265
  11  11  -2    2154     211
 -11 -11   1    7076     346
 -11  11   1    6094     356
  11 -11  -1    6154     340
  11  11  -1    5691     368
 -11 -11   0     122     190
 -11  11   0       4     204
  11 -11   0       4     173
  11  11   0      64     226
 -11 -11  -1   10890     374
 -11  11  -1   10826     375
  11 -11   1   11120     295
  11  11   1   10618     390
 -11 -11  -2   10979     393
 -11  11  -2    9990     376
  11  11   2   10148     393
 -11 -11  -3   16777     480
 -11  11  -3   14673     421
  11  11   3   15315     430
 -11 -11  -4      82     241
 -11  11  -4      17     226
  11  11   4      24     225
  11  11   4      11     216
 -11  11  -5    3014     290
  11  11   5    3600     373
  11  11   5    2852     306
 -11 -11  -6     400     330
  11  11   6    1014     314
 -11 -11  -7    2520     400
  11  11   7    2033     396
 -11 -11  -8     568     478
  11  11   8       1     428
  11 -13  -7     514     486
  11  13  -7     534     479
 -11  13   6     747     299
  11 -13  -6     229     403
  11  13  -6     392     398
 -11  13   5     473     265
  11 -13  -5       8     350
  11  13  -5     163     360
 -11 -13   4       0     253
 -11  13   4     870     556
  11 -13  -4      85     311
  11  13  -4     607     384
 -11 -13   3     498     253
 -11  13   3     250     322
  11 -13  -3     527     270
  11  13  -3     888     328
 -11 -13   2    2540     275
 -11  13   2    2494     311
  11 -13  -2    2002     267
  11  13  -2    2122     341
 -11 -13   1     652     229
 -11  13   1     873     260
  11 -13  -1     477     221
  11  13  -1     328     280
 -11 -13   0    4592     369
 -11  13   0    5141     400
  11 -13   0    4661     327
  11  13   0    5742     416
 -11 -13  -1     380     235
 -11  13  -1     567     253
  11 -13   1     280     195
  11  13   1     350     275
 -11 -13  -2     266     248
 -11  13  -2     866     261
  11  13   2    1033     278
 -11 -13  -3       0     245
 -11  13  -3      12     253
  11  13   3      29     248
 -11 -13  -4     696     311
 -11  13  -4     296     272
  11  13   4     314     278
 -11 -13  -5     267     354
 -11  13  -5     460     315
  11  13   5     289     292
  11  13   5      13     268
 -11 -13  -6      70     402
 -11  13  -6      10     348
  11  13   6      10     342
 -11 -13  -7     226     462
  11  13   7     763     446
 -11  15   6      49     410
  11 -15  -6     385     487
  11  15  -6      19     504
 -11  15   5     780     387
  11 -15  -5     809     440
  11  15  -5    1141     482
 -11  15   4      25     364
  11 -15  -4     500     368
  11  15  -4      20     432
 -11 -15   3     821     299
 -11  15   3     155     366
  11 -15  -3     487     315
  11  15  -3     584     404
 -11 -15   2     428     283
 -11  15   2       3     354
  11 -15  -2     676     250
  11  15  -2       3     383
 -11 -15   1    2125     296
 -11  15   1    2361     389
  11 -15  -1    2025     276
  11  15  -1    1040     383
 -11 -15   0    1005     277
 -11  15   0     875     359
  11 -15   0     526     241
  11  15   0     490     365
 -11 -15  -1     714     303
 -11  15  -1       9     330
  11 -15   1     135     240
  11  15   1     791     368
 -11 -15  -2     344     321
 -11  15  -2     346     333
  11  15   2      14     346
 -11 -15  -3      36     346
 -11  15  -3      36     330
  11  15   3     571     330
 -11 -15  -4       1     362
 -11  15  -4     952     353
  11  15   4      41     311
 -11 -15  -5    2180     478
 -11  15  -5    1049     405
  11  15   5     878     385
 -11 -15  -6     347     496
  11  15   6     247     444
 -11  17   5     112     489
  11 -17  -5     452     496
  11  17  -5     555     603
 -11  17   4     223     462
  11 -17  -4    1533     446
  11  17  -4     263     592
 -11  17   3    1052     502
  11 -17  -3     290     391
  11  17  -3     838     526
 -11 -17   2      39     322
 -11  17   2      81     459
  11 -17  -2       0     336
  11  17  -2      39     482
 -11 -17   1     555     351
 -11  17   1     594     449
  11 -17  -1     607     321
  11  17  -1      64     467
 -11 -17   0    3093     402
 -11  17   0    1733     469
  11 -17   0    1319     310
  11  17   0    1711     481
 -11 -17  -1    1108     390
 -11  17  -1     721     481
  11  17   1    1733     499
 -11 -17  -2    3077     466
 -11  17  -2    3233     501
  11  17   2    2785     505
 -11 -17  -3     339     468
 -11  17  -3     419     459
  11  17   3      49     436
 -11 -17  -4     123     496
 -11  17  -4     922     481
  11  17   4    1257     472
 -11 -19   1     403     475
 -11  19   1      10     535
  11 -19  -1     536     418
  11  19  -1      10     724
 -11 -19   0     486     482
 -11  19   0     611     571
  11  19   0     648     553
 -11 -19  -1     340     473
 -11  19  -1       7     557
  11  19   1     231     600
 -12   0  10      17     410
  12   0 -10       5     437
 -12   0   8    1766     292
  12   0  -8    1816     292
 -12   0   6   16022     394
  12   0  -6   15620     403
 -12   0   4  422533    1063
 -12   0   4  436077    1095
  12   0  -4  440514    1229
 -12   0   2   43060     367
 -12   0   2   47319     385
  12   0  -2   45983     394
  12   0  -2   46832     395
 -12   0   0    1219     158
 -12   0   0    1018     159
 -12   0   0    1127     125
  12   0   0    1287     151
  12   0   0    1071     153
 -12   0  -2   34120     256
 -12   0  -2   32590     325
  12   0   2   34079     338
  12   0   4    1394     178
  12   0   6    1716     266
  12   0   8    6886     544
  12   0  10    1116     581
 -12  -2  10      12     398
 -12   2  10      12     440
  12  -2 -10     309     454
  12   2 -10      12     421
 -12  -2   9    1515     343
 -12   2   9    1590     357
  12   2  -9     807     354
 -12  -2   8      30     255
 -12   2   8     306     278
  12  -2  -8     270     283
  12   2  -8       3     287
 -12  -2   7    3985     344
 -12   2   7    3979     367
  12  -2  -7    4045     379
  12   2  -7    4199     375
 -12  -2   6    1991     262
 -12   2   6    1656     225
  12  -2  -6    1501     228
  12   2  -6    1349     228
 -12   2   5     838     177
  12  -2  -5     979     194
  12   2  -5     633     177
 -12  -2   4    3482     210
 -12  -2   4    3214     198
 -12  -2   4    4922     184
  12  -2  -4    5699     250
  12   2  -4    3039     247
 -12  -2   3    1779     131
 -12  -2   3    1625     123
 -12  -2   3    1578      90
 -12   2   3    1369     132
  12  -2  -3    1805     145
  12  -2  -3    1622     256
  12   2  -3    1735     133
  12   2  -3    1537     149
 -12  -2   2    9771     212
 -12  -2   2   10677     218
 -12   2   2    9840     226
 -12   2   2   10179     211
  12  -2  -2    9849     231
  12   2  -2    9321     250
  12   2  -2   10233     232
 -12  -2   1    5132     212
 -12  -2   1    5629     223
 -12   2   1    5337     220
 -12   2   1    5519     216
  12  -2  -1    5161     213
  12  -2  -1    5555     220
  12   2  -1    5172     217
  12   2  -1    5871     225
 -12  -2   0    7958     229
 -12  -2   0    8614     230
 -12  -2   0    7311     141
 -12   2   0    7707     219
 -12   2   0    8617     226
  12  -2   0    7769     210
  12  -2   0    8015     208
  12   2   0    7646     225
  12   2   0    8935     233
  12   2   0    7699     150
 -12  -2  -1  125597     509
 -12  -2  -1  135062     531
 -12  -2  -1  120383     452
 -12   2  -1  125999     465
 -12   2  -1  131579     476
 -12   2  -1  126341     554
  12   2   1  125889     480
  12   2   1  130932     481
  12   2   1  120973     460
 -12  -2  -2   97158     458
 -12  -2  -2  104522     476
 -12  -2  -2   93761     507
 -12   2  -2   99055     651
  12  -2   2  101747     588
  12   2   2   93360     510
 -12  -2  -3     704     109
 -12  -2  -3     878     108
  12  -2   3     700     136
  12   2   3     739     144
  12  -2   4    8261     294
  12   2   4    8570     297
  12  -2   5     487     193
  12   2   5     361     196
  12  -2   6     289     233
  12   2   6       2     221
  12  -2   7    5338     431
  12   2   7    5168     433
  12  -2   8      40     350
  12   2   8     130     340
  12  -2   9    1598     469
  12   2   9    1985     465
  12  -2  10     441     568
  12   2  10     124     542
 -12  -4  10       1     413
 -12   4  10       1     464
  12  -4 -10       1     502
 -12  -4   9       1     315
 -12   4   9     531     374
  12  -4  -9     358     389
  12   4  -9     290     364
 -12  -4   8    1671     287
 -12   4   8     831     300
  12  -4  -8    1390     317
  12   4  -8    1641     319
 -12  -4   7     236     217
 -12   4   7     485     245
  12  -4  -7     215     262
  12   4  -7     411     254
 -12  -4   6       1     170
 -12   4   6      79     146
  12  -4  -6       1     218
  12   4  -6       1     199
 -12  -4   5     572     138
 -12   4   5     484     146
  12  -4  -5     798     204
  12   4  -5     500     183
 -12  -4   4    1076     136
 -12  -4   4    1614     143
 -12  -4   4    1486     119
 -12   4   4    1216     157
  12  -4  -4    1488     182
  12   4  -4    1274     173
 -12  -4   3      32     123
 -12  -4   3     188     114
 -12   4   3     109     126
  12  -4  -3      68     140
  12   4  -3      15     130
 -12  -4   2    5601     200
 -12  -4   2    6041     246
 -12   4   2    6316     208
  12  -4  -2    5585     205
  12   4  -2    5912     196
  12   4  -2    6437     225
 -12  -4   1    1692     132
 -12   4   1    1873     135
  12  -4  -1    1320     128
  12   4  -1    2456     188
 -12  -4   0     387     126
 -12   4   0     321     124
 -12   4   0     430     117
  12  -4   0     346     112
  12  -4   0     477     115
  12   4   0     366     121
  12   4   0     380     123
 -12  -4  -1    1647     127
 -12   4  -1    1068     109
 -12   4  -1    1683     106
  12   4   1    1346     111
  12   4   1    1325     115
  12   4   1    1249      88
 -12  -4  -2    2354     148
  12   4   2    2545     162
  12   4   2    2620     158
  12   4   2    2087     128
 -12  -4  -3      52     130
 -12  -4  -3     249     112
  12  -4   3     108     136
  12   4   3      33     125
 -12  -4  -4     420     154
 -12  -4  -4     391     138
  12  -4   4     306     170
  12   4   4     468     164
 -12  -4  -5    6880     298
 -12  -4  -5    8448     286
  12  -4   5    7674     370
  12   4   5    7144     361
  12  -4   6   13169     461
  12   4   6   11948     440
  12  -4   7      40     273
  12   4   7       6     274
  12  -4   8    1455     387
  12   4   8    1083     385
  12  -4   9     404     470
  12   4   9     705     466
 -12   6  10       3     452
  12  -6 -10     239     523
 -12  -6   9     228     324
 -12   6   9      17     382
  12   6  -9      17     409
 -12  -6   8    1226     308
 -12   6   8    1388     352
  12   6  -8    1269     332
 -12  -6   7       3     221
  12   6  -7       3     252
 -12  -6   6    1621     208
 -12   6   6    1557     209
  12   6  -6    1957     265
 -12  -6   5    1153     152
 -12   6   5    1379     194
  12   6  -5    1295     218
 -12  -6   4    2365     212
 -12  -6   4    2512     170
 -12   6   4    2187     264
  12   6  -4    2504     276
 -12  -6   3    3550     213
 -12   6   3    3109     253
  12  -6  -3    3122     260
  12   6  -3    2910     251
 -12  -6   2    1380     148
 -12   6   2    1373     169
  12  -6  -2    1148     165
  12   6  -2    1256     168
 -12  -6   1    3208     213
 -12   6   1    3433     227
  12  -6  -1    3861     218
  12   6  -1    3525     226
 -12  -6   0   38424     420
 -12   6   0   35942     517
 -12   6   0   34649     391
  12  -6   0   34451     365
  12  -6   0   36188     368
  12   6   0   34707     406
 -12  -6  -1   12277     301
 -12   6  -1   10679     299
 -12   6  -1   11342     280
  12  -6   1   11516     228
  12   6   1   11326     292
  12   6   1   10845     230
 -12  -6  -2    3820     224
 -12   6  -2    3464     199
 -12   6  -2    3594     208
  12   6   2    3178     288
  12   6   2    3286     188
 -12  -6  -3    7130     263
  12   6   3    6082     309
  12   6   3    7200     313
  12   6   3    6090     253
 -12  -6  -4    5811     293
  12  -6   4    4928     315
  12   6   4    4917     301
 -12  -6  -5     872     200
  12  -6   5    1013     238
  12   6   5     736     224
 -12  -6  -6    1099     238
  12  -6   6     634     241
  12   6   6     889     260
 -12  -6  -7    1337     279
  12  -6   7    1366     323
 -12  -6  -8    4411     484
  12  -6   8    4119     439
  12   6   8    3420     441
  12  -6   9     208     460
  12   6   9     101     479
 -12   8   9     705     463
  12  -8  -9     459     447
  12   8  -9     807     435
 -12  -8   8     205     299
  12  -8  -8       7     363
  12   8  -8     247     343
 -12  -8   7       1     243
 -12   8   7     226     234
  12  -8  -7     100     284
  12   8  -7     413     304
 -12   8   6    2999     261
  12  -8  -6    3288     319
  12   8  -6    3602     399
 -12   8   5    2538     311
  12  -8  -5    2457     287
  12   8  -5    2906     283
  12   8  -5    2240     249
 -12  -8   4     444     160
 -12   8   4     356     200
  12  -8  -4     208     208
  12   8  -4     185     219
  12   8  -4     200     159
 -12  -8   3    3037     257
 -12   8   3    2619     249
  12  -8  -3    2395     291
  12   8  -3    2739     295
 -12  -8   2    8479     293
 -12   8   2    7312     318
  12  -8  -2    8007     316
  12   8  -2    7346     317
 -12  -8   1    8655     289
 -12   8   1    7382     298
  12  -8  -1    7790     282
  12   8  -1    7645     301
 -12  -8   0    1263     163
 -12   8   0    1829     172
  12  -8   0    1110     139
  12   8   0    1827     180
 -12  -8  -1   10857     312
 -12   8  -1    9718     295
  12  -8   1    9430     248
  12  -8   1   10459     244
  12   8   1    9626     309
 -12  -8  -2    2211     274
 -12   8  -2    1800     234
  12   8   2    1800     256
 -12  -8  -3    6406     316
 -12   8  -3    5937     254
 -12   8  -3    5614     296
  12   8   3    5800     276
  12   8   3    5488     284
 -12  -8  -4     223     198
  12   8   4     129     160
  12   8   4     282     201
 -12  -8  -5    2023     258
  12   8   5    1724     271
 -12  -8  -6    1378     261
  12   8   6    1065     288
 -12  -8  -7     780     283
  12  -8   7     437     346
  12   8   7     134     323
 -12  -8  -8     444     348
  12  -8   8      81     387
  12   8   8      75     355
 -12  -8  -9    1386     462
  12  -8   9     319     475
  12   8   9     368     481
 -12  10   9       4     541
  12 -10  -9     594     535
  12  10  -9       4     576
  12 -10  -8    1518     470
  12  10  -8    1027     436
 -12  10   7      17     261
  12 -10  -7      84     375
  12  10  -7      60     396
 -12  10   6     719     260
  12 -10  -6     827     330
  12  10  -6    1344     313
 -12  10   5      64     224
  12 -10  -5      36     256
  12  10  -5       0     255
 -12 -10   4    7213     336
 -12  10   4    6539     377
  12 -10  -4    6543     396
  12  10  -4    6419     397
 -12 -10   3    4323     309
 -12  10   3    3033     336
  12 -10  -3    3513     351
  12  10  -3    3654     363
  12  10  -3    2969     257
 -12 -10   2    3899     298
 -12  10   2    3322     319
  12 -10  -2    3045     304
  12  10  -2    3462     326
  12  10  -2    3313     225
 -12 -10   1    1241     199
 -12  10   1    1307     212
  12 -10  -1    1112     202
  12  10  -1     649     207
 -12 -10   0    1028     210
 -12  10   0    1078     219
  12 -10   0    1479     192
  12  10   0    1344     232
 -12 -10  -1      11     179
 -12  10  -1      10     179
  12 -10   1     128     138
  12  10   1       9     197
 -12 -10  -2    3319     312
 -12  10  -2    3050     305
  12  10   2    3177     323
 -12 -10  -3   21084     482
 -12  10  -3   18926     398
  12  10   3   19263     432
 -12 -10  -4    2255     265
 -12  10  -4    1468     223
  12  10   4    2128     233
  12  10   4    1460     236
 -12 -10  -5     460     255
  12  10   5       1     244
 -12 -10  -6     738     293
 -12 -10  -7      40     334
  12  10   7     355     353
 -12 -10  -8     656     436
  12  10   8     601     411
  12 -12  -8      20     536
  12  12  -8    1085     501
 -12  12   7     178     315
  12 -12  -7     464     466
  12  12  -7    1458     455
 -12  12   6     625     301
  12 -12  -6     461     399
  12  12  -6     524     369
 -12  12   5     271     263
  12 -12  -5     311     329
 -12 -12   4   14285     449
 -12  12   4   13549     483
  12  12  -4   14850     523
 -12 -12   3    2102     254
 -12  12   3    2314     290
  12 -12  -3    2213     288
  12  12  -3    2270     324
 -12 -12   2    4385     355
 -12  12   2    4607     382
  12 -12  -2    4200     365
  12  12  -2    4153     409
 -12 -12   1    6454     375
 -12  12   1    5739     387
  12 -12  -1    5672     360
  12  12  -1    5473     397
 -12 -12   0     616     223
 -12  12   0      24     233
  12 -12   0      36     195
  12  12   0     263     249
 -12 -12  -1    2445     270
 -12  12  -1    2437     278
  12 -12   1    2457     223
  12  12   1    2696     303
 -12 -12  -2    1994     271
 -12  12  -2    1880     269
  12  12   2    2114     281
 -12 -12  -3    1746     293
 -12  12  -3    1780     279
  12  12   3    2061     289
 -12 -12  -4     263     255
 -12  12  -4     616     259
  12  12   4     331     252
  12  12   4      97     240
 -12 -12  -5    2004     358
 -12  12  -5    1975     317
  12  12   5    1590     290
  12  12   5    1846     312
 -12 -12  -6      43     361
  12  12   6      42     339
 -12 -12  -7     132     414
  12  12   7     245     405
  12 -14  -7     701     531
  12  14  -7     444     571
 -12  14   6    1406     377
  12 -14  -6     881     493
  12  14  -6     617     471
 -12  14   5     118     329
  12 -14  -5       3     397
  12  14  -5     440     407
 -12 -14   4     830     482
 -12  14   4     124     339
  12 -14  -4     610     337
  12  14  -4      48     411
 -12 -14   3    1900     302
 -12  14   3    1884     368
  12 -14  -3    1644     335
  12  14  -3    2060     401
 -12 -14   2   11315     463
 -12  14   2    8439     503
  12 -14  -2    9763     441
  12  14  -2    8483     539
 -12 -14   1     302     239
 -12  14   1    1318     265
  12 -14  -1      14     230
  12  14  -1      80     318
 -12 -14   0      29     248
 -12  14   0     314     346
  12 -14   0      59     217
  12  14   0     306     301
 -12 -14  -1     935     276
  12 -14   1     847     223
  12  14   1     283     459
 -12 -14  -2     215     301
 -12  14  -2     292     445
  12  14   2     179     536
 -12 -14  -3     459     338
 -12  14  -3    1062     330
  12  14   3     587     300
 -12 -14  -4     266     353
 -12  14  -4     514     483
  12  14   4     105     299
 -12 -14  -5      94     402
  12  14   5     761     310
  12  14   5      31     336
 -12 -14  -6      60     446
  12  14   6     543     403
 -12  16   5     899     475
  12 -16  -5     740     485
  12  16  -5     754     546
 -12  16   4     406     448
  12 -16  -4       0     397
  12  16  -4       0     503
 -12 -16   3      11     303
 -12  16   3       1     430
  12 -16  -3     410     337
  12  16  -3     199     485
 -12 -16   2     554     362
 -12  16   2     309     414
  12 -16  -2     387     304
  12  16  -2       1     408
 -12 -16   1    2300     334
 -12  16   1    1117     411
  12 -16  -1    1211     344
  12  16  -1     993     418
 -12 -16   0     886     335
 -12  16   0      32     386
  12 -16   0      75     274
  12  16   0     876     427
 -12 -16  -1    2402     397
 -12  16  -1    1827     429
  12 -16   1    2638     378
  12  16   1    2259     459
 -12 -16  -2     284     372
 -12  16  -2     160     384
  12  16   2      19     405
 -12 -16  -3     804     419
 -12  16  -3     703     397
  12  16   3     684     386
 -12 -16  -4      21     442
 -12  16  -4      21     400
  12  16   4     160     391
 -12 -16  -5     483     508
 -12  16  -5      43     465
  12  16   5      44     436
 -12  18   3    1248     574
  12 -18  -3     393     429
  12  18  -3       3     509
 -12 -18   2      51     419
 -12  18   2     223     538
  12 -18  -2     140     400
  12  18  -2      81     478
 -12 -18   1      52     398
 -12  18   1      16     504
  12 -18  -1      53     360
  12  18  -1     158     541
 -12 -18   0    1014     420
 -12  18   0    1578     524
  12  18   0    1342     540
 -12 -18  -1    3933     487
 -12  18  -1    2977     564
  12  18   1    3534     596
 -12 -18  -2    2470     503
 -12  18  -2    1613     551
  12  18   2    1513     540
 -12 -18  -3       0     505
 -12  18  -3     371     533
  12  18   3     778     527
 -13  -1  10     126     425
 -13   1  10       7     450
  13  -1 -10    1096     481
  13   1 -10     204     462
 -13  -1   9     369     319
 -13   1   9     952     403
  13  -1  -9     513     575
  13   1  -9     339     354
 -13  -1   8     464     279
 -13   1   8    1817     290
  13  -1  -8    1003     313
  13   1  -8    1122     294
 -13  -1   7    3918     343
 -13   1   7    3766     360
  13  -1  -7    4011     383
  13   1  -7    4022     371
 -13  -1   6     832     191
 -13   1   6     227     186
  13  -1  -6     394     202
  13   1  -6     332     213
 -13  -1   5   31672     349
 -13   1   5   32609     461
  13  -1  -5   35489     458
  13   1  -5   34503     453
 -13  -1   4    1317     220
 -13  -1   4    1924     218
 -13  -1   4    2711     197
  13  -1  -4    4030     264
  13   1  -4    1647     263
 -13  -1   3    7564     225
 -13  -1   3    7856     215
 -13   1   3    7038     220
  13  -1  -3    8367     239
  13   1  -3    7907     243
  13   1  -3    7655     256
 -13  -1   2     138     103
 -13  -1   2     159     100
 -13   1   2     312     110
 -13   1   2     361     100
  13  -1  -2     463     127
  13   1  -2      58     117
 -13  -1   1     198     125
 -13  -1   1     304     146
 -13   1   1     220     164
 -13   1   1     166     150
  13  -1  -1     186     158
  13  -1  -1     316     158
  13   1  -1     240     135
  13   1  -1     183     163
 -13  -1   0     159     185
 -13  -1   0     233     179
 -13  -1   0     187     129
 -13   1   0     149     187
 -13   1   0     312     186
 -13   1   0     198     160
  13  -1   0     204     179
  13  -1   0     260     178
  13   1   0     138     184
  13   1   0     260     182
 -13  -1  -1     281     156
 -13  -1  -1     371     152
 -13  -1  -1     300     131
 -13   1  -1     162     148
 -13   1  -1     341     147
 -13   1  -1     276     153
  13  -1   1     192     125
  13  -1   1     257     125
  13  -1   1     231     155
  13   1   1     407     143
  13   1   1     350     133
  13   1   1     272     140
 -13  -1  -2   25263     274
 -13  -1  -2   27012     279
 -13  -1  -2   23532     313
 -13   1  -2   25397     253
 -13   1  -2   27171     256
 -13   1  -2   24356     331
  13  -1   2   26827     348
  13   1   2   24132     320
  13  -1   3    7910     261
  13   1   3    7302     246
  13  -1   4    5590     281
  13   1   4    5455     281
  13  -1   5    2078     228
  13   1   5    2349     235
  13  -1   6     359     222
  13   1   6     874     245
  13  -1   7     379     265
  13   1   7     484     267
  13  -1   8    2047     394
  13   1   8    2104     381
  13  -1   9     465     457
  13   1   9       0     429
  13  -1  10     738     574
  13   1  10       3     549
 -13  -3  10     131     417
 -13   3  10     219     466
  13  -3 -10     403     490
  13   3 -10       3     471
 -13  -3   9       1     302
 -13   3   9     248     357
  13  -3  -9     751     367
  13   3  -9     102     355
 -13  -3   8    2137     298
 -13   3   8    3490     439
  13  -3  -8    1721     325
  13   3  -8    2318     328
 -13  -3   7       1     206
 -13   3   7     259     243
  13  -3  -7     399     268
  13   3  -7     117     230
 -13  -3   6    6195     293
  13  -3  -6    6273     372
  13   3  -6    6800     354
 -13  -3   5    5767     236
 -13   3   5    5776     255
  13  -3  -5    6509     328
  13   3  -5    6373     312
 -13  -3   4    1414     149
 -13  -3   4    1506     147
 -13  -3   4    1436     124
 -13   3   4    1712     167
  13  -3  -4    1463     185
  13   3  -4    1441     182
 -13  -3   3    1690     150
 -13  -3   3    2089     168
 -13   3   3    2051     158
  13  -3  -3    1577     156
  13   3  -3    1740     158
 -13  -3   2    4271     199
 -13   3   2    4007     186
  13  -3  -2    4331     196
  13   3  -2    4342     191
  13   3  -2    4336     213
 -13  -3   1   14337     233
 -13   3   1   14445     234
  13  -3  -1   14904     232
  13  -3  -1   14868     236
  13   3  -1   15918     250
 -13  -3   0     113     103
 -13  -3   0     113     104
 -13   3   0     111     102
 -13   3   0     111      93
  13  -3   0      73      96
  13   3   0       0     102
  13   3   0     113     104
 -13  -3  -1    8943     215
 -13  -3  -1   10275     215
 -13  -3  -1    9170     167
 -13   3  -1    9562     197
 -13   3  -1   10207     197
 -13   3  -1    9452     222
  13  -3   1   10239     165
  13   3   1    9105     204
  13   3   1   10247     207
  13   3   1    8635     170
 -13  -3  -2   26143     322
 -13  -3  -2   27155     344
 -13  -3  -2   24526     319
  13  -3   2   26812     387
  13   3   2   26733     283
  13   3   2   27150     278
  13   3   2   25224     325
 -13  -3  -3     360     139
 -13  -3  -3     422     192
  13  -3   3     271     153
  13   3   3     245     143
 -13  -3  -4   22599     309
  13  -3   4   23784     419
  13   3   4   23328     402
 -13  -3  -5   14029     299
 -13  -3  -5   16274     293
  13  -3   5   15562     410
  13   3   5   15180     401
  13  -3   6    4154     369
  13   3   6    4000     374
  13  -3   7       1     270
  13   3   7       1     271
  13  -3   8    5127     563
  13   3   8    4287     442
  13  -3   9    1775     495
  13   3   9    2181     488
 -13   5  10       6     485
 -13  -5   9     793     330
 -13   5   9     599     395
  13  -5  -9     903     421
  13   5  -9      10     453
 -13  -5   8      17     274
 -13   5   8     289     351
  13  -5  -8     156     376
  13   5  -8      17     307
 -13  -5   7    1214     234
  13  -5  -7    1999     308
  13   5  -7    1661     289
 -13  -5   6     456     178
 -13   5   6     445     180
  13  -5  -6     613     259
  13   5  -6     580     234
 -13  -5   5    3060     212
 -13   5   5    2727     259
  13  -5  -5    3292     332
  13   5  -5    2648     310
 -13  -5   4    2073     207
 -13  -5   4    1859     153
 -13   5   4    1627     190
  13  -5  -4    1639     213
  13   5  -4    1502     195
 -13  -5   3    4741     209
 -13   5   3    4604     246
  13  -5  -3    4709     256
  13   5  -3    4930     247
 -13  -5   2    1935     149
 -13   5   2    1561     155
  13   5  -2    1452     146
 -13  -5   1   11418     269
 -13   5   1   10136     271
  13  -5  -1   10231     255
  13   5  -1    9841     265
 -13  -5   0   26338     357
 -13   5   0   23360     335
 -13   5   0   24640     334
  13  -5   0   24237     315
  13  -5   0   24448     317
  13   5   0   23201     336
 -13  -5  -1   19349     305
 -13   5  -1   17949     278
  13   5   1   16693     227
 -13  -5  -2    3027     201
 -13   5  -2    2755     169
 -13   5  -2    2410     185
  13   5   2    2805     188
  13   5   2    2653     192
  13   5   2    2720     179
 -13  -5  -3    5235     248
  13   5   3    4695     208
  13   5   3    5186     250
 -13  -5  -4       0     150
  13  -5   4       0     171
  13   5   4       0     168
 -13  -5  -5    3896     282
  13  -5   5    3669     340
  13   5   5    3516     331
 -13  -5  -6     234     210
  13  -5   6     655     254
  13   5   6     600     248
 -13  -5  -7   19083     482
  13  -5   7   17229     736
  13   5   7   14564     808
 -13  -5  -8     719     317
  13  -5   8     483     372
  13   5   8     613     381
  13  -5   9       4     448
  13   5   9     961     484
 -13   7   9     210     440
  13  -7  -9    1030     433
  13   7  -9     984     421
 -13  -7   8       1     271
  13  -7  -8       3     344
  13   7  -8     116     339
 -13  -7   7    1369     259
 -13   7   7    2134     256
  13   7  -7    2209     312
 -13  -7   6    6482     296
 -13   7   6    5485     339
  13   7  -6    6315     404
 -13   7   5     924     206
  13  -7  -5    1114     243
  13   7  -5     607     230
 -13  -7   4     221     133
 -13   7   4     205     189
  13  -7  -4      58     186
  13   7  -4      30     203
 -13  -7   3    2895     239
 -13   7   3    3025     280
  13  -7  -3    3236     283
  13   7  -3    3008     232
 -13  -7   2    7898     267
 -13   7   2    7303     294
  13  -7  -2    7982     290
  13   7  -2    7050     286
 -13  -7   1   11966     307
 -13   7   1   10833     310
  13  -7  -1   11364     307
  13   7  -1   10919     314
 -13  -7   0    2137     167
 -13   7   0    1846     166
  13  -7   0    1636     138
  13   7   0    1876     164
 -13  -7  -1       3     142
 -13   7  -1       7     144
  13  -7   1      67     114
  13  -7   1       1     114
  13   7   1      16     151
  13   7   1      28     106
 -13  -7  -2    9800     291
 -13   7  -2    9558     254
 -13   7  -2    9685     283
  13   7   2    9281     275
 -13  -7  -3    2672     268
 -13   7  -3    2534     206
  13   7   3    2191     176
  13   7   3    1831     188
 -13  -7  -4     341     190
  13   7   4      31     187
 -13  -7  -5    8069     366
  13   7   5    8419     399
 -13  -7  -6    1085     256
  13  -7   6    1163     281
  13   7   6    1378     291
 -13  -7  -7    2269     307
  13  -7   7    1573     344
  13   7   7    1848     316
 -13  -7  -8     782     342
  13  -7   8     218     364
  13   7   8     210     391
  13  -7   9     996     464
  13   7   9     810     531
 -13   9   9      13     489
  13  -9  -9     359     509
  13   9  -9     542     505
  13  -9  -8     310     416
  13   9  -8     581     376
 -13   9   7    2641     294
  13  -9  -7    2793     395
  13   9  -7    3145     363
 -13   9   6     336     234
  13  -9  -6     301     344
  13   9  -6     653     296
 -13   9   5   11555     403
  13  -9  -5   12563     468
  13   9  -5   12920     461
 -13  -9   4    3778     303
 -13   9   4    3662     351
  13  -9  -4    3214     353
  13   9  -4    3380     375
 -13  -9   3     767     194
 -13   9   3     183     196
  13  -9  -3     352     219
  13   9  -3     418     211
 -13  -9   2    3720     288
 -13   9   2    3465     313
  13  -9  -2    3235     299
  13   9  -2    3073     309
 -13  -9   1     167     176
 -13   9   1     145     184
  13  -9  -1      88     176
  13   9  -1      83     195
 -13  -9   0     365     178
 -13   9   0     593     184
  13  -9   0     561     157
  13   9   0     313     186
 -13  -9  -1   12354     352
 -13   9  -1   11232     346
  13   9   1   11131     357
 -13  -9  -2    2102     202
 -13   9  -2    2106     196
  13   9   2    2240     213
 -13  -9  -3    4653     347
 -13   9  -3    3940     280
  13   9   3    4163     308
  13   9   3    4106     307
 -13  -9  -4    4633     364
 -13   9  -4    3932     299
  13   9   4    4257     308
  13   9   4    3310     337
 -13  -9  -5       0     230
  13   9   5       0     234
 -13  -9  -6     769     263
  13   9   6     534     281
 -13  -9  -7    1212     305
  13   9   7     908     362
 -13  -9  -8     742     416
  13   9   8     376     407
  13 -11  -8     624     502
  13  11  -8     433     491
 -13  11   7      96     284
  13 -11  -7     157     425
  13  11  -7     557     396
 -13  11   6    1359     293
  13 -11  -6    1422     377
 -13  11   5       2     236
  13 -11  -5     314     286
  13  11  -5     989     313
 -13 -11   4      72     226
 -13  11   4     360     232
  13 -11  -4     295     276
  13  11  -4     697     283
 -13 -11   3    1325     241
 -13  11   3    1579     265
  13 -11  -3     999     248
  13  11  -3    1534     285
 -13 -11   2     351     222
 -13  11   2     225     236
  13 -11  -2     251     230
  13  11  -2     150     246
 -13 -11   1     646     210
 -13  11   1     299     220
  13 -11  -1     169     211
  13  11  -1     522     245
 -13 -11   0       9     191
 -13  11   0       9     224
  13 -11   0       9     185
  13  11   0     232     233
 -13 -11  -1    1523     236
 -13  11  -1    1050     244
  13 -11   1    1268     180
  13  11   1    1646     262
 -13 -11  -2     766     232
 -13  11  -2     378     219
  13  11   2     779     244
 -13 -11  -3    2848     285
 -13  11  -3    2822     328
  13  11   3    3017     344
 -13 -11  -4    3355     403
 -13  11  -4    2755     271
  13  11   4    2843     370
  13  11   4    2768     288
 -13 -11  -5     687     266
 -13  11  -5     402     265
  13  11   5     996     264
  13  11   5      40     252
 -13 -11  -6    1156     344
  13  11   6     879     336
 -13 -11  -7     434     386
  13  11   7     788     404
 -13 -11  -8     589     490
  13  11   8       1     464
 -13  13   7    2920     444
  13 -13  -7    4178     556
  13  13  -7    3701     547
 -13  13   6       3     319
  13 -13  -6       3     415
  13  13  -6     930     442
 -13  13   5    1909     350
  13 -13  -5    2199     406
  13  13  -5    2530     428
 -13 -13   4      93     270
 -13  13   4     726     285
  13 -13  -4      98     318
  13  13  -4     246     344
 -13 -13   3    7189     427
 -13  13   3    6234     485
  13  13  -3    5832     527
 -13 -13   2      82     248
 -13  13   2     230     323
  13 -13  -2      90     228
  13  13  -2      63     375
 -13 -13   1    7100     401
 -13  13   1    6101     423
  13 -13  -1    7278     384
  13  13  -1    6705     499
 -13 -13   0     471     244
 -13  13   0      34     266
  13 -13   0      13     210
  13  13   0      36     284
 -13 -13  -1    3154     383
 -13  13  -1    3445     333
  13 -13   1    3274     315
  13  13   1    3368     427
 -13 -13  -2     207     339
 -13  13  -2     549     262
  13  13   2     172     267
 -13 -13  -3     622     300
 -13  13  -3      18     255
  13  13   3     693     274
 -13 -13  -4     304     322
 -13  13  -4     776     290
  13  13   4     501     291
  13  13   4     342     261
 -13 -13  -5     652     366
 -13  13  -5     741     320
  13  13   5       1     300
  13  13   5       1     281
 -13 -13  -6    1312     431
  13  13   6     382     403
 -13 -13  -7    1022     484
  13  13   7    1137     473
 -13  15   6     221     442
  13 -15  -6      72     508
  13  15  -6     564     564
 -13  15   5     746     398
  13 -15  -5     351     432
  13  15  -5     732     495
 -13  15   4    2133     424
  13 -15  -4    2734     400
  13  15  -4    2837     463
 -13 -15   3       0     291
 -13  15   3     318     389
  13 -15  -3       0     322
  13  15  -3     274     433
 -13 -15   2    4601     477
 -13  15   2    3404     455
  13 -15  -2    3881     426
  13  15  -2    2808     440
 -13  15   1     223     348
  13 -15  -1     237     253
  13  15  -1       0     393
 -13 -15   0    4044     360
 -13  15   0    3238     394
  13 -15   0    2847     275
  13  15   0    3048     409
 -13 -15  -1      14     303
 -13  15  -1     221     337
  13 -15   1     136     240
  13  15   1      14     366
 -13 -15  -2    1366     366
 -13  15  -2    1471     376
  13  15   2    1260     380
 -13 -15  -3     126     376
 -13  15  -3      81     344
  13  15   3      45     337
 -13 -15  -4     602     416
 -13  15  -4     986     399
  13  15   4       5     325
  13  15   4     549     333
 -13 -15  -5    3237     510
 -13  15  -5    2347     440
  13  15   5    1669     422
 -13 -15  -6    2871     559
  13  15   6    1270     524
 -13  17   4      15     514
  13 -17  -4     431     456
  13  17  -4     101     548
 -13  17   3     101     501
  13 -17  -3     335     402
  13  17  -3     381     539
 -13 -17   2      34     390
 -13  17   2      54     475
  13 -17  -2     565     353
  13  17  -2     121     498
 -13 -17   1     465     365
 -13  17   1     357     474
  13 -17  -1     200     321
  13  17  -1      69     464
 -13 -17   0     129     360
 -13  17   0      26     457
  13 -17   0     208     287
  13  17   0      26     454
 -13 -17  -1    3783     450
 -13  17  -1    2412     508
  13  17   1    3077     514
 -13 -17  -2    5782     521
 -13  17  -2    6327     720
  13  17   2    5324     537
 -13 -17  -3       4     469
 -13  17  -3      73     470
  13  17   3      66     470
 -13 -17  -4      30     487
 -13  17  -4     352     512
  13  17   4      26     466
 -14   0  10     197     438
  14   0 -10    1214     487
 -14   0   8       2     263
  14   0  -8     205     291
 -14   0   6      16     178
  14   0  -6     219     214
  14   0  -4   13276     351
 -14   0   2     699     120
  14   0  -2     995     134
  14   0  -2     749     127
 -14   0   0   37547     244
 -14   0   0   39486     247
 -14   0   0   39153     201
  14   0   0   38174     232
  14   0   0   40399     241
 -14   0  -2   32315     287
 -14   0  -2   35459     294
 -14   0  -2   31415     344
  14   0   2   33541     357
  14   0   4     265     158
  14   0   6     970     255
  14   0   8    7807     589
 -14  -2  10       4     393
 -14   2  10     509     473
  14  -2 -10       4     474
  14   2 -10     102     472
 -14  -2   9    3651     370
 -14   2   9    2666     373
  14  -2  -9    4097     420
  14   2  -9    3637     480
 -14  -2   8       8     264
 -14   2   8       0     267
  14  -2  -8     137     276
  14   2  -8     135     304
 -14  -2   7       3     225
 -14   2   7      29     225
  14  -2  -7      50     256
  14   2  -7     164     254
 -14  -2   6    4356     279
  14  -2  -6    5253     357
  14   2  -6    4726     344
 -14  -2   5   18672     312
 -14  -2   5   17680     327
 -14   2   5   18836     342
  14  -2  -5   19163     410
  14   2  -5   18350     401
 -14  -2   4    7310     201
 -14   2   4    8126     256
  14  -2  -4    8169     289
  14   2  -4    7411     286
 -14  -2   3     459      85
 -14   2   3     686     135
  14  -2  -3     497     150
  14   2  -3     387     148
 -14  -2   2     461     119
 -14   2   2     337     102
  14  -2  -2     356     119
  14   2  -2     458     122
  14   2  -2     200     133
 -14  -2   1    5371     178
 -14   2   1    5387     189
  14  -2  -1    5558     173
  14  -2  -1    5697     184
  14   2  -1    5695     189
 -14  -2   0   20407     245
 -14  -2   0   21759     261
 -14  -2   0   20396     157
 -14   2   0   20733     242
 -14   2   0   22527     245
 -14   2   0   22716     239
  14  -2   0   21710     230
  14  -2   0   21537     229
  14   2   0   21589     250
  14   2   0   22181     249
  14   2   0   21880     172
 -14  -2  -1   14122     272
 -14  -2  -1   15715     276
 -14  -2  -1   13946     231
 -14   2  -1   14671     256
 -14   2  -1   16097     261
 -14   2  -1   14456     282
  14   2   1   14707     258
  14   2   1   15794     257
  14   2   1   14650     243
 -14  -2  -2     212     118
 -14  -2  -2     205     114
 -14  -2  -2     158     113
 -14   2  -2     142     105
  14   2   2     152     117
 -14  -2  -3   20581     273
 -14  -2  -3   22944     281
  14  -2   3   21976     367
  14   2   3   21990     348
  14  -2   4     740     174
  14   2   4     716     177
  14  -2   5     581     210
  14   2   5     926     216
  14  -2   6    2706     291
  14   2   6    2613     294
  14  -2   7    1668     318
  14   2   7    1773     310
  14  -2   8    1514     408
  14   2   8    1387     406
  14  -2   9     471     478
  14   2   9       2     450
 -14   4  10       0     501
  14  -4 -10     641     537
  14   4 -10     118     492
 -14  -4   9    1021     338
 -14   4   9     236     377
  14  -4  -9     863     418
 -14  -4   8       1     267
 -14   4   8      46     289
  14   4  -8       1     293
 -14  -4   7    3440     336
  14  -4  -7    2371     312
  14   4  -7    2900     303
 -14  -4   6    1218     192
 -14   4   6    1136     191
  14  -4  -6    1850     281
  14   4  -6    1326     258
 -14  -4   5    2924     218
 -14  -4   5    3072     209
 -14   4   5    2858     261
  14  -4  -5    2769     328
  14   4  -5    2544     308
 -14  -4   4     869     105
 -14   4   4    1077     175
  14  -4  -4     805     186
  14   4  -4     820     180
 -14  -4   3      45     116
 -14   4   3     187     144
  14  -4  -3     279     153
  14   4  -3      54     145
 -14  -4   2   30549     382
 -14   4   2   28891     393
  14  -4  -2   28106     387
  14   4  -2   27627     384
 -14  -4   1    7377     218
 -14   4   1    6601     213
  14  -4  -1    5450     330
  14  -4  -1    6489     247
  14   4  -1    6754     220
 -14  -4   0    1662     184
 -14   4   0    1427     192
  14  -4   0    1674     181
  14  -4   0    1498     172
  14   4   0    1698     218
 -14  -4  -1   26401     333
 -14  -4  -1   30744     340
 -14   4  -1   28164     305
 -14   4  -1   29539     299
  14  -4   1   28815     250
  14  -4   1   28713     255
  14   4   1   28527     315
  14   4   1   28408     312
  14   4   1   26517     255
 -14  -4  -2    1678     207
 -14  -4  -2    2155     194
 -14   4  -2    1913     177
 -14   4  -2    1825     163
  14   4   2    1818     179
  14   4   2    2358     181
  14   4   2    1588     169
 -14  -4  -3   16741     325
 -14  -4  -3   19559     329
  14  -4   3   17913     394
  14   4   3   17239     347
 -14  -4  -4    2422     249
 -14  -4  -4    2699     234
  14  -4   4    2816     287
  14   4   4    2933     275
 -14  -4  -5   16214     337
  14  -4   5   15995     430
  14   4   5   14864     415
 -14  -4  -6    2270     233
  14  -4   6    2007     284
  14   4   6    1720     280
  14  -4   7    1635     502
  14   4   7     638     355
  14  -4   8    2684     432
  14   4   8    2823     428
  14  -4   9       3     462
  14   4   9     212     467
 -14   6   9    1129     417
  14   6  -9    1276     396
 -14  -6   8       0     266
 -14   6   8       0     321
  14   6  -8     376     336
 -14  -6   7    1475     253
 -14   6   7    1389     232
  14  -6  -7    2210     359
  14   6  -7    1757     305
 -14  -6   6     608     168
 -14   6   6     664     203
  14  -6  -6    1260     295
  14   6  -6    1031     257
 -14  -6   5       0     126
 -14   6   5       0     181
  14  -6  -5       0     230
  14   6  -5      64     220
 -14  -6   4    1304     169
 -14   6   4     945     193
  14   6  -4     991     204
 -14  -6   3     183     141
 -14   6   3     152     164
  14   6  -3       0     157
 -14  -6   2    5792     250
 -14   6   2    5495     257
  14  -6  -2    6202     275
  14   6  -2    5930     270
 -14  -6   1   11452     276
 -14   6   1   11207     286
  14  -6  -1   11809     280
  14   6  -1   10913     287
 -14  -6   0   28724     384
 -14   6   0   26784     369
  14   6   0   25860     375
  14   6   0   23792     218
 -14  -6  -1    2090     231
 -14   6  -1    1992     244
 -14   6  -1    1759     216
  14  -6   1    1917     179
  14  -6   1    1722     173
  14   6   1    1899     225
  14   6   1    1914     173
 -14  -6  -2    1446     170
 -14   6  -2    2145     206
  14   6   2    1572     158
  14   6   2    1384     139
 -14  -6  -3      73     162
  14   6   3       4     145
  14   6   3      91     144
 -14  -6  -4    1907     215
  14   6   4    1801     224
 -14  -6  -5    4755     325
  14  -6   5    4584     372
  14   6   5    4200     365
 -14  -6  -6     939     240
  14  -6   6    1092     276
  14   6   6     574     265
 -14  -6  -7    1959     308
  14  -6   7     904     305
  14   6   7    1715     316
 -14  -6  -8    1104     323
  14  -6   8    1498     404
  14   6   8    1147     421
  14  -6   9      16     483
  14   6   9       1     488
 -14   8   9      16     457
  14  -8  -9      16     470
  14   8  -9      26     465
  14  -8  -8    1533     412
  14   8  -8     643     443
 -14  -8   7      45     242
 -14   8   7     145     253
  14  -8  -7       1     326
  14   8  -7       1     304
 -14   8   6       6     210
  14  -8  -6     109     270
  14   8  -6     715     262
 -14   8   5     128     200
  14  -8  -5      32     234
  14   8  -5     212     250
 -14  -8   4   11141     329
 -14   8   4   10343     375
  14  -8  -4   10435     395
  14   8  -4    9967     389
 -14  -8   3     329     176
 -14   8   3     187     203
  14  -8  -3      53     195
  14   8  -3      85     211
 -14  -8   2    2155     209
 -14   8   2    2454     223
  14  -8  -2    1997     211
  14   8  -2    2338     234
 -14  -8   1      96     159
 -14   8   1       1     170
  14  -8  -1      27     160
  14   8  -1     176     185
 -14  -8   0   12112     347
 -14   8   0   11113     342
  14  -8   0   12240     309
  14   8   0   10509     347
 -14  -8  -1    5848     285
 -14   8  -1    4703     273
  14  -8   1    4890     243
  14  -8   1    5190     219
  14   8   1    4810     288
  14   8   1    4842     212
 -14  -8  -2    3867     275
 -14   8  -2    3606     252
  14   8   2    3816     222
  14   8   2    3722     219
 -14  -8  -3   30454     485
 -14   8  -3   27482     385
  14   8   3   27996     417
  14   8   3   26483     436
 -14  -8  -4   25333     482
  14   8   4   23095     380
  14   8   4   20984     455
 -14  -8  -5    3103     283
  14   8   5    2750     303
 -14  -8  -6    3421     392
  14   8   6    2673     312
 -14  -8  -7    1794     316
  14   8   7     720     352
 -14  -8  -8     301     393
  14  -8   8      33     408
  14   8   8      31     418
 -14  -8  -9     651     533
  14  -8   9     196     488
  14   8   9     187     550
  14 -10  -8     870     479
  14  10  -8     423     468
 -14  10   7     280     276
  14 -10  -7     290     396
  14  10  -7      79     318
 -14  10   6     258     248
  14 -10  -6       0     339
  14  10  -6       0     308
 -14  10   5     782     238
  14  10  -5    1383     309
 -14 -10   4    7457     371
 -14  10   4    7386     399
  14 -10  -4    6838     428
  14  10  -4    6753     419
 -14 -10   3    1570     222
 -14  10   3    1377     250
  14 -10  -3    1458     247
  14  10  -3    1136     263
 -14 -10   2     526     210
 -14  10   2     387     243
  14 -10  -2     578     213
  14  10  -2     548     238
 -14 -10   1    1134     222
 -14  10   1     753     227
  14 -10  -1    1455     220
  14  10  -1     912     241
 -14 -10   0    3367     300
 -14  10   0    2894     322
  14 -10   0    3133     272
  14  10   0    2712     317
 -14 -10  -1    6213     339
 -14  10  -1    5710     346
  14 -10   1    5756     248
  14  10   1    4896     344
 -14 -10  -2    1665     228
 -14  10  -2    1057     206
  14  10   2    1342     244
 -14 -10  -3    8130     392
 -14  10  -3    6597     340
  14  10   3    6893     358
  14  10   3    6327     337
 -14 -10  -4     634     241
 -14  10  -4      31     209
  14  10   4     644     219
  14  10   4     117     225
 -14 -10  -5     532     266
  14  10   5       0     251
 -14 -10  -6     560     300
  14  10   6    1213     318
 -14 -10  -7    1588     383
  14  10   7    1469     386
 -14 -10  -8     933     478
  14  10   8     565     448
  14 -12  -8     166     558
  14  12  -8     802     571
  14 -12  -7    1040     495
  14  12  -7     826     467
 -14  12   6    4778     432
  14 -12  -6    5535     493
  14  12  -6    5462     592
  14 -12  -5       3     360
  14  12  -5     148     333
 -14 -12   4    3470     421
 -14  12   4    3531     441
  14 -12  -4    4528     423
 -14 -12   3    5684     395
 -14  12   3    4396     408
  14 -12  -3    4818     418
  14  12  -3    5877     455
 -14 -12   2    8088     410
 -14  12   2    7310     434
  14 -12  -2    9033     414
  14  12  -2    7356     435
 -14 -12   1     720     226
 -14  12   1     899     263
  14 -12  -1     921     228
  14  12  -1    1037     279
 -14 -12   0    1402     254
 -14  12   0    1595     279
  14 -12   0    1721     241
  14  12   0    1358     280
 -14 -12  -1    1358     247
 -14  12  -1    1474     274
  14 -12   1    1023     189
  14  12   1    1359     283
 -14 -12  -2   13823     469
 -14  12  -2   11749     434
  14  12   2   13641     457
 -14  12  -3    8900     408
  14  12   3    9504     418
  14  12   3    8463     401
 -14  12  -4     251     261
  14  12   4     271     264
  14  12   4     415     256
 -14 -12  -5      87     341
 -14  12  -5      68     280
  14  12   5      33     280
  14  12   5      22     291
 -14 -12  -6     118     364
  14  12   6     152     365
 -14 -12  -7     797     428
  14  12   7     977     443
  14 -14  -7       1     514
  14  14  -7     908     606
 -14  14   6    1861     400
  14 -14  -6     939     504
  14  14  -6    1838     528
 -14  14   5     551     360
  14 -14  -5       2     411
  14  14  -5     549     448
 -14 -14   4    2331     356
 -14  14   4    2234     393
  14 -14  -4    2240     402
  14  14  -4    2081     436
 -14 -14   3    5904     461
 -14  14   3    5246     527
  14 -14  -3    5595     502
  14  14  -3    5784     584
 -14 -14   2   16695     525
 -14  14   2   13549     566
  14 -14  -2   14561     564
 -14 -14   1     693     263
 -14  14   1    1003     326
  14 -14  -1     275     241
  14  14  -1     969     354
  14 -14   0   10399     407
  14  14   0   10418     501
 -14 -14  -1     636     286
 -14  14  -1     617     306
  14 -14   1      59     220
  14  14   1     425     298
 -14 -14  -2     661     316
 -14  14  -2      12     364
  14  14   2     665     343
 -14 -14  -3     249     328
 -14 -14  -4     657     386
 -14  14  -4     504     397
  14  14   4     575     324
  14  14   4     658     315
 -14 -14  -5     568     427
 -14  14  -5    1471     376
  14  14   5     715     370
 -14 -14  -6      51     481
  14  14   6     101     437
 -14  16   5     356     476
  14 -16  -5     309     487
  14  16  -5     150     563
 -14  16   4       2     456
  14 -16  -4       2     409
  14  16  -4       2     497
 -14 -16   3       6     348
 -14  16   3     111     453
  14 -16  -3       6     342
  14  16  -3     255     445
 -14 -16   2     248     309
 -14  16   2     429     437
  14 -16  -2     156     316
  14  16  -2     418     411
 -14 -16   1     201     327
 -14  16   1     169     408
  14 -16  -1     326     290
  14  16  -1       6     433
 -14 -16   0    1934     368
 -14  16   0    1661     430
  14 -16   0    1654     295
  14  16   0    1358     409
 -14 -16  -1    2151     390
 -14  16  -1    1800     426
  14  16   1    1747     422
 -14 -16  -2    1381     399
 -14  16  -2    1577     420
  14  16   2     822     401
 -14 -16  -3      21     419
 -14  16  -3     939     420
  14  16   3     584     409
 -14 -16  -4       2     462
 -14  16  -4     148     440
  14  16   4     382     423
  14  16   4     940     413
 -14 -16  -5      13     497
 -14  16  -5      13     495
  14  16   5     140     458
 -14  18   3    1082     574
  14 -18  -3    1312     470
  14  18  -3     462     499
 -14 -18   2     446     450
 -14  18   2      46     532
  14 -18  -2     122     411
  14  18  -2     344     494
 -14 -18   1     273     443
 -14  18   1     160     516
  14 -18  -1      24     374
  14  18  -1     250     502
 -14 -18   0     654     445
 -14  18   0    1035     544
  14  18   0    1150     549
 -14 -18  -1     855     466
 -14  18  -1     195     557
  14  18   1    1597     550
 -14 -18  -2     727     505
 -14  18  -2    1713     565
  14  18   2    2198     570
 -15  -1  10       1     432
 -15   1  10      17     452
  15  -1 -10     757     506
  15   1 -10       1     478
 -15  -1   9     415     330
 -15   1   9    1754     577
  15  -1  -9    1488     370
  15   1  -9    1074     438
 -15  -1   8     623     292
 -15   1   8     956     293
  15  -1  -8     218     303
  15   1  -8     269     292
 -15  -1   7    2438     266
 -15   1   7    2311     274
  15  -1  -7    2501     298
  15   1  -7    1884     287
 -15  -1   6    3676     287
 -15   1   6    5290     317
  15  -1  -6    4173     347
  15   1  -6    5009     366
 -15   1   5     958     172
  15  -1  -5    1124     214
  15   1  -5    1061     226
 -15  -1   4     356     139
 -15  -1   4     365     131
 -15   1   4     563     162
  15  -1  -4     307     168
  15   1  -4     331     183
 -15  -1   3    9319     249
 -15   1   3    9004     259
  15  -1  -3    8708     266
  15   1  -3    8671     276
 -15  -1   2    1032     116
 -15   1   2     969     126
  15  -1  -2     846     122
  15   1  -2    1000     132
 -15  -1   1    1706     125
 -15  -1   1    2050      96
 -15   1   1    1619     128
  15  -1  -1    1848     140
  15  -1  -1    1978     131
  15   1  -1    1822     133
 -15  -1   0     908     212
 -15  -1   0    1171     148
 -15   1   0    1160     219
 -15   1   0    1323     206
 -15   1   0    1277     181
  15  -1   0    1073     199
  15  -1   0    1231     203
  15   1   0    1020     208
  15   1   0    1266     208
 -15  -1  -1     856     180
 -15  -1  -1    1111     168
 -15  -1  -1     807     146
 -15   1  -1    1026     181
 -15   1  -1    1177     171
 -15   1  -1     983     170
  15  -1   1    1064     148
  15  -1   1    1161     148
  15   1   1     897     159
  15   1   1     989     155
  15   1   1     950     158
 -15  -1  -2    7366     214
 -15  -1  -2    8491     213
 -15  -1  -2    7655     226
 -15   1  -2    8246     209
 -15   1  -2    9112     201
  15   1   2    8144     234
  15  -1   3   11166     289
  15   1   3   11157     285
  15  -1   4    4380     289
  15   1   4    4308     282
  15  -1   5     773     218
  15   1   5     683     222
  15  -1   6    1808     279
  15   1   6    1566     268
  15  -1   7    1043     320
  15   1   7     354     290
  15  -1   8    8630     606
  15   1   8    8095     594
  15  -1   9     111     476
  15   1   9     219     480
 -15  -3  10       3     440
 -15   3  10     155     495
  15  -3 -10     376     534
  15   3 -10       3     500
 -15  -3   9     602     321
 -15   3   9     944     389
  15  -3  -9       5     398
  15   3  -9       5     426
 -15  -3   8     151     267
 -15   3   8     227     288
  15  -3  -8       2     327
  15   3  -8       2     299
 -15  -3   7    1288     243
 -15   3   7    1474     277
  15  -3  -7    2055     310
  15   3  -7    1616     285
 -15  -3   6    7674     299
 -15   3   6    7116     292
  15  -3  -6    6885     401
  15   3  -6    6927     379
 -15  -3   5       0     237
 -15  -3   5       0     132
 -15   3   5     280     161
  15  -3  -5     155     200
  15   3  -5       0     196
 -15  -3   4       1     118
 -15  -3   4      17     101
 -15   3   4      65     150
  15  -3  -4     240     175
  15   3  -4     146     168
 -15  -3   3    8736     251
 -15   3   3    8109     270
  15  -3  -3    8003     278
  15   3  -3    8213     277
 -15  -3   2    7457     240
 -15   3   2    7086     245
  15  -3  -2    6682     250
  15   3  -2    7022     253
 -15  -3   1      75     120
 -15   3   1     136     123
  15  -3  -1     106     144
  15   3  -1      38     124
 -15  -3   0     114     129
 -15  -3   0     154     123
 -15  -3   0     148      67
 -15   3   0      20     126
  15  -3   0      27     114
  15  -3   0     234     121
  15   3   0     119     130
  15   3   0     180      75
 -15  -3  -1     417     134
 -15  -3  -1     488     122
 -15  -3  -1     463      97
 -15   3  -1     720     137
 -15   3  -1     568     115
  15  -3   1     413     103
  15   3   1     353     121
  15   3   1     520     127
  15   3   1     536     101
 -15  -3  -2    1912     145
 -15  -3  -2    2114     135
 -15  -3  -2    1762     134
 -15   3  -2    2121     168
 -15   3  -2    1911     122
  15   3   2    1854     120
  15   3   2    1849     115
  15   3   2    1493     127
 -15  -3  -3    7570     237
 -15  -3  -3    8864     225
  15  -3   3    8348     277
  15   3   3    8309     258
 -15  -3  -4    2756     242
 -15  -3  -4    2357     226
  15  -3   4    2557     291
  15   3   4    2436     274
 -15  -3  -5    8293     310
  15  -3   5    9155     400
  15   3   5    8373     380
  15  -3   6    5625     414
  15   3   6    5527     401
  15  -3   7    7074     730
  15   3   7    5208     478
  15  -3   8       4     390
  15   3   8     456     376
  15  -3   9    1040     507
  15   3   9    1419     499
 -15   5  10    1370     529
  15   5 -10       4     534
 -15  -5   9    1522     436
 -15   5   9    1167     415
  15  -5  -9    1718     451
  15   5  -9    1275     408
 -15  -5   8     275     268
 -15   5   8     337     311
  15  -5  -8      43     360
  15   5  -8     973     325
 -15  -5   7     803     231
  15  -5  -7     835     309
  15   5  -7    1186     281
 -15  -5   6       0     144
 -15   5   6     104     189
  15  -5  -6       0     250
  15   5  -6      89     232
 -15  -5   5    2656     204
 -15   5   5    2797     291
  15  -5  -5    3083     345
  15   5  -5    2969     327
 -15  -5   4    1313     169
 -15   5   4     849     200
  15  -5  -4     818     196
  15   5  -4     988     203
 -15  -5   3    5241     256
 -15   5   3    4689     269
  15  -5  -3    5053     285
  15   5  -3    4502     277
 -15  -5   2    8353     280
 -15   5   2    7877     287
  15   5  -2    7439     280
 -15  -5   1    4469     238
 -15   5   1    4412     242
  15  -5  -1    4552     236
  15   5  -1    4168     244
 -15  -5   0     283     128
 -15   5   0      39     122
  15  -5   0      39     125
  15  -5   0      39     116
  15   5   0     170     128
 -15  -5  -1    4789     226
 -15   5  -1    4111     225
 -15   5  -1    4460     202
  15  -5   1    4140     171
  15   5   1    4049     206
  15   5   1    3929     161
 -15  -5  -2       2     133
 -15   5  -2     235     141
  15   5   2       2     209
  15   5   2       1     111
 -15  -5  -3   16844     343
  15   5   3   14979     342
 -15  -5  -4    1313     189
  15  -5   4    1597     229
  15   5   4    1477     215
 -15  -5  -5     599     199
  15  -5   5     936     238
  15   5   5     606     222
 -15  -5  -6     733     229
  15  -5   6     526     260
  15   5   6     587     261
 -15  -5  -7    3606     417
  15  -5   7    2932     371
  15   5   7    3585     394
  15  -5   8       1     379
  15   5   8       1     394
  15  -5   9       1     470
  15   5   9     647     505
 -15   7   9     770     457
  15  -7  -9     348     449
  15   7  -9     293     454
 -15  -7   7     428     230
 -15   7   7     290     238
  15   7  -7       0     288
 -15   7   6    2583     340
  15   7  -6    3041     403
 -15   7   5     134     208
  15   7  -5       3     222
 -15  -7   4    1724     196
 -15   7   4    1612     232
  15  -7  -4    1542     236
  15   7  -4    1658     239
 -15  -7   3     848     184
 -15   7   3    1065     212
  15  -7  -3     634     210
  15   7  -3     625     207
 -15  -7   2    7908     283
 -15   7   2    7013     303
  15  -7  -2    7377     304
  15   7  -2    6867     312
 -15  -7   1     492     155
 -15   7   1     584     162
  15  -7  -1     188     155
  15   7  -1     239     173
 -15  -7   0     102     164
 -15   7   0       2     150
  15  -7   0      53     128
  15   7   0      66     168
  15   7   0       2      91
 -15  -7  -1      56     153
 -15   7  -1      12     153
  15  -7   1      38     126
  15  -7   1      31     119
  15   7   1       5     154
  15   7   1      11     114
 -15  -7  -2     275     168
 -15   7  -2     150     144
  15   7   2      31     151
 -15  -7  -3      30     170
 -15   7  -3     257     188
  15   7   3     332     155
  15   7   3     241     161
 -15  -7  -4   17919     424
  15   7   4   16239     413
 -15  -7  -5    8711     388
  15   7   5    8038     412
 -15  -7  -6    5295     404
  15  -7   6    3748     393
  15   7   6    5167     435
 -15  -7  -7    3534     455
  15  -7   7    2777     371
  15   7   7    3045     402
  15  -7   8      90     369
  15   7   8     317     431
  15  -7   9     206     434
  15   7   9     943     545
 -15   9   9     733     535
  15  -9  -9     327     509
  15   9  -9     490     536
  15  -9  -8      17     433
  15   9  -8      16     416
 -15   9   7    2471     307
  15  -9  -7    2513     410
 -15   9   6     654     250
  15  -9  -6     661     297
  15   9  -6    1961     314
 -15   9   5     911     235
  15  -9  -5     719     267
  15   9  -5     742     291
 -15  -9   4     668     221
 -15   9   4     574     253
  15  -9  -4     884     248
  15   9  -4     863     267
 -15  -9   3    3196     326
 -15   9   3    2527     273
  15  -9  -3    2470     263
  15   9  -3    2834     353
 -15  -9   2     227     188
 -15   9   2      31     206
  15  -9  -2     883     212
  15   9  -2     480     219
 -15  -9   1     942     207
 -15   9   1     865     219
  15  -9  -1     855     203
  15   9  -1     792     226
 -15  -9   0    2613     284
 -15   9   0    2446     231
  15  -9   0    2312     196
  15   9   0    1995     239
 -15  -9  -1    2784     287
 -15   9  -1    2488     228
  15   9   1    2236     238
  15   9   1    2053     211
 -15  -9  -2    1653     210
 -15   9  -2    1415     194
  15   9   2    1781     221
  15   9   2    1344     176
 -15  -9  -3   17256     451
 -15   9  -3   15147     372
  15   9   3   15925     394
  15   9   3   14585     391
 -15  -9  -4   10415     417
 -15   9  -4    8541     342
  15   9   4    8921     353
  15   9   4    8668     399
 -15  -9  -5       0     232
  15   9   5     329     244
 -15  -9  -6       4     308
  15   9   6       4     346
 -15  -9  -7     322     351
  15   9   7     186     355
 -15  -9  -8     247     420
  15   9   8     666     462
  15 -11  -8       0     497
  15  11  -8       0     515
 -15  11   7     664     293
  15 -11  -7     238     447
  15  11  -7     233     398
 -15  11   6      21     273
  15 -11  -6       0     375
  15  11  -6       0     356
 -15  11   5      38     246
  15 -11  -5       0     316
 -15 -11   4   10815     433
 -15  11   4   10469     448
  15 -11  -4   11754     493
  15  11  -4   10884     481
 -15 -11   3    2113     270
 -15  11   3    1532     294
  15 -11  -3    1177     270
  15  11  -3    1618     293
 -15 -11   2    1857     261
 -15  11   2    1482     270
  15 -11  -2    1472     265
  15  11  -2    1354     282
 -15 -11   1    1103     233
 -15  11   1     533     244
  15 -11  -1     738     221
  15  11  -1     654     256
 -15 -11   0     822     230
 -15  11   0     571     236
  15 -11   0     719     207
  15  11   0     352     235
 -15 -11  -1    5870     369
 -15  11  -1    5589     379
  15 -11   1    5402     287
  15  11   1    5457     380
 -15 -11  -2     186     225
 -15  11  -2     571     231
  15  11   2       3     238
 -15 -11  -3    8604     424
 -15  11  -3    8015     393
  15  11   3    8603     393
  15  11   3    7307     375
 -15  11  -4      94     242
  15  11   4     289     237
  15  11   4      37     244
 -15 -11  -5    2444     358
 -15  11  -5    2187     294
  15  11   5    2261     323
  15  11   5    2581     332
 -15 -11  -6     587     344
  15  11   6     946     363
 -15 -11  -7     386     404
  15  11   7     114     402
 -15  13   7    4453     459
  15 -13  -7    5114     613
  15  13  -7    5579     576
 -15  13   6     905     364
  15 -13  -6     905     459
  15  13  -6     925     473
 -15  13   5    4555     409
  15 -13  -5    4667     463
  15  13  -5    4348     463
 -15 -13   4    1388     309
 -15  13   4     380     324
  15 -13  -4     450     337
  15  13  -4     413     378
 -15 -13   3    3462     336
 -15  13   3    3228     344
  15 -13  -3    3622     428
  15  13  -3    2833     374
 -15 -13   2    2439     291
 -15  13   2    2372     325
  15 -13  -2    2108     279
  15  13  -2    1680     291
 -15 -13   1    4678     399
  15 -13  -1    5172     383
 -15 -13   0     389     249
 -15  13   0      36     282
  15 -13   0     321     227
  15  13   0     152     293
 -15  13  -1      26     269
  15 -13   1       1     206
  15  13   1     222     293
 -15 -13  -2    1030     278
 -15  13  -2    1954     291
  15  13   2     931     293
 -15 -13  -3    1503     341
 -15  13  -3    1267     319
  15  13   3    1627     311
  15  13   3    1155     294
 -15 -13  -4    1473     366
 -15  13  -4    1620     320
  15  13   4    1339     326
  15  13   4    1629     305
 -15 -13  -5     172     377
 -15  13  -5     290     322
  15  13   5       3     299
 -15 -13  -6       4     433
  15  13   6     235     407
 -15 -13  -7       1     489
  15  13   7       1     484
 -15  15   6    1629     482
  15 -15  -6    1829     551
  15  15  -6    1134     590
 -15  15   5       4     413
  15 -15  -5     192     455
  15  15  -5     681     519
 -15  15   4    2117     466
  15 -15  -4    1006     420
  15  15  -4     724     470
 -15 -15   3    4866     514
 -15  15   3    6062     509
  15 -15  -3    4958     538
  15  15  -3    5575     642
 -15 -15   2    3266     416
 -15  15   2    3193     423
  15 -15  -2    3059     345
  15  15  -2    2786     408
 -15 -15   1     227     279
 -15  15   1     121     357
  15 -15  -1     414     264
  15  15  -1     226     380
 -15 -15   0     380     323
 -15  15   0     886     364
  15 -15   0     483     250
  15  15   0     756     374
 -15 -15  -1     358     332
 -15  15  -1     116     361
  15 -15   1      79     294
  15  15   1       6     369
 -15 -15  -2     625     354
 -15  15  -2      21     347
  15  15   2     593     349
 -15 -15  -3      34     388
 -15  15  -3     468     370
  15  15   3      68     365
 -15 -15  -4    1464     456
 -15  15  -4    1812     429
  15  15   4    2044     399
  15  15   4     650     329
 -15 -15  -5     298     482
 -15  15  -5    1127     460
  15  15   5      18     422
 -15  17   4     111     527
  15 -17  -4     610     467
  15  17  -4      19     517
 -15  17   3       6     534
  15 -17  -3     400     407
  15  17  -3    1111     478
 -15 -17   2     853     427
 -15  17   2     799     516
  15 -17  -2    1186     387
  15  17  -2     784     456
 -15 -17   1     576     402
 -15  17   1      22     472
  15 -17  -1     192     344
  15  17  -1     330     465
 -15 -17   0      21     394
 -15  17   0      41     471
  15 -17   0     105     364
  15  17   0     436     468
 -15 -17  -1      42     416
 -15  17  -1     722     505
  15  17   1     277     476
 -15 -17  -2     791     458
 -15  17  -2     542     491
  15  17   2    1364     493
 -15 -17  -3      84     475
 -15  17  -3      32     487
  15  17   3      56     496
 -16   0  10       6     438
  16   0 -10     141     494
 -16   0   8    2196     327
  16   0  -8    1983     341
 -16   0   6     184     193
  16   0  -6     503     229
 -16   0   4      92     152
  16   0  -4      13     178
 -16   0   2    2473     205
  16   0  -2    2872     221
 -16   0   0     264     144
 -16   0   0      72     135
  16   0   0     143     167
  16   0   0     204     176
 -16   0  -2   40892     361
 -16   0  -2   46222     375
  16   0   4    3813     288
  16   0   6    8002     411
  16   0   8      38     371
 -16  -2  10       0     427
 -16   2  10     640     476
  16  -2 -10     478     532
  16   2 -10     315     497
 -16  -2   9       0     316
 -16   2   9       0     332
  16  -2  -9       0     378
  16   2  -9       0     353
 -16  -2   8       1     256
 -16   2   8       1     286
  16  -2  -8       1     318
  16   2  -8      81     298
 -16  -2   7    4602     367
 -16   2   7    5424     387
  16  -2  -7    5256     430
  16   2  -7    5148     417
 -16  -2   6    5202     301
 -16   2   6    5669     302
  16  -2  -6    5738     404
  16   2  -6    5819     386
 -16  -2   5     220     135
 -16  -2   5      24     139
 -16   2   5     189     167
  16  -2  -5     205     209
  16   2  -5     245     213
 -16  -2   4    5259     249
 -16  -2   4    4710     191
 -16   2   4    5386     269
  16  -2  -4    5552     306
  16   2  -4    4579     302
 -16  -2   3   16478     308
 -16   2   3   15596     313
  16  -2  -3   15254     328
  16   2  -3   15760     328
 -16  -2   2   30328     378
 -16   2   2   29955     378
  16  -2  -2   28961     383
  16   2  -2   28577     381
 -16  -2   1   11341     276
 -16   2   1   11258     272
  16   2  -1   10624     274
 -16  -2   0   27188     378
 -16  -2   0   31859     394
 -16  -2   0   28584     261
 -16   2   0   28903     379
 -16   2   0   28999     484
 -16   2   0   30361     368
  16  -2   0   29962     357
  16  -2   0   31122     362
  16   2   0   28888     444
  16   2   0   30488     381
 -16  -2  -1   14459     288
 -16  -2  -1   15949     306
 -16  -2  -1   14154     237
 -16   2  -1   14920     277
 -16   2  -1   15800     288
 -16   2  -1   16390     356
  16  -2   1   15741     231
  16   2   1   15279     272
  16   2   1   15674     265
  16   2   1   14928     248
 -16  -2  -2    3772     198
 -16  -2  -2    3664     182
 -16   2  -2    4012     183
 -16   2  -2    4128     170
  16  -2   2    4026     216
  16   2   2    3611     182
 -16  -2  -3   10864     261
  16  -2   3   11472     325
  16   2   3   11313     300
 -16  -2  -4   14059     289
  16  -2   4   14713     389
  16   2   4   14462     384
  16  -2   5     217     208
  16   2   5      95     211
  16  -2   6       4     238
  16   2   6     179     248
  16  -2   7     493     338
  16   2   7     323     546
  16  -2   8     130     380
  16   2   8     104     380
  16  -2   9    1907     528
  16   2   9    3041     545
 -16   4  10       0     504
  16  -4 -10     666     575
  16   4 -10       0     522
 -16  -4   9       0     316
 -16   4   9     370     385
  16  -4  -9       0     417
  16   4  -9       0     400
 -16  -4   8      10     274
 -16   4   8       1     295
  16  -4  -8       1     314
  16   4  -8       1     310
 -16  -4   7     314     219
  16  -4  -7     699     302
  16   4  -7       1     274
 -16  -4   6     176     151
 -16   4   6     134     191
  16  -4  -6     533     250
  16   4  -6       3     237
 -16  -4   5    3656     257
 -16  -4   5    4113     209
 -16   4   5    3379     291
  16  -4  -5    3432     344
  16   4  -5    3080     334
 -16  -4   4     939     164
 -16   4   4     531     177
  16  -4  -4     514     192
  16   4  -4     456     193
 -16  -4   3     528     153
 -16   4   3     836     172
  16  -4  -3     542     169
  16   4  -3     508     168
 -16  -4   2    9976     265
 -16   4   2    9462     270
  16  -4  -2    8771     269
  16   4  -2    8995     268
 -16  -4   1   20748     345
 -16   4   1   19252     335
  16  -4  -1   20143     338
  16   4  -1   18918     343
 -16  -4   0      14     123
 -16   4   0      14     121
  16  -4   0      41     119
  16  -4   0      39     117
  16   4   0      96     123
 -16  -4  -1    7044     248
 -16   4  -1    5971     241
 -16   4  -1    6495     225
  16   4   1    5872     185
 -16  -4  -2     923     152
 -16   4  -2     980     149
 -16   4  -2    1027     157
  16   4   2    1053     141
  16   4   2     848     132
  16   4   2     832     127
 -16  -4  -3    4024     236
  16  -4   3    3676     271
  16   4   3    3333     241
 -16  -4  -4    2744     259
  16  -4   4    2785     299
  16   4   4    2982     290
 -16  -4  -5     812     193
  16  -4   5     985     234
  16   4   5    1109     229
 -16  -4  -6    2796     338
  16  -4   6    2673     310
  16   4   6    2973     315
  16  -4   7    1787     340
  16   4   7    2153     404
  16  -4   8       1     375
  16   4   8       1     398
  16  -4   9      11     472
  16   4   9      11     497
 -16   6   9     593     422
  16   6  -9       4     445
  16  -6  -8    2626     435
 -16  -6   7       0     221
 -16   6   7     113     227
  16  -6  -7     301     371
  16   6  -7      57     289
 -16   6   6       0     211
  16  -6  -6     118     275
  16   6  -6     461     260
 -16  -6   5     227     172
 -16   6   5     242     203
  16  -6  -5       0     247
  16   6  -5      91     224
 -16  -6   4    2277     201
 -16   6   4    2015     231
  16  -6  -4    2386     249
  16   6  -4    2182     246
 -16  -6   3    1558     190
 -16   6   3    1610     208
  16   6  -3    1339     204
 -16  -6   2    2510     243
 -16   6   2    2815     268
  16  -6  -2    2535     257
  16   6  -2    2052     199
 -16  -6   1    2158     180
 -16   6   1    2132     185
  16  -6  -1    2117     182
  16   6  -1    1479     174
 -16  -6   0    3317     233
 -16   6   0    2932     238
  16  -6   0    3019     233
  16   6   0    3255     247
 -16  -6  -1    1615     159
 -16   6  -1    1310     148
  16  -6   1    1593     128
  16  -6   1    1567     123
  16   6   1    1450     157
  16   6   1    1748     117
 -16  -6  -2       8     155
 -16   6  -2      49     175
 -16   6  -2       8     133
  16   6   2       8     138
  16   6   2       8     133
 -16  -6  -3      58     174
 -16   6  -3     205     135
  16   6   3     214     171
 -16  -6  -4    3209     304
  16   6   4    2619     310
 -16  -6  -5     696     224
  16  -6   5     692     251
  16   6   5     993     259
 -16  -6  -6    4453     390
  16  -6   6    2196     312
  16   6   6    2801     324
 -16  -6  -7     531     277
  16  -6   7       0     305
  16   6   7     354     329
 -16  -6  -8     996     343
  16  -6   8     622     373
  16   6   8     315     422
  16  -6   9     100     417
  16   6   9     914     542
 -16   8   9       5     464
  16  -8  -9       5     500
  16   8  -9     638     498
  16  -8  -8       1     405
  16   8  -8     287     409
 -16   8   7     910     268
  16  -8  -7     513     346
  16   8  -7     610     358
 -16   8   6      41     224
  16  -8  -6      10     373
  16   8  -6     494     290
 -16  -8   5     992     211
 -16   8   5    1037     252
  16  -8  -5     956     264
  16   8  -5    1367     272
 -16  -8   4    4363     321
 -16   8   4    3900     359
  16  -8  -4    3236     351
  16   8  -4    3685     363
 -16  -8   3     412     192
 -16   8   3     846     212
  16  -8  -3     357     210
  16   8  -3    1160     236
 -16  -8   2   12107     356
 -16   8   2   10907     379
  16  -8  -2   12119     373
  16   8  -2   10597     374
 -16  -8   1    4975     297
 -16   8   1    5154     304
  16  -8  -1    5523     290
  16   8  -1    5210     317
 -16  -8   0   11886     336
 -16   8   0   11063     340
  16  -8   0   10930     292
  16   8   0   11374     354
  16   8   0   10105     199
 -16  -8  -1       5     174
 -16   8  -1       4     172
  16  -8   1       4     132
  16   8   1       5     184
  16   8   1     132     124
 -16  -8  -2    6945     333
 -16   8  -2    7015     310
  16   8   2    6730     326
  16   8   2    6456     271
 -16  -8  -3   13053     393
 -16   8  -3   11670     327
  16   8   3   12372     348
  16   8   3   11328     351
 -16  -8  -4    2056     262
  16   8   4    1725     206
  16   8   4    1884     251
 -16  -8  -5       0     224
  16   8   5     658     253
 -16  -8  -6      39     255
  16   8   6      97     272
  16   8   7     318     355
 -16  -8  -8     229     390
  16   8   8     183     462
  16 -10  -8     142     489
  16  10  -8     168     472
 -16  10   7      28     281
  16 -10  -7      28     399
  16  10  -7      27     386
 -16  10   6     744     270
  16 -10  -6     854     370
  16  10  -6    1711     365
 -16  10   5     677     253
  16 -10  -5     903     289
  16  10  -5    1250     330
 -16 -10   4     626     246
 -16  10   4     724     270
  16 -10  -4      68     275
  16  10  -4     401     287
 -16 -10   3    9498     400
 -16  10   3    7953     419
  16 -10  -3    8724     403
  16  10  -3    8647     420
 -16 -10   2     802     221
 -16  10   2     798     237
  16 -10  -2     456     233
  16  10  -2     825     246
 -16 -10   1    1499     233
 -16  10   1    1159     247
  16 -10  -1    1247     221
  16  10  -1     847     249
 -16 -10   0     401     201
 -16  10   0     430     222
  16 -10   0     125     178
  16  10   0       3     222
 -16 -10  -1   27167     508
 -16  10  -1   24545     481
  16 -10   1   26435     380
  16  10   1   24590     498
 -16 -10  -2   35748     567
 -16  10  -2   32369     508
  16  10   2   33337     537
  16  10   2   31526     454
 -16 -10  -3      27     225
 -16  10  -3       8     206
  16  10   3     434     217
  16  10   3     242     213
 -16 -10  -4    6557     413
 -16  10  -4    5789     372
  16  10   4    6197     368
  16  10   4    5000     393
  16  10   5     683     268
 -16 -10  -6    1940     354
  16  10   6    2169     330
 -16 -10  -7     321     388
  16  10   7      48     386
 -16 -10  -8      45     468
  16  10   8    1276     507
 -16  12   7    4968     537
  16 -12  -7    4647     578
  16  12  -7    3492     517
 -16  12   6    1775     358
  16 -12  -6    1858     452
  16  12  -6    1905     459
 -16  12   5     349     272
  16 -12  -5     357     395
  16  12  -5     372     388
 -16 -12   4    6448     465
 -16  12   4    5778     432
  16 -12  -4    7466     511
  16  12  -4    7497     504
 -16 -12   3   13726     473
  16 -12  -3   12969     499
 -16 -12   2    2136     276
 -16  12   2    1892     314
  16 -12  -2    2252     295
  16  12  -2    1947     315
 -16 -12   1    2400     283
 -16  12   1    2335     315
  16 -12  -1    1762     248
  16  12  -1    1437     296
 -16 -12   0   18212     486
 -16  12   0   14980     478
  16 -12   0   17077     419
 -16 -12  -1    8070     426
 -16  12  -1    7794     420
  16 -12   1    7605     323
  16  12   1    8035     436
 -16 -12  -2    3620     479
 -16  12  -2    2989     375
  16  12   2    3373     402
  16  12   2    3043     360
 -16 -12  -3     728     255
 -16  12  -3     172     242
  16  12   3     634     262
  16  12   3      39     231
 -16 -12  -4     944     325
 -16  12  -4     791     270
  16  12   4    1082     272
  16  12   4     510     273
 -16 -12  -5    1034     356
 -16  12  -5     248     288
  16  12   5     708     341
 -16 -12  -6     999     399
  16  12   6      53     368
 -16 -12  -7     450     471
  16  12   7      12     446
 -16  14   6    1079     417
  16 -14  -6    1816     537
  16  14  -6    1090     561
 -16  14   5      81     369
  16 -14  -5       2     428
  16  14  -5       2     470
 -16 -14   4    2470     372
 -16  14   4    1539     391
  16 -14  -4    2887     408
  16  14  -4    2248     436
 -16 -14   3      59     305
 -16  14   3     346     337
  16 -14  -3       0     307
  16  14  -3     715     363
 -16 -14   2     938     291
 -16  14   2     977     361
  16  14  -2     591     362
 -16  14   1     408     360
  16 -14  -1     188     250
  16  14  -1     186     348
 -16 -14   0     607     294
 -16  14   0    1293     372
  16 -14   0     284     248
  16  14   0     741     355
 -16 -14  -1     109     304
 -16  14  -1       0     318
  16 -14   1     519     229
  16  14   1       0     321
 -16 -14  -2    2327     374
 -16  14  -2    1628     325
  16  14   2    2533     337
 -16 -14  -3      76     341
 -16  14  -3     365     301
  16  14   3       1     282
 -16 -14  -4    1323     401
 -16  14  -4    1312     349
  16  14   4     783     346
  16  14   4     817     319
 -16 -14  -5    2059     477
 -16  14  -5    2190     407
  16  14   5    1267     419
 -16 -14  -6     207     485
  16  14   6       1     470
 -16  16   5       3     466
  16 -16  -5     124     500
  16  16  -5       3     552
 -16  16   4       2     485
  16 -16  -4     430     436
  16  16  -4       2     489
 -16  16   3     583     470
  16 -16  -3     755     374
  16  16  -3    1115     453
 -16 -16   2       2     368
 -16  16   2       2     429
  16 -16  -2       2     318
  16  16  -2       2     401
 -16 -16   1    2530     374
 -16  16   1    2257     453
  16 -16  -1    1168     285
  16  16  -1     651     418
 -16 -16   0      63     348
 -16  16   0     287     429
  16 -16   0     175     281
  16  16   0      11     430
 -16 -16  -1     169     384
 -16  16  -1     481     433
  16  16   1     179     421
 -16 -16  -2       0     409
 -16  16  -2    1110     433
  16  16   2     176     417
 -16 -16  -3     370     454
 -16  16  -3     950     441
  16  16   3     386     432
  16  16   3     620     386
 -16 -16  -4       1     480
 -16  16  -4     766     516
  16  16   4       1     443
  16  16   4       1     405
 -16 -18   2    1627     509
 -16  18   2    2242     558
  16 -18  -2    2406     461
  16  18  -2    1487     477
 -16 -18   1    1344     502
 -16  18   1     449     533
  16 -18  -1    1468     409
  16  18  -1     661     495
 -16 -18   0    2716     482
 -16  18   0    1461     572
  16  18   0    1473     537
 -16 -18  -1     311     470
 -16  18  -1       1     559
  16  18   1    1514     561
 -17  -1  10     666     455
 -17   1  10    1089     492
  17  -1 -10     481     535
  17   1 -10       9     501
 -17  -1   9    3341     396
 -17   1   9    3033     667
  17  -1  -9    2713     439
  17   1  -9    3899     449
 -17  -1   8    1609     302
 -17   1   8    1911     310
  17  -1  -8    1035     369
  17   1  -8    1515     338
 -17  -1   7    7822     407
 -17   1   7    7299     412
  17  -1  -7    7559     461
  17   1  -7    7521     449
 -17  -1   6   39948     496
 -17  -1   6   38352     506
 -17   1   6   39516     473
 -17   1   6   40865     544
  17  -1  -6   42139     601
  17   1  -6   40541     595
 -17  -1   5    1284     173
 -17   1   5    1661     187
  17  -1  -5    1560     220
  17   1  -5    1313     230
 -17  -1   4    1306     162
 -17   1   4    1673     173
  17  -1  -4    1402     187
  17   1  -4    1371     200
 -17  -1   3    3868     246
 -17   1   3    4162     247
  17  -1  -3    3672     253
  17   1  -3    3476     266
 -17  -1   2    1024     157
 -17   1   2    1059     160
  17  -1  -2    1017     163
  17   1  -2    1057     166
 -17  -1   1   23413     347
 -17  -1   1   22637     224
 -17   1   1   23508     349
  17  -1  -1   22759     334
  17   1  -1   22464     345
 -17  -1   0    5876     292
 -17  -1   0    6891     277
 -17  -1   0    6033     198
 -17   1   0    5298     280
 -17   1   0    6746     271
 -17   1   0    6666     243
  17  -1   0    6668     262
  17  -1   0    6193     260
  17   1   0    6358     313
  17   1   0    6590     269
 -17  -1  -1    3530     199
 -17  -1  -1    3975     176
 -17  -1  -1    3938     156
 -17   1  -1    3693     202
 -17   1  -1    3992     175
  17  -1   1    3712     162
  17  -1   1    3910     160
  17   1   1    3533     168
  17   1   1    3643     166
 -17  -1  -2    2494     196
 -17   1  -2    2453     198
 -17   1  -2    2840     169
  17  -1   2    3128     199
 -17  -1  -3     335     141
 -17   1  -3      42     135
  17  -1   3     139     156
  17   1   3     319     154
  17  -1   4    8690     345
  17   1   4    9815     355
  17  -1   5    8279     393
  17   1   5    7335     383
  17  -1   6    3047     325
  17   1   6    3312     317
  17  -1   7    6025     474
  17   1   7    6127     654
  17  -1   8    2092     439
  17   1   8    2463     450
  17  -1   9       3     503
  17   1   9       3     490
 -17   3  10       1     499
  17  -3 -10       1     556
  17   3 -10       1     520
 -17  -3   9     522     318
 -17   3   9      17     386
  17  -3  -9      17     434
  17   3  -9      17     404
 -17  -3   8     766     280
 -17   3   8     226     291
  17  -3  -8     277     300
  17   3  -8     353     322
 -17  -3   7      11     222
 -17   3   7      14     250
  17  -3  -7     199     287
  17   3  -7       1     263
 -17  -3   6       8     166
 -17   3   6      98     192
  17  -3  -6     360     246
  17   3  -6       8     242
 -17  -3   5     304     165
 -17  -3   5     470     140
 -17   3   5     670     191
  17  -3  -5     778     227
  17   3  -5     470     228
 -17  -3   4     184     156
 -17  -3   4     330     107
 -17   3   4     157     167
  17  -3  -4     254     191
  17   3  -4     277     194
 -17  -3   3       1     143
 -17   3   3     174     151
  17  -3  -3      12     156
  17   3  -3      27     161
 -17  -3   2     915     159
 -17   3   2     806     163
  17  -3  -2     539     159
  17   3  -2     725     167
 -17  -3   1    2979     225
 -17   3   1    2728     216
  17  -3  -1    2758     209
  17   3  -1    2947     229
 -17  -3   0    2444     207
 -17  -3   0    2440     119
 -17   3   0    2798     209
  17  -3   0    2247     191
  17  -3   0    2405     198
  17   3   0    2409     207
  17   3   0    2574     133
 -17  -3  -1    2508     207
 -17  -3  -1    2092     153
 -17   3  -1    2139     209
 -17   3  -1    2502     188
  17  -3   1    2241     163
  17   3   1    2009     201
  17   3   1    2456     197
  17   3   1    2097     162
 -17  -3  -2      38     125
 -17  -3  -2      38     117
 -17   3  -2     438     138
  17   3   2      38     112
  17   3   2      38     111
  17   3   2     309     116
 -17  -3  -3     968     210
 -17  -3  -3    1291     170
  17  -3   3    1204     202
  17   3   3     969     180
 -17  -3  -4    6421     334
 -17  -3  -4    7137     267
  17  -3   4    6745     335
  17   3   4    6479     319
 -17  -3  -5    5428     290
  17  -3   5    6197     380
  17   3   5    5102     360
  17  -3   6     800     267
  17   3   6     688     267
  17  -3   7   13244     569
  17   3   7   14196     587
  17  -3   8       3     395
  17   3   8       3     393
  17  -3   9     579     521
  17   3   9      39     495
 -17   5   9       0     398
  17  -5  -9     751     463
  17   5  -9      93     453
 -17  -5   8     476     282
 -17   5   8    1351     302
  17  -5  -8    1098     400
 -17  -5   7       0     213
 -17   5   7       0     225
  17  -5  -7     350     517
  17   5  -7     139     279
 -17   5   6     968     229
  17  -5  -6      15     273
  17   5  -6     473     261
 -17  -5   5    4103     280
 -17  -5   5    3391     204
 -17   5   5    3121     319
  17  -5  -5    4265     382
  17   5  -5    4125     356
 -17  -5   4       8     168
 -17   5   4       8     181
  17  -5  -4       3     195
  17   5  -4       8     198
 -17  -5   3     750     168
 -17   5   3     641     181
  17  -5  -3     255     178
  17   5  -3     472     184
 -17  -5   2    3279     253
 -17   5   2    3014     267
  17  -5  -2    3415     277
  17   5  -2    3014     259
 -17  -5   1   21246     351
 -17   5   1   20323     351
  17   5  -1   19955     354
 -17  -5   0    3534     233
 -17   5   0    3238     223
  17   5   0    3592     238
 -17  -5  -1    4467     254
 -17   5  -1    4243     237
  17   5   1    4272     244
  17   5   1    4188     184
 -17  -5  -2    1587     187
 -17   5  -2    1263     188
 -17   5  -2    1188     158
  17   5   2    1321     157
 -17  -5  -3       3     168
  17   5   3       7     135
  17   5   3     201     164
 -17  -5  -4    9795     342
  17  -5   4    9184     386
  17   5   4    9038     360
 -17  -5  -5   35605     502
  17   5   5   32979     573
 -17  -5  -6    6385     382
  17  -5   6    5573     418
  17   5   6    5634     429
 -17  -5  -7     877     290
  17  -5   7     908     355
  17   5   7     535     320
 -17  -5  -8     116     318
  17  -5   8       2     410
  17   5   8       0     410
  17  -5   9     340     503
  17   5   9     782     535
 -17   7   9      14     439
  17   7  -9      74     484
  17   7  -8    1221     406
 -17   7   7     174     244
  17   7  -7     261     315
 -17  -7   6       6     155
 -17   7   6      20     235
  17   7  -6       6     261
 -17  -7   5     226     195
 -17   7   5     305     223
  17   7  -5     320     252
 -17  -7   4       3     190
 -17   7   4      25     207
  17   7  -4       1     225
 -17  -7   3    2944     296
 -17   7   3    2378     260
  17  -7  -3    2382     309
  17   7  -3    2204     250
 -17  -7   2    1274     201
 -17   7   2    1698     216
  17  -7  -2    1530     220
  17   7  -2    1230     204
 -17  -7   1     867     190
 -17   7   1     545     198
  17  -7  -1     563     183
  17   7  -1     590     193
 -17  -7   0    1135     195
 -17   7   0    1220     202
  17  -7   0    1141     167
  17   7   0    1036     202
 -17  -7  -1     247     179
 -17   7  -1     190     172
  17  -7   1     278     146
  17  -7   1     310     140
  17   7   1     251     183
  17   7   1     260     128
 -17  -7  -2    1543     211
 -17   7  -2    1353     183
  17   7   2    1554     205
 -17  -7  -3     239     192
 -17   7  -3     171     158
  17   7   3     430     167
  17   7   3      15     175
 -17  -7  -4     705     219
  17   7   4     382     213
 -17  -7  -5       2     223
  17   7   5     136     249
 -17  -7  -6    4945     410
  17   7   6    4372     425
 -17  -7  -7    5665     491
  17  -7   7    3339     406
  17   7   7    4576     443
 -17  -7  -8     271     351
  17  -7   8      29     392
  17   7   8       6     445
 -17   9   9    1015     539
  17  -9  -9       1     528
  17   9  -9       1     548
  17  -9  -8     252     461
  17   9  -8       8     441
 -17   9   7    3253     328
  17  -9  -7    3482     438
  17   9  -7    3733     428
 -17   9   6     755     251
  17  -9  -6     733     339
  17   9  -6     730     384
 -17  -9   5     944     233
 -17   9   5    1082     259
  17  -9  -5    1017     303
  17   9  -5    1157     295
 -17  -9   4     179     224
 -17   9   4     314     245
  17  -9  -4     479     245
  17   9  -4     243     252
 -17  -9   3    2308     262
 -17   9   3    1713     268
  17  -9  -3    1326     255
  17   9  -3    1872     289
 -17  -9   2       7     198
 -17   9   2       7     213
  17  -9  -2       7     204
  17   9  -2     266     226
 -17  -9   1    7380     339
 -17   9   1    6321     347
  17  -9  -1    7842     335
  17   9  -1    6875     365
 -17  -9   0      70     191
 -17   9   0     204     192
  17  -9   0      10     166
  17   9   0       1     203
 -17  -9  -1   11803     396
 -17   9  -1   10390     380
  17   9   1   10882     395
  17   9   1    9943     277
 -17  -9  -2    7303     363
 -17   9  -2    6609     334
  17   9   2    6242     339
  17   9   2    5967     285
 -17  -9  -3    5477     365
 -17   9  -3    4676     324
  17   9   3    4759     335
  17   9   3    4686     328
 -17  -9  -4    1364     261
 -17   9  -4     944     230
  17   9   4    1329     238
  17   9   4     892     241
 -17  -9  -5    1252     269
  17   9   5     553     265
 -17  -9  -6     160     291
 -17  -9  -7     150     344
  17   9   7     609     396
 -17  -9  -8      18     430
  17   9   8     456     496
  17 -11  -8     604     548
  17  11  -8     905     547
  17 -11  -7    1174     492
  17  11  -7     955     451
 -17  11   6      78     341
  17 -11  -6       0     389
  17  11  -6     916     377
 -17 -11   5     651     269
 -17  11   5     856     535
  17 -11  -5     883     371
  17  11  -5    1351     346
 -17 -11   4     174     264
 -17  11   4     248     298
  17 -11  -4      61     382
 -17 -11   3    1040     248
 -17  11   3     394     277
  17 -11  -3     669     280
  17  11  -3     445     285
 -17 -11   2     960     263
 -17  11   2     456     274
  17 -11  -2     736     251
  17  11  -2     755     272
 -17 -11   1    6342     377
 -17  11   1    6305     403
  17 -11  -1    6855     366
  17  11  -1    6482     410
 -17 -11   0     383     235
 -17  11   0     267     250
  17 -11   0     401     209
  17  11   0     378     258
 -17 -11  -1    2570     292
 -17  11  -1    1868     272
  17 -11   1    1981     214
  17  11   1    2237     299
  17  11   1    2151     278
 -17 -11  -2    2414     275
 -17  11  -2    2027     275
  17  11   2    2596     298
  17  11   2    1907     240
 -17 -11  -3     911     285
 -17  11  -3     456     239
  17  11   3     991     257
  17  11   3     824     247
 -17 -11  -4     341     271
 -17  11  -4     747     267
  17  11   4     266     255
  17  11   4     149     271
 -17 -11  -5     844     326
 -17  11  -5     593     287
  17  11   5     667     292
 -17 -11  -6      71     366
  17  11   6     403     360
 -17 -11  -7     655     437
  17  11   7     423     441
 -17  13   7     566     419
  17 -13  -7       2     539
  17  13  -7     390     558
 -17  13   6     195     369
  17 -13  -6     996     498
  17  13  -6     661     500
 -17  13   5     475     341
  17 -13  -5       0     407
  17  13  -5     476     431
 -17 -13   4       0     313
 -17  13   4     895     343
  17 -13  -4      91     342
  17  13  -4     292     394
 -17 -13   3     215     285
 -17  13   3       2     340
  17 -13  -3     559     281
  17  13  -3     156     349
 -17 -13   2    3598     422
 -17  13   2    3301     395
  17 -13  -2    2795     308
  17  13  -2    2047     356
 -17 -13   1    1763     300
 -17  13   1    1832     319
  17 -13  -1    2403     369
  17  13  -1    1533     304
 -17  13   0    1258     490
  17 -13   0     690     241
  17  13   0     445     433
 -17 -13  -1    2091     296
 -17  13  -1    2007     402
  17 -13   1    1715     238
  17  13   1    1634     397
 -17 -13  -2     184     298
 -17  13  -2      12     274
  17  13   2      24     285
  17  13   2     141     247
 -17 -13  -3      73     322
 -17  13  -3      41     270
  17  13   3     318     305
  17  13   3     345     281
 -17 -13  -4     153     353
 -17  13  -4     315     309
  17  13   4     830     312
  17  13   4     223     299
 -17 -13  -5     641     409
 -17  13  -5     396     340
  17  13   5     694     344
 -17 -13  -6     301     446
  17  13   6      90     427
 -17  15   6     559     487
  17 -15  -6     344     545
  17  15  -6     938     632
 -17  15   5      13     436
  17 -15  -5     178     481
  17  15  -5      13     526
 -17  15   4     553     443
  17 -15  -4      16     406
  17  15  -4     534     448
 -17 -15   3     914     359
 -17  15   3     794     418
  17 -15  -3     531     345
  17  15  -3     200     400
 -17 -15   2      17     301
 -17  15   2      16     383
  17 -15  -2     419     308
  17  15  -2      41     362
 -17 -15   1    1971     358
 -17  15   1    1536     408
  17 -15  -1    1852     312
  17  15  -1    1266     376
 -17 -15   0    2132     372
 -17  15   0    1937     449
  17 -15   0    1487     285
  17  15   0     750     394
 -17 -15  -1     528     349
 -17  15  -1       0     389
  17  15   1     480     379
 -17 -15  -2      56     374
 -17  15  -2     630     388
  17  15   2       5     376
  17  15   2       5     400
 -17 -15  -3     120     402
 -17  15  -3       9     401
  17  15   3     215     386
  17  15   3      13     315
 -17 -15  -4     185     462
 -17  15  -4    1307     467
  17  15   4     378     409
  17  15   4      20     317
 -17 -15  -5    6426     592
 -17  15  -5    7465     782
  17  15   5    5510     520
 -17  17   3    1278     562
  17 -17  -3     556     433
  17  17  -3       5     436
 -17 -17   2    4302     491
 -17  17   2    3474     580
  17 -17  -2    3453     428
  17  17  -2    1812     432
 -17 -17   1    1310     435
 -17  17   1     476     494
  17 -17  -1     377     355
  17  17  -1     531     427
 -17 -17   0     109     421
 -17  17   0     186     492
  17  17   0       0     461
 -17 -17  -1     331     444
 -17  17  -1     183     499
  17  17   1     169     495
 -17 -17  -2     195     491
 -17  17  -2      69     505
  17  17   2     479     511
 -17 -17  -3    1386     527
 -17  17  -3    1184     525
  17  17   3    1100     522
 -18   0  10      12     438
  18   0 -10     795     543
 -18   0   8       0     283
 -18   0   6   51443     535
 -18   0   6   51191     583
  18   0  -6   52805     672
 -18   0   4    6918     296
  18   0  -4    6539     339
 -18   0   2     260     145
  18   0  -2     397     156
 -18   0   0    4659     136
 -18   0   0    4519     105
  18   0   0    4514     140
 -18   0  -2       9     133
 -18   0  -2      73     131
  18   0   2      38     125
  18   0   4    6959     346
  18   0   6     332     265
  18   0   8     663     435
 -18   2  10     441     505
  18  -2 -10       2     552
  18   2 -10     555     540
 -18  -2   9       8     325
 -18   2   9       8     356
  18  -2  -9     344     420
  18   2  -9      66     417
 -18  -2   8       0     276
 -18   2   8       0     289
  18  -2  -8     281     300
  18   2  -8      35     379
 -18  -2   7     546     241
 -18   2   7    1309     267
  18  -2  -7    1069     306
  18   2  -7     730     290
 -18  -2   6     610     197
 -18  -2   6    1385     211
 -18   2   6    1049     217
  18  -2  -6    1560     279
  18   2  -6     472     274
 -18  -2   5      13     162
 -18  -2   5     153     143
 -18   2   5      13     171
  18  -2  -5      92     218
  18   2  -5      79     221
 -18  -2   4     607     169
 -18  -2   4     868     118
 -18   2   4     831     182
  18  -2  -4     735     203
  18   2  -4    1020     209
 -18  -2   3    4992     258
 -18   2   3    4168     251
  18  -2  -3    4975     280
  18   2  -3    5065     282
 -18  -2   2    5913     255
 -18   2   2    5664     253
  18  -2  -2    5755     266
  18   2  -2    5398     266
 -18  -2   1   32004     389
 -18   2   1   32008     386
  18  -2  -1   31649     378
  18   2  -1   29846     384
 -18  -2   0   91941     574
 -18  -2   0   84857     387
 -18   2   0   92334     563
 -18   2   0   88060     526
  18  -2   0   88619     541
  18  -2   0   88870     513
  18   2   0   89794     548
 -18  -2  -1    5628     220
 -18  -2  -1    5449     178
 -18   2  -1    5007     229
 -18   2  -1    5766     214
  18  -2   1    5557     180
  18   2   1    5529     210
  18   2   1    5088     200
  18   2   1    5382     188
 -18  -2  -2   18234     345
 -18  -2  -2   21136     337
 -18   2  -2   18335     315
  18  -2   2   19687     372
  18   2   2   19619     275
 -18  -2  -3     952     171
 -18  -2  -3    1020     153
  18  -2   3     757     180
  18   2   3     731     168
 -18  -2  -4     369     173
 -18  -2  -4     387     153
  18  -2   4     468     201
  18   2   4      11     186
  18  -2   5    4605     378
  18   2   5    4666     367
  18  -2   6     527     269
  18   2   6     986     281
  18  -2   7     431     336
  18   2   7     347     301
  18  -2   8     228     406
  18   2   8       4     405
  18  -2   9      93     523
  18   2   9     360     537
 -18   4   9       1     405
  18  -4  -9     561     456
  18   4  -9     412     439
 -18  -4   8     786     288
 -18   4   8     900     342
  18  -4  -8     329     391
 -18  -4   7     301     223
 -18   4   7      16     229
  18  -4  -7       0     331
  18   4  -7       0     278
 -18   4   6     200     209
  18  -4  -6     134     270
  18   4  -6     151     259
 -18  -4   5     167     175
 -18  -4   5     236     128
 -18   4   5     415     205
  18  -4  -5     229     221
  18   4  -5     417     234
 -18  -4   4      66     171
 -18   4   4     370     190
  18  -4  -4      60     193
  18   4  -4     250     201
 -18  -4   3     779     176
 -18   4   3     659     181
  18  -4  -3     468     179
  18   4  -3     626     193
 -18  -4   2    2126     185
 -18   4   2    2003     193
  18  -4  -2    1913     187
  18   4  -2    1743     190
 -18  -4   1     121     141
 -18   4   1      21     137
  18  -4  -1      18     141
  18   4  -1      20     146
 -18  -4   0    8812     275
 -18   4   0    8787     268
  18   4   0    7741     272
 -18  -4  -1    1271     162
 -18   4  -1    1204     152
  18  -4   1    1231     127
  18   4   1    1053     148
  18   4   1     805     118
 -18  -4  -2     132     150
 -18   4  -2       6     160
 -18   4  -2     214     134
  18   4   2       6     131
  18   4   2     137     145
 -18  -4  -3   20833     370
  18   4   3   18638     368
 -18  -4  -4   25108     413
  18  -4   4   23885     485
  18   4   4   22673     447
 -18  -4  -5    7879     341
  18  -4   5    6949     394
  18   4   5    6623     398
 -18  -4  -6   11101     418
  18  -4   6   10255     487
  18   4   6   10598     471
  18  -4   7    1547     366
  18   4   7    1765     350
  18  -4   8     102     421
  18   4   8     266     411
  18  -4   9     829     534
  18   4   9     135     524
 -18   6   9     621     442
  18   6  -9     172     493
  18  -6  -8     134     460
  18   6  -8     413     366
 -18   6   7     345     258
  18  -6  -7     318     362
  18   6  -7      84     309
 -18  -6   6       7     155
 -18   6   6      14     213
  18  -6  -6       7     290
  18   6  -6       7     265
 -18  -6   5     143     193
 -18   6   5       0     208
  18  -6  -5     105     245
  18   6  -5      71     248
 -18  -6   4      59     179
 -18   6   4     240     216
  18  -6  -4      31     233
  18   6  -4       1     215
 -18  -6   3    1073     198
 -18   6   3    1028     208
  18   6  -3     896     209
 -18  -6   2   21109     406
 -18   6   2   20090     413
  18   6  -2   19383     405
 -18  -6   1    6211     295
 -18   6   1    5902     305
  18  -6  -1    5690     285
  18   6  -1    5344     304
 -18  -6   0       0     157
 -18   6   0      66     161
  18  -6   0       3     137
  18   6   0       8     166
 -18  -6  -1     438     164
 -18   6  -1     613     152
  18  -6   1     390     131
  18  -6   1     530     125
  18   6   1     417     157
  18   6   1     243     113
 -18  -6  -2    2932     278
 -18   6  -2    2745     236
  18   6   2    3032     258
 -18  -6  -3    7086     320
 -18   6  -3    6467     323
 -18   6  -3    6413     255
  18   6   3    6125     293
 -18  -6  -4   11064     380
  18   6   4   10018     381
 -18  -6  -5      12     212
  18   6   5     102     242
 -18  -6  -6     408     257
  18  -6   6      46     264
  18   6   6       0     269
 -18  -6  -7       0     283
  18  -6   7       0     320
  18   6   7       0     349
 -18  -6  -8     151     389
  18  -6   8       0     367
  18   6   8       0     450
 -18   8   9    1048     486
  18  -8  -9       1     516
  18   8  -9       1     539
  18  -8  -8     477     447
  18   8  -8     893     416
 -18   8   7       3     268
  18  -8  -7       3     353
  18   8  -7       2     303
 -18   8   6      13     234
  18  -8  -6      13     292
  18   8  -6     476     300
 -18  -8   5    1329     241
 -18   8   5    1718     272
  18  -8  -5     817     273
  18   8  -5    1232     291
 -18  -8   4    8184     382
 -18   8   4    8528     411
  18  -8  -4    8379     416
  18   8  -4    8473     430
 -18  -8   3     687     217
 -18   8   3     533     223
  18  -8  -3     523     225
  18   8  -3    1024     234
 -18  -8   2    2150     238
 -18   8   2    2319     248
  18  -8  -2    2182     250
  18   8  -2    1996     248
 -18  -8   1    6008     330
 -18   8   1    5529     334
  18  -8  -1    6371     320
  18   8  -1    5386     326
 -18  -8   0    2268     242
 -18   8   0    2482     252
  18  -8   0    1931     257
  18   8   0    2200     243
 -18  -8  -1    2435     294
 -18   8  -1    2099     230
  18  -8   1    1744     205
  18   8   1    2038     241
  18   8   1    2124     208
 -18  -8  -2    5591     344
 -18   8  -2    4848     309
  18   8   2    4496     324
  18   8   2    4649     269
 -18  -8  -3    1200     239
 -18   8  -3    1032     201
  18   8   3    1175     219
  18   8   3    1234     211
 -18  -8  -4    2736     274
  18   8   4    2281     261
 -18  -8  -5    5014     397
  18   8   5    3543     393
 -18  -8  -6     158     272
  18   8   6     533     324
 -18  -8  -7     419     328
  18   8   7     387     378
 -18  -8  -8     251     425
  18   8   8       0     470
  18 -10  -8       1     495
  18  10  -8       1     500
 -18  10   7       0     312
  18 -10  -7      28     417
  18  10  -7      27     397
 -18  10   6    1634     296
  18 -10  -6    1429     386
  18  10  -6    1729     392
 -18 -10   5      10     258
 -18  10   5       1     273
  18 -10  -5      16     319
 -18 -10   4    2315     289
 -18  10   4    2303     310
  18 -10  -4    1877     301
  18  10  -4    1938     310
 -18 -10   3    1591     272
 -18  10   3    1242     287
  18 -10  -3     748     268
  18  10  -3    1382     300
 -18 -10   2    1980     271
 -18  10   2    2239     299
  18 -10  -2    1645     272
  18  10  -2    1831     294
 -18 -10   1    1954     255
 -18  10   1    1846     270
  18 -10  -1    1411     246
  18  10  -1    1472     279
 -18 -10   0    4364     335
 -18  10   0    4317     372
  18 -10   0    4233     308
  18  10   0    3595     368
 -18 -10  -1   12056     419
 -18  10  -1   11086     410
  18 -10   1   11816     315
  18  10   1   12071     428
 -18 -10  -2    8351     406
 -18  10  -2    7085     375
  18  10   2    7950     384
  18  10   2    7047     328
 -18 -10  -3     532     252
 -18  10  -3       4     215
  18  10   3     431     241
  18  10   3     199     217
 -18 -10  -4     443     274
 -18  10  -4     441     239
  18  10   4     434     257
  18  10   4     399     246
 -18 -10  -5     227     275
  18  10   5       3     264
 -18 -10  -6       0     337
  18  10   6       0     328
 -18 -10  -7    2793     441
  18  10   7    3250     456
 -18  12   7     304     381
  18 -12  -7      59     515
  18  12  -7      80     512
 -18  12   6    2403     378
  18 -12  -6    2902     513
  18  12  -6    3303     472
 -18  12   5    2581     368
  18 -12  -5    3130     445
  18  12  -5    2966     444
 -18 -12   4     542     303
 -18  12   4     212     341
  18 -12  -4     490     352
  18  12  -4     799     374
 -18 -12   3      97     263
 -18  12   3       2     270
  18 -12  -3     201     471
  18  12  -3     507     304
 -18 -12   2     580     266
  18 -12  -2     626     249
  18  12  -2     714     414
 -18 -12   1    1199     262
 -18  12   1     690     293
  18 -12  -1     691     248
  18  12  -1     630     292
 -18 -12   0    4170     398
 -18  12   0    4518     427
  18 -12   0    4122     367
  18  12   0    3776     432
 -18 -12  -1    8657     701
 -18  12  -1    8076     449
  18 -12   1    8145     340
  18  12   1    8091     455
  18  12   1    7257     344
 -18 -12  -2    1409     283
 -18  12  -2    1445     277
  18  12   2    1314     299
  18  12   2    1124     255
 -18 -12  -3     183     321
 -18  12  -3     133     252
  18  12   3     182     262
  18  12   3      59     258
 -18 -12  -4      15     325
 -18  12  -4      15     288
  18  12   4      15     285
  18  12   4     159     271
 -18 -12  -5     988     384
 -18  12  -5     789     308
 -18 -12  -6     297     423
  18  12   6      65     397
 -18 -12  -7     907     492
  18  12   7     198     489
 -18  14   6     402     452
  18 -14  -6      77     518
  18  14  -6     200     557
 -18  14   5       1     398
  18 -14  -5       1     434
  18  14  -5       2     474
 -18 -14   4    1620     363
 -18  14   4    1834     411
  18 -14  -4     951     401
  18  14  -4     894     438
 -18 -14   3     355     323
 -18  14   3       5     364
  18 -14  -3     280     330
  18  14  -3       5     358
 -18  14   2    2040     420
  18 -14  -2    1489     287
  18  14  -2    1278     354
 -18 -14   1    2396     319
 -18  14   1    1525     402
  18 -14  -1    1748     283
  18  14  -1    1183     356
 -18 -14   0    1484     348
 -18  14   0    1387     396
  18 -14   0    1140     269
  18  14   0     943     376
 -18 -14  -1     504     332
 -18  14  -1       6     349
  18  14   1     834     366
 -18 -14  -2     663     361
 -18  14  -2     767     347
  18  14   2     174     334
  18  14   2     298     294
 -18 -14  -3     444     374
 -18  14  -3       2     339
  18  14   3     691     343
  18  14   3       2     289
 -18 -14  -4    2566     456
 -18  14  -4     951     400
  18  14   4    2544     373
  18  14   4    1712     354
 -18 -14  -5    1452     479
 -18  14  -5    1307     430
  18  14   5    2285     423
 -18  16   4     194     504
  18 -16  -4     135     458
  18  16  -4       1     465
 -18 -16   3     590     423
 -18  16   3       0     482
  18 -16  -3       0     380
  18  16  -3     249     427
 -18 -16   2     867     414
 -18  16   2    1153     493
  18 -16  -2     894     366
  18  16  -2     503     401
 -18 -16   1    1136     400
 -18  16   1    1334     465
  18 -16  -1    1081     305
  18  16  -1      35     407
 -18 -16   0    1029     405
 -18  16   0     911     476
  18 -16   0    1133     370
  18  16   0     659     476
 -18 -16  -1      63     409
 -18  16  -1      19     466
  18  16   1      63     458
 -18 -16  -2     399     424
 -18  16  -2      99     457
  18  16   2     789     448
 -18 -16  -3     284     488
 -18  16  -3     297     462
  18  16   3     202     457
 -18 -16  -4    6476     602
 -18  16  -4    5702     589
  18  16   4    7953     918
 -18 -18   1    1485     560
 -18  18   1     189     613
  18  18  -1     618     473
 -18 -18   0     555     496
 -18  18   0      23     561
  18  18   0     674     533
 -19   1  10      10     462
  19  -1 -10      10     574
  19   1 -10      10     557
 -19  -1   9     571     354
 -19   1   9    1294     640
  19  -1  -9    1175     451
  19   1  -9    1374     433
 -19  -1   8       0     283
 -19   1   8       0     285
  19  -1  -8       0     326
  19   1  -8     136     336
 -19  -1   7    5799     387
 -19   1   7    6205     414
  19  -1  -7    8058     484
  19   1  -7    6839     473
 -19  -1   6     633     215
 -19  -1   6     659     204
 -19   1   6    1134     228
  19  -1  -6     693     258
  19   1  -6     504     274
 -19  -1   5     329     184
 -19   1   5     204     188
  19  -1  -5     416     222
  19   1  -5     161     222
 -19  -1   4      58     173
 -19   1   4     154     177
  19  -1  -4     207     185
  19   1  -4     467     216
 -19  -1   3     678     163
 -19   1   3     771     166
  19  -1  -3     718     170
  19   1  -3     767     181
 -19  -1   2    6709     263
 -19   1   2    6939     269
  19  -1  -2    6244     261
  19   1  -2    6605     281
 -19  -1   1     814     150
 -19  -1   1     721      94
 -19   1   1     924     157
  19  -1  -1     761     155
  19   1  -1     913     161
 -19  -1   0   20326     385
 -19  -1   0   17686     277
 -19   1   0   20614     386
 -19   1   0   18868     331
  19   1   0   19643     357
 -19  -1  -1     763     133
 -19  -1  -1     707     112
 -19   1  -1     637     154
 -19   1  -1     755     129
  19  -1   1     825     118
  19  -1   1     585     120
  19   1   1     627     119
  19   1   1     491     127
  19   1   1     604     115
 -19  -1  -2    9422     272
 -19  -1  -2   11334     264
 -19   1  -2    9731     274
 -19   1  -2   10351     241
  19  -1   2   10154     286
  19   1   2   10201     263
 -19  -1  -3     100     157
 -19  -1  -3     204     134
 -19   1  -3       2     161
 -19   1  -3     176     152
  19  -1   3     242     171
  19   1   3      92     159
 -19  -1  -4    2575     256
 -19  -1  -4    3023     240
  19  -1   4    3195     314
  19   1   4    3021     314
  19  -1   5       0     226
  19   1   5       0     229
  19  -1   6    7111     451
  19   1   6    7602     451
  19  -1   7     281     348
  19   1   7       1     318
  19  -1   8     297     414
  19   1   8      96     432
  19  -1   9       4     530
  19   1   9      80     525
 -19   3   9     743     389
  19  -3  -9      28     448
  19   3  -9     950     444
 -19  -3   8     992     296
 -19   3   8    1340     330
  19  -3  -8     526     392
  19   3  -8    1896     347
 -19  -3   7    1904     251
 -19   3   7    2200     253
  19  -3  -7    1638     347
  19   3  -7    1953     315
 -19  -3   6       5     154
 -19   3   6     235     215
  19  -3  -6     128     273
  19   3  -6       5     258
 -19  -3   5     140     183
 -19  -3   5     108     139
 -19   3   5       5     195
  19  -3  -5       5     222
  19   3  -5     124     231
 -19  -3   4    3051     275
 -19   3   4    3134     294
  19  -3  -4    2655     253
  19   3  -4    2685     322
 -19  -3   3     538     168
 -19   3   3     552     171
  19  -3  -3     388     182
  19   3  -3     600     190
 -19  -3   2       2     149
 -19   3   2      14     149
  19  -3  -2      27     154
  19   3  -2      22     166
 -19  -3   1     116     146
 -19   3   1      45     144
  19  -3  -1       4     138
  19   3  -1      72     154
 -19  -3   0    2414     221
 -19  -3   0    2351     127
 -19   3   0    2537     224
  19   3   0    2416     238
 -19  -3  -1      50     139
 -19  -3  -1     104     105
 -19   3  -1      53     132
  19  -3   1     168     121
  19   3   1      14     129
  19   3   1      39     109
 -19  -3  -2    3143     234
 -19   3  -2    2431     244
 -19   3  -2    2928     210
  19   3   2    2764     205
  19   3   2    2967     203
 -19  -3  -3    8917     293
 -19   3  -3    7100     272
  19  -3   3    8014     342
  19   3   3    7208     296
 -19  -3  -4   24159     388
  19  -3   4   22990     474
  19   3   4   21691     450
 -19  -3  -5     318     198
  19  -3   5      35     225
  19   3   5       7     229
  19  -3   6    6842     461
  19   3   6    5552     450
  19  -3   7    1273     375
  19   3   7    1368     358
  19  -3   8       2     418
  19   3   8     460     417
  19  -3   9      16     523
  19   3   9     296     563
 -19   5   9     504     437
  19  -5  -9       2     512
  19   5  -9     392     468
 -19   5   8     305     302
  19  -5  -8     147     425
  19   5  -8       0     383
 -19  -5   7     280     225
 -19   5   7     234     247
  19  -5  -7     199     332
  19   5  -7     348     314
 -19  -5   6     699     166
 -19   5   6       7     224
  19  -5  -6    1334     302
  19   5  -6     361     275
 -19  -5   5    3554     314
 -19   5   5    3416     351
  19  -5  -5    3894     400
  19   5  -5    2975     307
 -19  -5   4     128     190
 -19   5   4       2     199
  19  -5  -4     274     215
  19   5  -4      92     215
 -19  -5   3    5273     316
 -19   5   3    5876     330
  19  -5  -3    5178     330
  19   5  -3    4856     329
 -19  -5   2     549     177
 -19   5   2     586     186
  19  -5  -2     554     195
  19   5  -2     767     185
 -19  -5   1    8789     295
 -19   5   1    8549     303
  19   5  -1    8274     307
 -19  -5   0     841     166
 -19   5   0     959     166
  19  -5   0     702     150
  19   5   0     901     177
 -19  -5  -1   12923     340
 -19   5  -1   11943     309
  19  -5   1   12364     262
  19  -5   1   12346     266
  19   5   1   12399     329
  19   5   1   11476     243
 -19  -5  -2     347     180
 -19   5  -2     343     159
  19   5   2     284     157
 -19  -5  -3    1023     197
 -19   5  -3     942     202
  19   5   3    1177     182
 -19  -5  -4    2219     239
  19   5   4    2136     252
 -19  -5  -5   22254     467
  19   5   5   19310     506
 -19  -5  -6    1455     270
  19  -5   6    1010     411
  19   5   6    1510     305
 -19  -5  -7     133     281
  19  -5   7       3     296
  19   5   7       3     352
  19  -5   8     159     380
  19   5   8       0     437
  19  -5   9       0     421
  19   5   9       0     552
 -19   7   9     817     473
  19   7  -9     771     540
  19   7  -8     973     424
 -19   7   7     268     270
  19   7  -7     584     310
 -19   7   6     323     244
  19   7  -6     378     294
 -19  -7   5    3018     262
 -19   7   5    3124     294
  19   7  -5    2862     307
 -19  -7   4     137     206
 -19   7   4     101     228
  19   7  -4      15     231
 -19  -7   3     146     196
 -19   7   3     225     208
  19  -7  -3     169     206
  19   7  -3     248     218
 -19  -7   2    2860     303
 -19   7   2    2687     243
  19  -7  -2    2684     309
  19   7  -2    2130     235
 -19  -7   1    1110     214
 -19   7   1     978     218
  19  -7  -1    1125     208
  19   7  -1     829     212
 -19  -7   0     937     195
 -19   7   0     960     197
  19  -7   0     934     173
  19   7   0     752     199
 -19  -7  -1    5202     302
 -19   7  -1    4404     287
  19  -7   1    4642     222
  19   7   1    4220     305
  19   7   1    4600     206
 -19  -7  -2    5338     331
 -19   7  -2    5124     293
  19   7   2    4878     307
  19   7   2    5500     257
 -19  -7  -3    9547     387
 -19   7  -3    8233     311
  19   7   3    8072     327
  19   7   3    8146     339
 -19  -7  -4    7288     381
  19   7   4    5891     372
 -19  -7  -5    1252     260
  19   7   5     678     254
 -19  -7  -6      20     258
  19   7   6       0     279
 -19  -7  -7    1352     484
  19   7   7    1585     403
 -19  -7  -8       1     413
  19  -7   8     510     440
  19   7   8     549     478
  19  -9  -8      74     482
  19   9  -8       4     467
 -19   9   7    2308     329
  19  -9  -7    1908     441
  19   9  -7    2390     425
 -19   9   6    1463     285
  19  -9  -6    1679     392
  19   9  -6    2531     354
 -19  -9   5      13     243
 -19   9   5      13     245
  19  -9  -5      13     274
  19   9  -5     413     315
 -19  -9   4     239     243
 -19   9   4     287     258
  19  -9  -4       1     258
  19   9  -4       1     270
 -19  -9   3     751     234
 -19   9   3     408     247
  19  -9  -3     561     241
  19   9  -3     125     238
 -19  -9   2    3136     348
 -19   9   2    2541     290
  19  -9  -2    2572     282
  19   9  -2    2443     282
 -19  -9   1    1627     241
 -19   9   1    2109     266
  19  -9  -1    1643     227
  19   9  -1    1007     238
 -19  -9   0     682     222
 -19   9   0     557     233
  19  -9   0     537     190
  19   9   0     672     228
 -19  -9  -1    2282     328
 -19   9  -1    2447     266
  19  -9   1    2324     301
  19   9   1    2581     272
  19   9   1    2199     231
 -19  -9  -2    3241     346
 -19   9  -2    3443     270
  19   9   2    3412     351
  19   9   2    2618     280
 -19  -9  -3    3304     296
 -19   9  -3    2941     261
  19   9   3    3130     284
  19   9   3    2681     251
 -19  -9  -4     854     261
 -19   9  -4     520     233
  19   9   4     787     238
  19   9   4     302     247
 -19  -9  -5    2509     455
  19   9   5    1309     300
 -19  -9  -6     788     325
  19   9   6     959     314
 -19  -9  -7     255     382
  19   9   7      11     398
 -19  -9  -8     883     499
  19   9   8      16     499
  19 -11  -8      91     555
  19  11  -8     568     583
 -19  11   7     542     363
  19 -11  -7     496     489
  19  11  -7      11     462
 -19  11   6       0     309
  19 -11  -6     528     418
  19  11  -6     203     409
 -19 -11   5    2081     312
 -19  11   5    2722     335
  19 -11  -5    1820     402
  19  11  -5    1737     399
 -19 -11   4    4586     455
 -19  11   4    2885     408
  19 -11  -4    3871     373
  19  11  -4    4111     408
 -19 -11   3    1119     285
 -19  11   3    1059     365
  19 -11  -3     723     285
 -19 -11   2    2730     294
 -19  11   2    2755     328
  19 -11  -2    2259     288
  19  11  -2    2067     315
 -19 -11   1     107     235
 -19  11   1       0     254
  19 -11  -1       0     225
  19  11  -1       0     271
 -19 -11   0    1650     267
 -19  11   0    1671     299
  19 -11   0    1802     252
  19  11   0    1904     308
 -19 -11  -1     230     237
 -19  11  -1     340     253
  19 -11   1     194     198
  19  11   1       3     266
  19  11   1       3     194
 -19 -11  -2     387     271
 -19  11  -2     112     234
  19  11   2     420     245
  19  11   2     211     217
 -19 -11  -3     358     259
 -19  11  -3     280     241
  19  11   3     142     263
  19  11   3     228     252
 -19 -11  -4       3     307
 -19  11  -4      30     261
  19  11   4       3     281
  19  11   4       3     270
 -19 -11  -5     395     333
 -19  11  -5     211     288
  19  11   5     298     301
 -19 -11  -6      63     369
  19  11   6     510     376
 -19 -11  -7    2388     495
  19  11   7    1139     481
 -19  13   7    1959     458
  19 -13  -7    1079     570
  19  13  -7    2193     629
 -19  13   6     784     399
  19 -13  -6     199     519
  19  13  -6     660     520
 -19  13   5    2886     411
  19 -13  -5    2604     481
  19  13  -5    2781     484
 -19 -13   4       0     323
 -19  13   4      10     352
  19 -13  -4       0     368
  19  13  -4     316     399
 -19 -13   3    1363     314
 -19  13   3     925     387
  19 -13  -3    1734     343
  19  13  -3     810     346
 -19 -13   2    2319     325
 -19  13   2    1326     380
  19 -13  -2    1254     287
  19  13  -2    1681     356
 -19  13   1     208     345
  19 -13  -1     146     247
  19  13  -1      60     335
 -19 -13   0    1321     301
 -19  13   0    1573     341
  19 -13   0    1265     257
  19  13   0     921     321
 -19 -13  -1       0     300
 -19  13  -1     701     285
  19 -13   1     391     216
  19  13   1     205     348
  19  13   1       0     246
 -19 -13  -2     431     324
 -19  13  -2     243     349
  19  13   2     113     359
  19  13   2      26     265
 -19 -13  -3      62     341
  19  13   3     127     310
  19  13   3     179     290
 -19 -13  -4      46     384
  19  13   4     278     316
  19  13   4     425     312
 -19 -13  -5     883     431
 -19  13  -5     376     434
  19  13   5     172     380
 -19 -13  -6     623     480
  19  13   6       0     449
 -19  15   5     292     472
  19 -15  -5      17     508
  19  15  -5     414     535
 -19  15   4    1493     474
  19 -15  -4     999     441
  19  15  -4     684     452
 -19 -15   3    1912     360
 -19  15   3    1439     454
  19 -15  -3    2414     391
  19  15  -3     202     388
 -19 -15   2     817     382
 -19  15   2     328     433
  19 -15  -2     670     336
  19  15  -2     326     382
 -19 -15   1     220     350
 -19  15   1     318     434
  19 -15  -1     753     322
  19  15  -1     431     395
 -19 -15   0    1647     382
 -19  15   0    2312     464
  19 -15   0    1620     285
  19  15   0    1005     421
 -19 -15  -1     634     385
 -19  15  -1     391     420
  19  15   1     400     404
 -19 -15  -2      29     412
 -19  15  -2     460     404
  19  15   2     530     400
 -19 -15  -3    1646     464
 -19  15  -3    1771     429
  19  15   3    2577     444
 -19 -15  -4     960     494
 -19  15  -4     887     474
  19  15   4    1480     551
  19  15   4    1157     608
 -19  17   3       0     578
  19 -17  -3     441     450
  19  17  -3     468     491
 -19 -17   2    1148     486
 -19  17   2    2088     558
  19 -17  -2     989     426
  19  17  -2     259     439
 -19 -17   1     265     465
 -19  17   1       8     515
  19 -17  -1      62     374
  19  17  -1       8     449
 -19 -17   0    1839     462
 -19  17   0    1616     553
  19  17   0    1374     509
 -19 -17  -1      18     475
 -19  17  -1      21     514
  19  17   1      62     531
 -19 -17  -2      22     503
 -19  17  -2     207     522
  19  17   2     941     574
  20   0 -10     684     592
 -20   0   8     299     300
  20   0  -8     674     380
 -20   0   6    8139     366
 -20   0   6    7400     356
  20   0  -6    7908     444
 -20   0   4    2041     210
  20   0  -4    2059     235
 -20   0   2    5667     274
  20   0  -2    5639     280
 -20   0   0   14681     260
 -20   0   0   14101     212
  20   0   0   14648     244
 -20   0  -2    3087     299
 -20   0  -2    3355     220
  20   0   2    3340     232
 -20   0  -4     225     178
 -20   0  -4     472     152
  20   0   4     619     210
  20   0   6    1159     301
  20   0   8     788     446
 -20   2   9      10     356
  20  -2  -9      10     445
  20   2  -9      87     457
 -20  -2   8    1347     290
 -20   2   8    1163     335
  20  -2  -8     339     363
  20   2  -8     646     353
 -20  -2   7    3165     375
 -20   2   7    3246     407
  20  -2  -7    3835     408
  20   2  -7    3664     365
 -20  -2   6    2507     245
 -20  -2   6    2407     280
 -20   2   6    3204     348
  20  -2  -6    2618     328
  20   2  -6    2348     316
 -20  -2   5    3854     303
 -20  -2   5    3588     234
 -20   2   5    3190     321
  20  -2  -5    3538     298
  20   2  -5    3966     389
 -20  -2   4      15     168
 -20  -2   4      15     115
 -20   2   4     246     180
  20  -2  -4      12     203
  20   2  -4     145     227
 -20  -2   3     624     186
 -20   2   3     425     183
  20  -2  -3     960     213
  20   2  -3     913     208
 -20  -2   2    3068     254
 -20   2   2    2535     250
  20  -2  -2    2917     265
  20   2  -2    2601     272
 -20  -2   1     982     166
 -20   2   1    1057     170
  20  -2  -1    1020     171
  20   2  -1     662     172
 -20  -2   0     335     168
 -20  -2   0     491     134
 -20   2   0     609     172
  20  -2   0     339     136
  20   2   0     350     165
 -20  -2  -1    2923     236
 -20  -2  -1    2572     189
 -20   2  -1    3036     234
  20  -2   1    2447     202
  20  -2   1    2806     202
  20   2   1    2555     193
 -20  -2  -2    2419     228
 -20   2  -2    2564     198
 -20   2  -2    2938     212
  20   2   2    3347     212
 -20  -2  -3    2407     242
 -20   2  -3    1935     203
 -20   2  -3    2275     213
  20  -2   3    2314     233
  20   2   3    1931     208
 -20  -2  -4    1389     196
  20  -2   4    1068     238
  20   2   4     964     227
 -20  -2  -5    2835     299
  20  -2   5    2872     371
  20   2   5    2341     286
  20  -2   6    3861     440
  20   2   6    3598     446
  20  -2   7    2178     393
  20   2   7    2578     408
  20  -2   8       3     434
  20   2   8      44     431
  20  -2   9     778     551
  20   2   9    1050     566
 -20   4   9      42     423
  20  -4  -9     686     513
  20   4  -9       5     464
  20  -4  -8     567     413
  20   4  -8     841     384
 -20  -4   7     501     230
 -20   4   7     340     234
  20  -4  -7     404     315
  20   4  -7       1     306
 -20  -4   6      48     207
 -20  -4   6      87     161
 -20   4   6     255     232
  20  -4  -6       0     281
  20   4  -6       0     277
 -20  -4   5     108     205
 -20   4   5     385     220
  20  -4  -5       5     240
  20   4  -5       5     248
 -20  -4   4    1418     214
 -20   4   4    1057     225
  20  -4  -4    1289     232
  20   4  -4    1035     234
 -20  -4   3    1424     208
 -20   4   3    1604     209
  20  -4  -3    1550     221
  20   4  -3    1671     223
 -20  -4   2     735     182
 -20   4   2     927     197
  20  -4  -2    1143     199
  20   4  -2     852     199
 -20  -4   1    7317     291
 -20   4   1    7160     293
  20  -4  -1    6718     282
  20   4  -1    7205     304
 -20  -4   0     377     158
 -20   4   0     373     153
  20   4   0     452     167
 -20  -4  -1   18063     368
 -20   4  -1   17627     343
  20  -4   1   16651     278
  20  -4   1   16991     285
  20   4   1   16801     339
  20   4   1   15856     267
 -20  -4  -2    4802     277
 -20   4  -2    4039     244
 -20  -4  -3    5644     311
 -20   4  -3    5151     297
 -20   4  -3    5328     255
  20   4   3    5030     290
 -20  -4  -4     310     188
  20  -4   4       1     223
  20   4   4     154     206
 -20  -4  -5       1     204
  20  -4   5      35     251
  20   4   5       3     243
 -20  -4  -6     507     259
  20   4   6    1164     308
 -20  -4  -7      19     279
  20  -4   7      19     349
  20   4   7      19     352
  20  -4   8       2     433
  20   4   8       2     438
  20  -4   9     802     556
  20   4   9     551     573
 -20   6   9     465     471
  20  -6  -9     351     584
  20   6  -9      24     523
  20  -6  -8      18     469
  20   6  -8     396     426
 -20   6   7       0     257
  20  -6  -7     838     403
  20   6  -7     601     306
 -20   6   6     202     235
  20   6  -6      80     287
 -20  -6   5     138     216
 -20   6   5     121     230
  20  -6  -5       0     264
  20   6  -5     270     265
 -20  -6   4    2190     252
 -20   6   4    1746     260
  20  -6  -4    1530     277
  20   6  -4    1564     280
 -20  -6   3    3642     320
 -20   6   3    3797     331
  20   6  -3    3477     334
 -20  -6   2    3493     313
 -20   6   2    3211     319
  20   6  -2    3539     320
 -20  -6   1   10664     350
 -20   6   1    9351     343
  20  -6  -1    9931     339
  20   6  -1    9421     355
 -20  -6   0    1345     195
 -20   6   0    1468     200
  20  -6   0    1761     192
  20   6   0    1533     217
 -20  -6  -1    2330     210
 -20   6  -1    2000     191
  20  -6   1    1219     173
  20  -6   1    1701     154
  20   6   1    1611     197
  20   6   1    1629     138
 -20  -6  -2     616     202
 -20   6  -2     675     181
  20   6   2     131     176
  20   6   2     478     169
 -20  -6  -3    3473     327
 -20   6  -3    2858     272
  20   6   3    3073     267
  20   6   3    3710     305
 -20  -6  -4   15881     433
  20   6   4   14361     426
 -20  -6  -5      81     234
  20   6   5      90     248
 -20  -6  -6     200     260
  20  -6   6     133     311
  20   6   6     512     297
 -20  -6  -7     232     307
  20  -6   7     343     351
  20   6   7     549     375
  20  -6   8     349     394
  20   6   8       0     456
  20  -8  -8     331     468
  20   8  -8     124     449
 -20   8   7     150     286
  20  -8  -7     727     390
  20   8  -7       1     369
 -20   8   6    2038     306
  20  -8  -6    2087     373
  20   8  -6    2559     365
 -20  -8   5      22     237
 -20   8   5     128     252
  20  -8  -5     307     469
  20   8  -5     342     290
 -20  -8   4      59     229
 -20   8   4       0     235
  20  -8  -4      48     248
  20   8  -4     436     265
 -20  -8   3     684     231
 -20   8   3     588     242
  20  -8  -3     812     253
  20   8  -3     754     248
 -20  -8   2    2529     252
 -20   8   2    2951     281
  20  -8  -2    2487     261
  20   8  -2    2605     269
 -20  -8   1    2473     319
 -20   8   1    2111     250
  20  -8  -1    2151     243
  20   8  -1    1714     245
 -20  -8   0     371     207
 -20   8   0     392     208
  20  -8   0     397     185
  20   8   0     352     209
 -20  -8  -1   26086     487
 -20   8  -1   24806     461
  20   8   1   24509     473
  20   8   1   22090     324
 -20  -8  -2   40924     588
 -20   8  -2   37466     505
  20   8   2   37647     530
  20   8   2   35147     447
 -20  -8  -3    1461     250
 -20   8  -3    1529     227
  20   8   3    2067     243
  20   8   3    2043     242
 -20  -8  -4    1448     273
 -20   8  -4    1355     238
  20   8   4    1305     254
 -20  -8  -5       5     251
  20   8   5       5     258
  20   8   6     527     469
 -20  -8  -7     248     369
  20   8   7     931     408
 -20  -8  -8       2     453
  20   8   8     616     517
  20 -10  -8       3     525
  20  10  -8     944     551
 -20  10   7     141     313
  20 -10  -7      23     450
  20  10  -7     433     439
 -20  10   6    5106     434
  20 -10  -6    5090     615
  20  10  -6    7249     604
 -20 -10   5     604     277
  20 -10  -5     365     345
  20  10  -5     956     365
 -20 -10   4     310     283
 -20  10   4     314     288
 -20 -10   3     297     260
 -20  10   3       0     264
  20 -10  -3       5     265
  20  10  -3     246     272
 -20 -10   2    3023     291
 -20  10   2    2898     317
  20 -10  -2    2354     289
  20  10  -2    2422     301
 -20 -10   1     413     231
 -20  10   1     557     257
  20 -10  -1     427     218
  20  10  -1     856     253
 -20 -10   0    2411     278
 -20  10   0    2336     279
  20 -10   0    2982     323
  20  10   0    2185     278
 -20 -10  -1       6     225
 -20  10  -1       5     216
  20  10   1     109     244
  20  10   1     183     165
 -20 -10  -2     701     257
 -20  10  -2     792     245
  20  10   2     829     254
  20  10   2     465     208
 -20 -10  -3     680     273
 -20  10  -3     445     256
  20  10   3     886     263
  20  10   3     598     247
 -20 -10  -4     393     268
 -20  10  -4      23     264
  20  10   4     322     273
  20  10   4    1150     279
 -20 -10  -5    2237     353
 -20  10  -5    1342     302
  20  10   5    2061     329
 -20 -10  -6    1922     385
  20  10   6    1404     385
 -20 -10  -7    2445     473
  20  10   7    1628     488
 -20  12   7     784     408
  20 -12  -7     381     544
  20  12  -7     155     547
 -20  12   6       3     352
  20 -12  -6       3     468
  20  12  -6    1021     491
 -20  12   5     669     345
  20 -12  -5     689     417
  20  12  -5    1752     457
 -20 -12   4    3266     350
 -20  12   4    3445     432
  20 -12  -4    2819     420
  20  12  -4    3526     457
 -20 -12   3     906     313
 -20  12   3     758     366
  20 -12  -3    1039     301
  20  12  -3     905     340
 -20 -12   2    1596     297
 -20  12   2     973     328
  20 -12  -2    1298     286
  20  12  -2     988     316
 -20 -12   1    5565     448
 -20  12   1    4586     447
  20 -12  -1    5945     395
  20  12  -1    4235     478
 -20  12   0    4507     600
  20 -12   0    3330     371
  20  12   0    3822     426
 -20 -12  -1   13753     503
 -20  12  -1   12230     490
  20 -12   1   12628     383
  20  12   1   13365     513
  20  12   1   11593     380
 -20 -12  -2       1     290
 -20  12  -2     389     271
  20  12   2       1     265
  20  12   2       1     239
 -20 -12  -3     904     337
 -20  12  -3     424     281
  20  12   3     316     294
  20  12   3     423     269
 -20 -12  -4      30     356
 -20  12  -4     241     300
  20  12   4     184     318
  20  12   4      22     310
 -20 -12  -5    1273     407
 -20  12  -5     700     326
  20  12   5     509     414
 -20 -12  -6      47     448
  20  12   6      47     431
 -20  14   6     589     480
  20 -14  -6     557     541
  20  14  -6     534     602
 -20  14   5     821     436
  20 -14  -5    2051     507
  20  14  -5    1604     579
 -20 -14   4    3723     419
 -20  14   4    3023     466
  20 -14  -4    3633     465
  20  14  -4    2562     451
 -20 -14   3     543     635
 -20  14   3      23     432
  20 -14  -3      88     341
  20  14  -3      26     368
 -20 -14   2    1869     364
 -20  14   2    1958     452
  20 -14  -2    2093     317
  20  14  -2    1146     377
 -20 -14   1       6     330
 -20  14   1     143     384
  20 -14  -1     187     281
  20  14  -1       6     358
 -20 -14   0       3     328
 -20  14   0     365     381
  20 -14   0     327     269
  20  14   0     329     376
 -20 -14  -1     861     364
 -20  14  -1    1145     383
  20  14   1    1174     392
 -20 -14  -2     248     375
 -20  14  -2     297     351
  20  14   2     198     367
 -20 -14  -3     598     414
 -20  14  -3      65     349
  20  14   3       3     345
  20  14   3     224     491
 -20 -14  -4     395     450
 -20  14  -4     412     408
  20  14   4      29     340
 -20 -14  -5     295     501
 -20  14  -5     790     441
  20  14   5     346     440
 -20  16   4       0     546
  20 -16  -4      99     466
  20  16  -4     253     454
 -20 -16   3     202     447
 -20  16   3     508     505
  20 -16  -3      31     409
  20  16  -3     418     435
 -20 -16   2    1512     457
 -20  16   2     960     520
  20 -16  -2     451     376
  20  16  -2     878     420
 -20 -16   1       0     412
 -20  16   1       0     478
  20 -16  -1      90     331
  20  16  -1      13     425
 -20 -16   0    1284     429
 -20  16   0    1429     537
  20  16   0    1099     480
 -20 -16  -1     670     464
 -20  16  -1      62     492
  20  16   1      62     501
 -20 -16  -2     829     482
 -20  16  -2    1373     512
  20  16   2    1204     508
 -20 -16  -3     204     505
 -20  16  -3     627     543
  20  16   3    1041     493
 -21  -1   9       1     506
 -21   1   9     466     670
  21  -1  -9     822     475
  21   1  -9       1     464
 -21  -1   8     529     301
 -21   1   8       1     302
  21  -1  -8       1     390
  21   1  -8    1076     389
 -21  -1   7       1     244
 -21   1   7       1     233
 -21   1   7     253     258
  21  -1  -7       1     510
  21   1  -7       1     325
 -21  -1   6      72     224
 -21  -1   6     419     202
 -21   1   6     338     225
  21  -1  -6      14     280
  21   1  -6     358     284
 -21  -1   5    2312     247
 -21   1   5    1947     244
  21  -1  -5    2073     276
  21   1  -5    2167     292
 -21  -1   4    3524     304
 -21   1   4    2481     230
  21  -1  -4    2676     236
  21   1  -4    3116     263
 -21  -1   3    1006     204
 -21   1   3    1371     213
  21  -1  -3    1203     207
  21   1  -3     987     214
 -21  -1   2    1579     191
 -21   1   2    1189     181
  21  -1  -2    1253     199
  21   1  -2    1423     199
 -21  -1   1     462     158
 -21  -1   1     490     100
 -21   1   1     411     159
 -21   1   1     459     127
  21  -1  -1     735     167
  21   1  -1     625     169
 -21  -1   0     747     239
 -21  -1   0     759     165
 -21   1   0    1043     244
 -21   1   0     792     201
  21  -1   0     856     225
  21   1   0     949     231
 -21  -1  -1    1028     152
 -21  -1  -1    1432     138
 -21   1  -1    1206     162
  21  -1   1    1479     148
  21  -1   1    1012     142
 -21  -1  -2     198     150
 -21   1  -2     223     149
  21  -1   2     130     163
  21   1   2     104     150
 -21  -1  -3     209     153
 -21   1  -3      35     183
 -21   1  -3     440     158
  21  -1   3      17     185
  21   1   3     331     179
 -21  -1  -4    2473     265
  21  -1   4    2059     260
  21   1   4    2052     249
 -21  -1  -5     153     191
  21  -1   5       2     224
  21   1   5      34     242
  21  -1   6    3086     341
  21   1   6    2623     336
  21  -1   7     562     364
  21   1   7     447     365
  21  -1   8       1     438
  21   1   8       1     444
  21  -1   9       0     566
  21   1   9       3     558
 -21   3   9     593     418
  21  -3  -9     433     511
  21   3  -9     301     485
 -21   3   8    1889     345
  21  -3  -8    1394     417
  21   3  -8    1140     392
 -21  -3   7      11     231
 -21   3   7     136     242
  21  -3  -7     347     312
  21   3  -7     325     383
 -21  -3   6       1     213
 -21   3   6       1     230
  21  -3  -6       1     284
  21   3  -6     209     282
 -21  -3   5    1098     223
 -21  -3   5     785     150
 -21   3   5    1387     245
  21  -3  -5     922     270
  21   3  -5     840     275
 -21  -3   4    5151     322
 -21   3   4    5102     343
  21  -3  -4    4954     362
  21   3  -4    5097     365
 -21  -3   3    1731     216
 -21   3   3    1626     213
  21  -3  -3    1492     225
  21   3  -3    1357     225
 -21  -3   2    4522     288
 -21   3   2    4649     286
  21  -3  -2    4058     289
  21   3  -2    4813     308
 -21  -3   1    1473     195
 -21   3   1    1354     188
  21  -3  -1    1163     182
  21   3  -1     994     197
 -21  -3   0    2779     248
 -21  -3   0    2657     149
 -21   3   0    2704     251
  21  -3   0    2719     227
  21   3   0    2429     257
 -21  -3  -1    4115     267
 -21  -3  -1    3503     196
 -21   3  -1    3929     253
  21  -3   1    3196     213
  21  -3   1    3932     224
  21   3   1    4171     248
  21   3   1    4142     211
 -21  -3  -2     950     185
 -21   3  -2    1003     168
  21   3   2     790     151
  21   3   2     828     154
 -21  -3  -3   12935     346
 -21   3  -3   10134     330
 -21   3  -3   13454     299
  21   3   3   12072     350
 -21  -3  -4    2221     293
  21  -3   4    1869     272
  21   3   4    1468     237
 -21  -3  -5    7686     358
  21  -3   5    6947     422
  21   3   5    6018     404
 -21  -3  -6    4223     393
  21  -3   7       7     356
  21   3   7     243     373
  21  -3   8    1258     470
  21   3   8    1038     478
  21  -3   9      37     536
  21   3   9     191     574
 -21   5   9      68     437
  21  -5  -9       9     574
  21   5  -9       9     493
  21  -5  -8     166     465
  21   5  -8     251     403
 -21   5   7     746     275
  21  -5  -7     546     409
  21   5  -7     910     316
 -21  -5   6     243     230
 -21   5   6      20     241
  21  -5  -6      20     373
  21   5  -6     356     293
 -21  -5   5    2391     263
 -21   5   5    2456     283
  21  -5  -5    2433     317
  21   5  -5    2067     294
 -21  -5   4      12     194
 -21   5   4      20     215
  21  -5  -4      86     233
  21   5  -4      49     235
 -21  -5   3    1014     225
 -21   5   3    1142     230
  21  -5  -3     688     218
  21   5  -3     932     236
 -21  -5   2     192     182
 -21   5   2     211     190
  21  -5  -2      10     195
  21   5  -2     198     207
 -21  -5   1     631     185
 -21   5   1     702     186
  21   5  -1     716     201
 -21  -5   0     598     177
 -21   5   0     831     187
  21  -5   0     632     166
  21   5   0     513     191
 -21  -5  -1    2836     285
 -21   5  -1    2803     270
  21  -5   1    2836     229
  21   5   1    2633     280
  21   5   1    2626     205
 -21  -5  -2    2361     290
 -21   5  -2    2037     260
  21   5   2    2184     264
  21   5   2    2556     269
 -21  -5  -3     378     210
 -21   5  -3     619     180
  21   5   3      64     181
 -21  -5  -4     437     211
  21   5   4     524     224
 -21  -5  -5     493     236
  21  -5   5     836     268
  21   5   5     673     259
 -21  -5  -6      82     269
  21  -5   6     534     304
  21   5   6     548     296
 -21  -5  -7     381     308
  21  -5   7       6     333
  21   5   7       7     368
  21  -5   8     288     392
  21   5   8     129     466
 -21   7   9     539     508
  21   7  -9     306     577
  21   7  -8    1293     464
 -21   7   7      13     279
  21   7  -7     407     376
 -21  -7   6    1177     251
 -21   7   6    1173     277
 -21  -7   5     557     251
 -21   7   5     914     266
  21   7  -5     493     299
 -21  -7   4     466     234
 -21   7   4     578     251
  21   7  -4    1150     277
 -21  -7   3     530     229
 -21   7   3     432     227
  21  -7  -3     241     240
  21   7  -3      29     228
 -21  -7   2      85     203
 -21   7   2       0     211
  21  -7  -2       1     215
  21   7  -2       0     218
 -21  -7   1     651     208
 -21   7   1     567     213
  21  -7  -1     746     213
  21   7  -1     742     220
 -21  -7   0     431     204
 -21   7   0     815     211
  21  -7   0     802     187
  21   7   0     455     221
 -21  -7  -1     408     195
 -21   7  -1     256     188
  21  -7   1      22     175
  21   7   1      22     195
  21   7   1      22     132
 -21  -7  -2    4950     358
 -21   7  -2    4063     306
  21   7   2    4158     332
  21   7   2    4251     274
 -21  -7  -3    1819     253
 -21   7  -3    1372     211
  21   7   3    1512     225
  21   7   3    1110     216
 -21  -7  -4     662     240
  21   7   4     687     244
 -21  -7  -5    1610     274
  21   7   5    1599     285
 -21  -7  -6       3     279
 -21  -7  -7     451     333
  21   7   7       5     377
 -21  -7  -8     254     431
  21   7   8     162     498
  21  -9  -8      91     527
  21   9  -8      23     497
 -21   9   7      64     379
  21  -9  -7       1     442
  21   9  -7    1068     436
 -21   9   6    1826     363
  21  -9  -6     871     389
  21   9  -6    2287     404
 -21  -9   5       8     272
 -21   9   5     292     282
  21  -9  -5     383     330
  21   9  -5       8     294
 -21  -9   4     893     269
 -21   9   4     666     288
  21  -9  -4     539     291
  21   9  -4     429     302
 -21  -9   3    1064     267
 -21   9   3     574     284
  21  -9  -3     814     273
  21   9  -3     755     280
 -21  -9   2     589     233
 -21   9   2     642     240
  21  -9  -2     400     247
  21   9  -2     581     246
 -21  -9   1    3692     349
 -21   9   1    4040     368
  21  -9  -1    3352     346
  21   9  -1    3561     365
 -21  -9   0    5987     372
 -21   9   0    4711     382
  21  -9   0    5838     331
  21   9   0    5393     392
 -21  -9  -1    1042     252
 -21   9  -1     814     243
  21   9   1     889     260
  21   9   1     653     169
 -21  -9  -2    4878     382
 -21   9  -2    4110     351
  21   9   2    4850     370
  21   9   2    4753     317
 -21  -9  -3     323     248
 -21   9  -3     102     213
  21   9   3       3     238
  21   9   3      81     229
 -21  -9  -4     232     286
 -21   9  -4     231     248
  21   9   4      40     248
 -21  -9  -5       1     262
  21   9   5       1     276
 -21  -9  -6       0     342
  21   9   6     118     337
 -21  -9  -7    3446     457
  21   9   7    2573     475
 -21  11   7     900     397
  21 -11  -7      13     503
  21  11  -7     187     503
 -21  11   6    3010     390
  21 -11  -6    2560     493
  21  11  -6    4058     507
 -21 -11   5    1309     326
 -21  11   5    1908     372
  21 -11  -5    2021     424
  21  11  -5    1735     432
 -21 -11   4     186     298
 -21  11   4     278     348
  21 -11  -4       1     354
  21  11  -4     505     375
 -21 -11   3    1665     313
 -21  11   3    1811     325
  21 -11  -3    1249     337
  21  11  -3    1457     326
 -21 -11   2    1207     283
 -21  11   2    1340     601
  21 -11  -2    1507     288
 -21 -11   1     381     267
 -21  11   1     517     299
  21 -11  -1     332     239
  21  11  -1     280     282
 -21 -11   0    3514     409
 -21  11   0    3511     422
  21 -11   0    3730     362
  21  11   0    4154     358
 -21 -11  -1    6753     750
 -21  11  -1    6872     431
  21  11   1    6419     442
 -21 -11  -2    3866     415
 -21  11  -2    2846     310
  21  11   2    3616     412
  21  11   2    3085     355
 -21  11  -3     968     262
  21  11   3    1119     302
  21  11   3     614     268
 -21 -11  -4    1067     354
 -21  11  -4     472     286
  21  11   4     637     293
  21  11   4     882     306
 -21 -11  -5      58     361
 -21  11  -5       1     300
  21  11   5     468     340
 -21 -11  -6      24     398
  21  11   6     103     405
 -21 -11  -7       6     493
  21  11   7     639     511
 -21  13   6      95     437
  21 -13  -6    1294     541
  21  13  -6     587     563
 -21  13   5     324     399
  21 -13  -5    1560     492
  21  13  -5     735     529
 -21 -13   4    1038     367
 -21  13   4     936     413
  21 -13  -4    1038     395
  21  13  -4       0     462
 -21 -13   3     840     352
 -21  13   3     558     413
  21 -13  -3    1302     359
  21  13  -3     476     366
 -21 -13   2    3005     342
 -21  13   2    2221     421
  21 -13  -2    1837     534
  21  13  -2    1227     369
 -21 -13   1       1     308
 -21  13   1       1     370
  21 -13  -1     532     274
  21  13  -1     139     353
 -21 -13   0    2666     368
 -21  13   0    2251     379
  21 -13   0    2803     293
  21  13   0    2550     398
 -21 -13  -1     447     338
 -21  13  -1      73     334
  21  13   1     254     290
 -21 -13  -2    2721     394
 -21  13  -2    2684     349
  21  13   2    1528     372
 -21 -13  -3      13     368
 -21  13  -3     300     311
  21  13   3     164     327
  21  13   3     294     314
 -21 -13  -4      49     416
 -21  13  -4      68     323
  21  13   4     147     370
  21  13   4       3     329
 -21 -13  -5     568     461
 -21  13  -5    1033     386
  21  13   5       1     399
 -21  15   5    1681     530
  21 -15  -5    2060     532
  21  15  -5     122     631
 -21  15   4     998     493
  21 -15  -4     393     439
  21  15  -4       0     445
 -21 -15   3     177     415
 -21  15   3      17     454
  21 -15  -3      17     386
  21  15  -3     321     415
 -21 -15   2     420     392
 -21  15   2     345     488
  21 -15  -2      12     351
  21  15  -2      13     388
 -21 -15   1     530     386
 -21  15   1     361     490
  21  15  -1     169     421
 -21 -15   0       2     379
 -21  15   0       2     449
  21  15   0    1342     459
 -21 -15  -1    1154     423
 -21  15  -1     436     447
  21  15   1    1435     451
 -21 -15  -2     252     433
 -21  15  -2     189     421
  21  15   2     171     404
 -21 -15  -3       7     462
 -21  15  -3      81     450
  21  15   3     539     431
 -21 -15  -4    1127     517
 -21  15  -4     448     508
 -21 -17   2     325     522
 -21  17   2      56     569
  21 -17  -2       9     435
  21  17  -2     785     519
 -21 -17   1     224     499
 -21  17   1       0     537
  21  17  -1     550     494
 -21 -17   0     395     492
 -21  17   0    1090     559
  21  17   0     379     568
 -21 -17  -1      54     490
 -21  17  -1      93     545
  21  17   1     534     594
 -22   0   8     343     309
  22   0  -8     447     420
 -22   0   6    1741     258
 -22   0   6     802     221
  22   0  -6    1332     301
 -22   0   4       1     188
  22   0  -4     195     218
 -22   0   2     667     179
  22   0  -2     625     181
 -22   0   0   12286     359
 -22   0   0   11462     286
  22   0   0   12337     342
 -22   0  -2   14064     323
  22   0   2   13600     346
  22   0   4    1041     238
  22   0   6     588     302
  22   0   8     700     484
 -22   2   9    1357     413
  22  -2  -9    2339     522
  22   2  -9    2375     523
 -22   2   8    4211     505
  22  -2  -8    2604     451
  22   2  -8    3509     465
 -22  -2   7     404     242
 -22   2   7     627     265
 -22   2   7       8     263
  22  -2  -7      62     319
  22   2  -7       8     382
 -22  -2   6    1537     266
 -22  -2   6    1714     215
 -22   2   6    1668     261
  22  -2  -6    2026     330
  22   2  -6    2024     316
 -22  -2   5    2093     238
 -22  -2   5    1739     168
 -22   2   5    1399     240
  22  -2  -5    1617     278
  22   2  -5    1961     283
 -22  -2   4    2252     312
 -22   2   4    1891     245
  22  -2  -4    1877     272
  22   2  -4    2203     273
 -22  -2   3    1804     216
 -22   2   3    1429     199
  22  -2  -3    1205     225
  22   2  -3    1652     235
 -22  -2   2    7722     324
 -22   2   2    7866     326
  22  -2  -2    8100     338
  22   2  -2    7946     344
 -22  -2   1       0     159
 -22   2   1       4     166
  22  -2  -1     216     164
  22   2  -1     152     179
 -22  -2   0    2894     197
 -22  -2   0    2489     153
 -22   2   0    2874     191
  22  -2   0    2605     172
  22   2   0    2647     185
 -22  -2  -1    2834     208
 -22  -2  -1    2295     194
 -22   2  -1    2481     243
  22  -2   1    2582     212
  22  -2   1    2290     164
  22   2   1    2672     220
  22   2   1    2441     205
 -22  -2  -2   16163     365
 -22   2  -2   15633     333
  22   2   2   14768     340
 -22  -2  -3    3490     280
 -22   2  -3    2909     250
  22  -2   3    2847     330
  22   2   3    2762     241
 -22  -2  -4    1379     200
 -22   2  -4    1127     230
 -22   2  -4    1090     177
  22  -2   4     945     239
  22   2   4    1219     238
 -22  -2  -5    3099     332
  22  -2   5    2581     307
  22   2   5    2466     296
  22  -2   6    1299     612
  22   2   6    1421     319
  22  -2   7     428     382
  22   2   7     477     383
  22  -2   8     730     480
  22   2   8    1483     495
 -22   4   9    1252     458
  22  -4  -9       8     565
  22   4  -9       8     529
 -22   4   8    1155     645
  22  -4  -8     453     474
  22   4  -8     850     404
 -22   4   7       6     264
  22  -4  -7     451     398
  22   4  -7     410     330
 -22  -4   6     249     234
 -22  -4   6       5     152
 -22   4   6     155     243
  22  -4  -6       5     345
  22   4  -6     230     299
 -22  -4   5     283     217
 -22   4   5       3     217
  22  -4  -5     126     264
  22   4  -5       3     259
 -22  -4   4    4089     334
 -22   4   4    3529     347
  22  -4  -4    4062     388
  22   4  -4    4117     395
 -22  -4   3     468     209
 -22   4   3     693     207
  22  -4  -3     154     203
  22   4  -3     648     219
 -22  -4   2     230     181
 -22   4   2      34     187
  22  -4  -2     475     201
  22   4  -2     154     202
 -22  -4   1     574     190
 -22   4   1    1120     203
  22  -4  -1    1264     210
  22   4  -1     801     207
 -22  -4   0      13     161
 -22   4   0       0     168
  22   4   0      11     178
 -22  -4  -1     100     168
 -22   4  -1     142     171
  22  -4   1       1     174
  22  -4   1       1     139
  22   4   1       1     166
  22   4   1       1     131
 -22  -4  -2    1838     217
 -22   4  -2    1819     197
  22   4   2    1837     177
  22   4   2    2219     238
 -22  -4  -3    2122     232
 -22   4  -3    1984     208
  22   4   3    1965     228
 -22  -4  -4     524     219
  22   4   4     231     222
 -22  -4  -5     317     225
  22  -4   5     445     267
  22   4   5       3     249
 -22  -4  -6       3     263
  22  -4   6       3     278
  22   4   6      22     290
 -22  -4  -7     392     302
  22  -4   7      27     319
  22   4   7      27     373
  22  -4   8     153     366
  22   4   8     476     485
 -22   6   9      18     485
  22  -6  -9     641     632
  22   6  -9      17     555
  22  -6  -8      59     542
  22   6  -8     628     444
 -22   6   7     336     276
  22  -6  -7       0     431
  22   6  -7     521     377
 -22  -6   6     584     254
 -22   6   6     947     263
  22  -6  -6     549     359
 -22  -6   5     124     241
 -22   6   5     362     247
  22  -6  -5       1     289
  22   6  -5       1     278
 -22  -6   4     603     234
 -22   6   4       2     217
  22  -6  -4     521     261
  22   6  -4       2     250
 -22  -6   3      24     218
 -22   6   3      13     217
  22   6  -3      19     221
 -22  -6   2     853     216
 -22   6   2     712     225
  22   6  -2     343     221
 -22  -6   1    1823     220
 -22   6   1    1853     222
  22  -6  -1    1473     220
  22   6  -1    1407     231
 -22  -6   0      77     183
 -22   6   0      24     186
  22  -6   0       1     166
  22   6   0       1     196
 -22  -6  -1     299     199
 -22   6  -1     222     196
  22   6   1     459     214
  22   6   1     153     143
 -22  -6  -2   15554     418
 -22   6  -2   14497     372
  22   6   2   14326     375
  22   6   2   13414     323
 -22  -6  -3    2719     282
 -22   6  -3    2450     291
  22   6   3    2371     318
 -22  -6  -4    3103     297
 -22   6  -4    2909     314
  22   6   4    2356     283
 -22  -6  -5     243     241
  22   6   5     103     245
 -22  -6  -6    1765     305
  22   6   6    1080     569
 -22  -6  -7      76     488
  22  -6   7       0     361
  22   6   7       0     381
  22  -6   8     110     428
  22   6   8     150     491
  22  -8  -8      69     508
  22   8  -8       0     495
 -22   8   7     143     305
  22  -8  -7     311     415
  22   8  -7     804     427
 -22   8   6     196     282
  22  -8  -6       4     351
  22   8  -6       5     376
 -22  -8   5      34     260
 -22   8   5     690     274
  22  -8  -5      34     281
  22   8  -5     652     512
 -22  -8   4     964     256
 -22   8   4     448     270
  22  -8  -4      97     265
  22   8  -4     494     275
 -22  -8   3     414     253
 -22   8   3     416     253
  22  -8  -3     234     259
  22   8  -3     786     267
 -22  -8   2     845     250
 -22   8   2     472     240
  22  -8  -2     924     244
  22   8  -2     553     253
 -22  -8   1     124     212
 -22   8   1       7     223
  22  -8  -1       7     218
  22   8  -1     216     234
 -22  -8   0    1308     247
 -22   8   0    1389     253
  22  -8   0     995     219
  22   8   0     904     246
 -22  -8  -1    2299     269
 -22   8  -1    2246     259
  22   8   1    2418     271
  22   8   1    1691     232
 -22  -8  -2     411     232
 -22   8  -2     409     208
  22   8   2     294     230
  22   8   2     440     195
 -22  -8  -3      41     235
 -22   8  -3     308     218
  22   8   3       2     227
  22   8   3       2     214
 -22  -8  -4       0     249
 -22   8  -4      82     233
  22   8   4      46     240
 -22  -8  -5      11     395
  22   8   5      11     268
 -22  -8  -6       0     324
  22   8   6     553     321
 -22  -8  -7    1405     407
  22   8   7     993     449
  22 -10  -8       9     544
  22  10  -8     638     594
 -22  10   7     107     357
  22 -10  -7     643     477
  22  10  -7     972     505
 -22  10   6     946     353
  22 -10  -6       0     428
  22  10  -6     206     425
 -22 -10   5    1411     311
 -22  10   5    1217     334
  22 -10  -5    1459     388
  22  10  -5    1153     399
 -22 -10   4    1458     313
 -22  10   4    1280     311
  22 -10  -4    1880     333
  22  10  -4    2109     367
 -22 -10   3     593     276
  22 -10  -3     232     291
 -22 -10   2     246     250
 -22  10   2     177     284
  22 -10  -2     639     267
  22  10  -2     373     296
 -22 -10   1    3608     395
 -22  10   1    3329     348
  22 -10  -1    2853     292
  22  10  -1    3200     341
 -22 -10   0   32715     600
 -22  10   0   28794     567
  22 -10   0   30253     504
  22  10   0   29187     583
 -22 -10  -1     129     232
 -22  10  -1       4     238
  22  10   1     472     256
  22  10   1      22     168
 -22 -10  -2    6626     671
 -22  10  -2    5047     383
  22  10   2    5592     412
  22  10   2    5089     345
 -22 -10  -3    1707     289
 -22  10  -3    1810     268
  22  10   3    1984     281
  22  10   3    1591     278
 -22 -10  -4    3404     378
 -22  10  -4    3358     317
  22  10   4    3485     322
  22  10   4    2846     334
 -22 -10  -5     767     342
 -22  10  -5       3     296
  22  10   5     453     316
 -22 -10  -6       4     367
  22  10   6      84     392
 -22 -10  -7       3     482
  22  10   7     859     494
 -22  12   7     534     460
  22 -12  -7       5     543
  22  12  -7       5     577
 -22  12   6    3102     431
  22 -12  -6    3184     565
  22  12  -6    3837     588
 -22  12   5    5880     601
  22 -12  -5    4336     521
  22  12  -5    5856     738
 -22 -12   4    1118     348
 -22  12   4      47     388
  22 -12  -4     843     402
  22  12  -4    1531     443
 -22 -12   3    3349     378
 -22  12   3    3196     423
  22 -12  -3    2955     369
  22  12  -3    3152     447
 -22 -12   2    7213     710
 -22  12   2    5112     533
  22 -12  -2    6688     447
  22  12  -2    5018     575
 -22 -12   1    4701     450
 -22  12   1    5841     517
  22 -12  -1    4614     404
  22  12  -1    5092     513
 -22 -12   0     584     288
 -22  12   0     344     289
  22 -12   0     341     249
  22  12   0     172     299
 -22 -12  -1       1     305
 -22  12  -1     695     325
  22  12   1       1     332
 -22 -12  -2     454     330
  22  12   2     276     291
  22  12   2     142     269
 -22 -12  -3       1     340
  22  12   3     850     324
  22  12   3     302     295
 -22 -12  -4     810     385
 -22  12  -4     541     374
  22  12   4     655     319
 -22 -12  -5     398     432
  22  12   5     347     334
 -22 -12  -6     805     497
  22  12   6     618     461
 -22  14   5     438     454
  22 -14  -5       0     516
  22  14  -5       0     583
 -22 -14   4    2207     824
 -22  14   4    2727     487
  22 -14  -4    2793     471
  22  14  -4    2482     594
 -22 -14   3      18     410
 -22  14   3      18     475
  22 -14  -3      18     372
  22  14  -3      16     496
 -22 -14   2      12     365
 -22  14   2     234     440
  22 -14  -2     215     334
  22  14  -2      94     390
 -22 -14   1     167     354
 -22  14   1     320     419
  22 -14  -1     692     301
  22  14  -1       0     376
 -22 -14   0     728     375
 -22  14   0      18     412
  22 -14   0     846     295
  22  14   0     797     418
 -22 -14  -1     232     381
 -22  14  -1     808     391
  22  14   1     820     380
 -22 -14  -2      68     401
 -22  14  -2     296     367
  22  14   2     382     386
 -22 -14  -3    3166     485
 -22  14  -3    2558     415
  22  14   3    3192     442
 -22 -14  -4     594     482
 -22  14  -4     328     416
 -22 -14  -5     353     504
 -22 -16   3     689     536
 -22  16   3       5     519
  22 -16  -3       5     454
  22  16  -3     119     492
 -22 -16   2       9     474
 -22  16   2     898     531
  22 -16  -2     107     393
  22  16  -2     522     441
 -22 -16   1       0     444
 -22  16   1     594     555
  22 -16  -1    1080     385
  22  16  -1      28     477
 -22 -16   0    1074     452
 -22  16   0    1197     562
  22  16   0    1490     548
 -22 -16  -1      44     457
 -22  16  -1     762     531
  22  16   1    1443     497
 -22 -16  -2     609     500
 -22  16  -2     849     521
  22  16   2    1111     522
 -22 -16  -3     322     529
 -22  16  -3     340     545
  22  16   3    1312     535
 -23   1   9    1462     714
  23  -1  -9    1877     512
  23   1  -9    1606     546
 -23  -1   8    8210     523
 -23   1   8    8321     520
  23  -1  -8    8963     679
  23   1  -8    8693     661
 -23  -1   7       3     258
 -23  -1   7     136     254
 -23   1   7       3     257
 -23   1   7     146     272
  23  -1  -7     481     352
  23   1  -7      54     325
 -23  -1   6    1475     260
 -23  -1   6     970     231
 -23   1   6     706     258
  23  -1  -6     582     316
  23   1  -6    1279     320
 -23  -1   5    2077     255
 -23   1   5    1758     250
  23  -1  -5    1820     306
  23   1  -5    1605     291
 -23  -1   4     900     229
 -23   1   4     645     218
  23  -1  -4    1155     249
  23   1  -4     846     243
 -23  -1   3    4418     319
 -23   1   3    5097     325
  23  -1  -3    4741     340
  23   1  -3    4949     346
 -23  -1   2    5846     317
 -23  -1   2    5632     190
 -23   1   2    5984     314
  23  -1  -2    5088     324
  23   1  -2    5688     332
 -23  -1   1    1859     210
 -23  -1   1    2044     164
 -23   1   1    2003     217
 -23   1   1    1698     203
  23  -1  -1    1649     204
  23   1  -1    1993     217
 -23  -1   0   10592     301
 -23  -1   0   10276     217
 -23   1   0   10801     308
  23  -1   0   10821     285
  23   1   0   10199     286
 -23  -1  -1    1518     203
 -23   1  -1    1582     253
  23   1   1    1699     216
 -23  -1  -2    4775     286
 -23   1  -2    4040     271
  23   1   2    3877     277
 -23  -1  -3    5570     298
 -23   1  -3    5075     273
  23  -1   3    4859     339
  23   1   3    5458     338
 -23  -1  -4    1276     206
 -23   1  -4    1124     197
  23  -1   4     807     248
  23   1   4    1173     248
  23  -1   5    1487     292
  23   1   5    1612     293
  23  -1   6    1052     510
  23   1   6    1002     367
  23  -1   7       5     381
  23   1   7      58     390
  23  -1   8     456     493
  23   1   8     182     492
 -23   3   9     733     437
  23  -3  -9       8     562
 -23   3   8       5     337
  23  -3  -8       5     462
 -23   3   7     364     275
  23  -3  -7     580     400
  23   3  -7     141     360
 -23  -3   6       0     238
 -23   3   6       0     238
  23  -3  -6     478     360
  23   3  -6       0     301
 -23  -3   5     833     230
 -23   3   5     792     239
  23  -3  -5     642     280
  23   3  -5     495     277
 -23  -3   4     203     220
 -23   3   4     526     222
  23  -3  -4     632     246
  23   3  -4     568     255
 -23  -3   3     345     210
 -23   3   3     233     187
  23  -3  -3       2     199
  23   3  -3     109     217
 -23  -3   2    1320     222
 -23   3   2    1449     224
  23  -3  -2    1492     225
  23   3  -2    1225     229
 -23  -3   1    1545     213
 -23   3   1    1588     220
  23  -3  -1    1715     215
  23   3  -1    1548     226
 -23  -3   0    1971     221
 -23  -3   0    1606     157
 -23   3   0    1921     214
  23  -3   0    1950     250
  23   3   0    2452     279
 -23  -3  -1     200     178
 -23  -3  -1       4     132
 -23   3  -1      66     172
  23   3   1     157     163
  23   3   1     322     146
 -23  -3  -2   20392     404
 -23   3  -2   19708     377
  23   3   2   18534     361
 -23  -3  -3   10205     358
 -23   3  -3    9276     316
  23   3   3    8617     352
 -23  -3  -4    1304     219
 -23   3  -4    1431     203
  23  -3   4    1300     271
  23   3   4    1384     253
 -23  -3  -5    8503     392
  23  -3   5    7323     461
  23   3   5    8092     441
 -23  -3  -6     392     276
  23   3   6       4     305
  23  -3   7       6     379
  23   3   7      84     379
  23  -3   8       1     480
  23   3   8       1     483
 -23   5   9      14     468
  23  -5  -9     263     629
  23   5  -9      14     545
  23  -5  -8       3     536
  23   5  -8     133     440
 -23   5   7     358     273
  23  -5  -7       5     426
  23   5  -7       4     377
 -23  -5   6      28     251
 -23   5   6     207     250
  23  -5  -6     177     338
 -23  -5   5     804     251
 -23   5   5     586     251
  23  -5  -5    1023     306
  23   5  -5    1175     306
 -23  -5   4    1392     243
 -23   5   4    1286     247
  23  -5  -4    1701     273
  23   5  -4    1816     281
 -23  -5   3    7900     380
 -23   5   3    7409     380
  23  -5  -3    7185     383
  23   5  -3    7132     392
 -23  -5   2     221     193
 -23   5   2     442     216
  23  -5  -2     285     221
  23   5  -2     412     225
 -23  -5   1     731     201
 -23   5   1     920     210
  23   5  -1    1090     229
 -23  -5   0    1290     212
 -23   5   0    1432     220
  23  -5   0    1077     191
  23   5   0    1050     220
 -23  -5  -1     452     191
 -23   5  -1     626     191
  23  -5   1     471     163
  23   5   1      21     191
  23   5   1     366     146
 -23  -5  -2     498     207
 -23   5  -2     159     187
  23   5   2     308     195
  23   5   2     197     175
 -23  -5  -3   10400     391
 -23   5  -3    9595     342
  23   5   3    9809     362
 -23  -5  -4    8069     388
  23   5   4    6297     385
 -23  -5  -5       0     236
  23   5   5     253     254
 -23  -5  -6      36     280
  23  -5   6      99     334
  23   5   6       1     548
 -23  -5  -7     459     325
  23  -5   7     162     351
  23   5   7      75     395
  23  -5   8       7     379
  23   5   8       7     493
  23   7  -8      29     491
 -23   7   7       3     314
  23   7  -7       2     397
 -23  -7   6       1     255
 -23   7   6       1     268
  23   7  -6     307     368
 -23  -7   5     153     254
 -23   7   5     277     260
 -23  -7   4     334     244
 -23   7   4     546     262
  23   7  -4       3     273
 -23  -7   3    1586     268
 -23   7   3    1363     265
  23   7  -3     821     268
 -23  -7   2     116     226
 -23   7   2       3     219
  23  -7  -2     356     238
  23   7  -2      74     233
 -23  -7   1    1756     247
 -23   7   1    1759     254
  23  -7  -1    1170     233
  23   7  -1    1531     258
 -23  -7   0      80     211
 -23   7   0      14     207
  23  -7   0      72     200
  23   7   0     145     220
 -23  -7  -1     858     238
 -23   7  -1     475     213
  23   7   1    1166     247
  23   7   1     644     155
 -23  -7  -2    3013     348
 -23   7  -2    2608     254
  23   7   2    2578     268
  23   7   2    2328     286
 -23  -7  -3    1874     271
 -23   7  -3    1912     241
  23   7   3    1779     240
  23   7   3    1807     243
 -23  -7  -4    3026     303
 -23   7  -4    2498     261
  23   7   4    2711     292
 -23  -7  -5    3908     431
  23   7   5    2769     330
 -23  -7  -6    1036     414
  23   7   6     299     308
 -23  -7  -7     166     379
  23   7   7       0     415
  23   7   8     740     544
  23  -9  -8      35     551
  23   9  -8      36     553
 -23   9   7     259     345
  23  -9  -7     460     475
  23   9  -7     223     470
 -23   9   6     430     297
  23  -9  -6       1     396
  23   9  -6    1548     429
 -23  -9   5       1     277
 -23   9   5     214     286
  23  -9  -5       1     346
  23   9  -5       1     362
 -23  -9   4    1247     300
  23  -9  -4     724     363
  23   9  -4     513     320
 -23  -9   3    2312     304
 -23   9   3    2461     325
  23  -9  -3    1761     300
  23   9  -3    1980     327
 -23  -9   2       1     241
 -23   9   2      90     267
  23  -9  -2      58     253
  23   9  -2      73     268
 -23  -9   1    2660     295
 -23   9   1    2491     311
  23  -9  -1    2335     279
  23   9  -1    2172     298
 -23  -9   0   11375     444
 -23   9   0    9972     442
  23  -9   0   10842     387
  23   9   0   10176     447
 -23  -9  -1    2256     271
 -23   9  -1    2194     271
  23   9   1    1544     279
  23   9   1    1754     189
 -23  -9  -2    5560     410
 -23   9  -2    5562     377
  23   9   2    4800     392
  23   9   2    4671     338
 -23  -9  -3       5     311
 -23   9  -3       5     230
  23   9   3       5     246
  23   9   3     245     250
 -23  -9  -4      95     273
 -23   9  -4     449     269
  23   9   4      73     292
 -23  -9  -5    2125     368
  23   9   5    1231     324
 -23  -9  -6     498     379
  23   9   6     271     385
 -23  -9  -7     751     476
  23   9   7     941     491
 -23  11   7    1193     415
  23 -11  -7     935     543
  23  11  -7       0     566
 -23  11   6     636     379
  23 -11  -6      20     482
  23  11  -6    1000     523
 -23 -11   5       0     310
 -23  11   5       0     362
  23 -11  -5       0     397
  23  11  -5    1066     460
 -23 -11   4      20     323
 -23  11   4     251     364
  23 -11  -4       0     368
  23  11  -4       0     400
 -23 -11   3     251     308
 -23  11   3     279     358
  23 -11  -3     476     315
  23  11  -3     299     362
 -23 -11   2       4     277
 -23  11   2     106     328
  23  11  -2       4     319
 -23 -11   1       0     460
 -23  11   1      48     297
  23 -11  -1       0     257
  23  11  -1       0     507
 -23 -11   0     303     271
  23 -11   0      83     236
  23  11   0     551     302
 -23 -11  -1    1493     300
 -23  11  -1    1091     295
  23  11   1    1448     309
 -23 -11  -2     197     311
 -23  11  -2      19     262
  23  11   2     551     292
  23  11   2     363     259
 -23 -11  -3     197     330
 -23  11  -3       4     257
  23  11   3     104     292
  23  11   3     229     284
 -23 -11  -4       3     354
 -23  11  -4       3     290
  23  11   4      67     308
 -23 -11  -5    2495     432
 -23  11  -5     780     335
  23  11   5    2017     636
 -23 -11  -6     924     459
  23  11   6    1050     456
 -23  13   6       5     452
  23 -13  -6     667     576
  23  13  -6     376     608
 -23  13   5     158     433
  23 -13  -5     586     531
  23  13  -5     979     569
 -23 -13   4    1832     485
 -23  13   4    1313     480
  23 -13  -4     760     426
  23  13  -4     796     526
 -23 -13   3     736     357
 -23  13   3     471     442
  23 -13  -3       0     351
  23  13  -3       0     460
 -23 -13   2     781     356
 -23  13   2       0     393
  23 -13  -2     358     291
  23  13  -2    1403     451
 -23 -13   1     538     343
 -23  13   1     429     398
  23 -13  -1     329     273
  23  13  -1     553     387
 -23 -13   0    1115     365
 -23  13   0    1318     378
  23 -13   0     384     265
  23  13   0     785     387
 -23 -13  -1       0     349
 -23  13  -1     832     372
  23  13   1    1326     367
 -23 -13  -2     121     370
 -23  13  -2     323     342
  23  13   2     154     319
 -23 -13  -3     319     423
 -23  13  -3       0     355
 -23 -13  -4     384     451
 -23  13  -4      46     396
 -23 -13  -5     644     496
  23  13   5       0     436
 -23  15   4     370     523
  23 -15  -4     501     478
  23  15  -4    1000     658
 -23 -15   3     218     492
 -23  15   3     266     552
  23 -15  -3     521     415
  23  15  -3     466     602
 -23 -15   2      13     418
 -23  15   2     112     524
  23 -15  -2     476     381
  23  15  -2      52     555
 -23 -15   1       2     419
 -23  15   1       2     508
  23 -15  -1       2     308
  23  15  -1       2     505
 -23 -15   0     152     420
 -23  15   0      89     480
  23  15   0       6     466
 -23 -15  -1     121     425
 -23  15  -1      18     455
  23  15   1      67     450
 -23 -15  -2    2516     509
 -23  15  -2    1559     469
  23  15   2    2867     482
 -23 -15  -3    4447     548
 -23  15  -3    3469     513
  23  15   3    4279     525
 -24   0   8   10306     523
  24   0  -8   11542     725
 -24   0   6     936     261
 -24   0   6     604     228
  24   0  -6    1132     336
 -24   0   4     545     210
  24   0  -4     607     241
 -24   0   2    2890     301
  24   0  -2    3645     315
 -24   0   0    1706     183
  24   0   0    1038     171
 -24   0  -2    5718     301
  24   0   2    5133     304
 -24   0  -4       1     185
  24   0   4       1     235
  24   0   6      66     325
  24   0   8      23     489
 -24   2   9     220     430
  24  -2  -9    1076     588
  24   2  -9     124     532
 -24   2   8     569     336
  24  -2  -8      29     458
  24   2  -8      20     438
 -24  -2   7       4     280
 -24   2   7       4     273
 -24   2   7     429     293
  24  -2  -7     277     390
  24   2  -7     453     397
 -24  -2   6     696     256
 -24  -2   6     503     197
 -24   2   6     297     251
  24   2  -6     101     339
 -24  -2   5     252     223
 -24  -2   5     200     154
 -24   2   5     344     239
  24  -2  -5     257     274
  24   2  -5       5     272
 -24  -2   4    1610     245
 -24   2   4    1625     247
  24  -2  -4    1623     273
  24   2  -4    1215     265
 -24  -2   3   10877     396
 -24   2   3   11306     394
  24  -2  -3   10395     418
  24   2  -3   10617     425
 -24  -2   2   37751     531
 -24   2   2   36640     522
  24  -2  -2   37185     525
  24   2  -2   36496     535
 -24  -2   1    2764     282
 -24  -2   1    2847     157
 -24   2   1    3729     301
  24  -2  -1    3026     300
  24   2  -1    3035     306
 -24  -2   0   10607     365
 -24  -2   0    9138     242
 -24   2   0   11350     365
  24  -2   0   11002     339
  24   2   0   10488     356
 -24  -2  -1     271     177
 -24   2  -1      28     178
  24   2   1       3     156
 -24  -2  -2       7     183
 -24   2  -2       6     168
  24   2   2      28     168
 -24  -2  -3    4120     309
 -24   2  -3    3559     286
  24   2   3    3618     331
 -24  -2  -4     357     211
 -24   2  -4      13     186
  24  -2   4     170     253
  24   2   4     155     234
 -24  -2  -5       0     233
  24  -2   5       1     259
  24   2   5      34     262
 -24  -2  -6     940     280
  24  -2   6     764     326
  24  -2   7     909     425
  24   2   7     100     385
  24  -2   8       2     489
  24   2   8     574     510
 -24   4   9     859     480
  24  -4  -9     398     629
  24   4  -9     221     570
 -24   4   8     739     347
  24  -4  -8     455     540
  24   4  -8     839     455
 -24   4   7       7     285
  24  -4  -7       7     423
  24   4  -7       7     380
 -24  -4   6     804     256
 -24   4   6    1234     268
  24  -4  -6     976     349
  24   4  -6     942     542
 -24  -4   5       1     227
 -24   4   5     148     247
  24  -4  -5     662     290
  24   4  -5     607     302
 -24  -4   4     391     218
 -24   4   4     864     249
  24  -4  -4     580     266
  24   4  -4     379     265
 -24  -4   3     133     209
 -24   4   3     126     209
  24  -4  -3       0     221
  24   4  -3       0     236
 -24  -4   2     220     201
 -24   4   2     149     196
  24  -4  -2     365     226
  24   4  -2      80     218
 -24  -4   1      50     190
 -24   4   1     445     197
  24  -4  -1      15     193
  24   4  -1     290     212
 -24  -4   0     103     176
 -24   4   0       9     183
  24   4   0     337     202
 -24  -4  -1   16846     406
 -24  -4  -1   13649     287
 -24   4  -1   16294     385
  24  -4   1   15135     440
  24   4   1   15731     379
  24   4   1   15857     304
 -24  -4  -2   26066     468
 -24   4  -2   25236     434
  24   4   2   24330     397
  24   4   2   23709     397
 -24  -4  -3    1514     228
 -24   4  -3     665     203
  24   4   3     977     226
 -24  -4  -4   11467     416
  24   4   4    9827     421
 -24  -4  -5    1146     268
  24  -4   5     407     290
  24   4   5     431     266
 -24  -4  -6      48     287
  24  -4   6     201     332
 -24  -4  -7     810     332
  24  -4   7     384     365
  24   4   7     484     404
  24  -4   8       1     441
  24   4   8       1     490
  24  -6  -8     174     579
  24   6  -8       5     478
 -24   6   7       0     294
  24  -6  -7     205     482
  24   6  -7       0     405
 -24  -6   6       7     274
 -24   6   6      85     273
  24  -6  -6     185     399
  24   6  -6     283     374
 -24  -6   5     673     258
 -24   6   5    1269     280
  24  -6  -5    1327     541
  24   6  -5    1394     366
 -24  -6   4    3042     297
 -24   6   4    2926     305
  24  -6  -4    2118     315
  24   6  -4    2543     324
 -24  -6   3    1426     269
 -24   6   3    1546     274
  24  -6  -3    1854     298
  24   6  -3    1728     283
 -24  -6   2     118     224
 -24   6   2     437     225
  24   6  -2     110     236
 -24  -6   1     423     213
 -24   6   1       3     209
  24  -6  -1       3     206
  24   6  -1     733     239
 -24  -6   0    4858     349
 -24   6   0    4647     337
  24  -6   0    4715     318
  24   6   0    4514     360
 -24  -6  -1    4215     342
 -24   6  -1    3843     321
  24   6   1    3544     339
  24   6   1    3326     232
 -24  -6  -2    6114     374
 -24   6  -2    5363     338
  24   6   2    5131     352
  24   6   2    5189     295
 -24  -6  -3     148     227
 -24   6  -3     162     203
  24   6   3     208     220
 -24  -6  -4    1037     266
 -24   6  -4     728     237
  24   6   4     537     256
 -24  -6  -5     252     266
  24   6   5       0     279
 -24  -6  -6     216     307
  24   6   6      17     300
 -24  -6  -7     876     373
  24   6   7    1422     437
  24  -6   8     307     450
  24   6   8     481     520
  24  -8  -8     695     528
  24   8  -8      17     554
 -24   8   7       1     306
  24   8  -7     104     464
 -24  -8   6     873     385
 -24   8   6    1874     325
  24   8  -6    1331     422
 -24  -8   5     202     283
  24  -8  -5      21     347
  24   8  -5      21     371
 -24  -8   4    1049     280
 -24   8   4    1014     310
  24  -8  -4     700     439
 -24  -8   3    2618     306
 -24   8   3    2691     317
  24  -8  -3    2555     313
  24   8  -3    2166     320
 -24  -8   2     334     248
 -24   8   2       1     250
  24  -8  -2     126     254
  24   8  -2      50     257
 -24  -8   1     452     228
 -24   8   1     410     254
  24  -8  -1      11     235
  24   8  -1     394     250
 -24  -8   0     424     239
 -24   8   0     146     230
  24  -8   0    1212     239
  24   8   0     455     255
 -24  -8  -1    1229     254
 -24   8  -1    1129     244
  24   8   1    1187     254
  24   8   1    1007     178
 -24  -8  -2     554     247
 -24   8  -2     649     236
  24   8   2     640     260
  24   8   2     593     212
 -24  -8  -3       7     256
 -24   8  -3     282     226
  24   8   3     230     250
  24   8   3     340     247
 -24   8  -4     189     250
  24   8   4       3     269
 -24  -8  -5     539     295
  24   8   5     312     302
 -24  -8  -6    1349     382
  24   8   6     664     382
 -24  -8  -7     940     447
  24   8   7    1023     477
 -24  10   7     320     391
  24 -10  -7     566     531
  24  10  -7       4     536
 -24  10   6    1788     395
  24 -10  -6    2669     504
  24  10  -6    2097     507
 -24 -10   5      62     309
 -24  10   5     338     355
  24 -10  -5       0     397
  24  10  -5      47     424
 -24 -10   4     884     317
 -24  10   4     575     366
  24 -10  -4     869     376
  24  10  -4     911     396
 -24 -10   3    1713     329
 -24  10   3      57     305
  24 -10  -3       4     332
  24  10  -3     212     337
 -24 -10   2    1049     284
 -24  10   2     802     323
  24 -10  -2    1402     289
  24  10  -2    1183     514
 -24 -10   1    6195     447
 -24  10   1    7846     610
  24 -10  -1    6555     411
  24  10  -1    5894     482
 -24 -10   0    5341     510
 -24  10   0    4333     431
  24 -10   0    4720     379
  24  10   0    5230     449
 -24 -10  -1    2765     389
 -24  10  -1    3545     420
  24  10   1    2270     317
  24  10   1    2461     260
 -24 -10  -2     135     283
 -24  10  -2      48     245
  24  10   2      65     278
  24  10   2     278     246
 -24 -10  -3     317     324
 -24  10  -3     687     269
  24  10   3     595     291
  24  10   3     648     288
 -24 -10  -4     518     344
 -24  10  -4     468     288
  24  10   4     359     300
 -24 -10  -5     200     376
  24  10   5      55     349
 -24 -10  -6     915     441
  24  10   6    1319     441
 -24  12   6     223     443
  24 -12  -6     360     543
  24  12  -6     397     582
 -24  12   5      65     438
  24 -12  -5       4     471
  24  12  -5     851     539
 -24 -12   4     843     376
 -24  12   4     941     430
  24 -12  -4     784     418
  24  12  -4    1256     483
 -24 -12   3       0     335
 -24  12   3      79     408
  24 -12  -3     875     374
  24  12  -3     267     436
 -24 -12   2     404     306
 -24  12   2    1013     395
  24  12  -2    1264     419
 -24 -12   1    4437     555
 -24  12   1    3857     542
  24 -12  -1    3892     439
  24  12  -1    3933     445
 -24 -12   0       1     316
 -24  12   0     207     338
  24 -12   0     433     267
  24  12   0       1     344
 -24 -12  -1      66     335
 -24  12  -1     819     348
  24  12   1     335     291
 -24 -12  -2     121     348
 -24  12  -2     171     308
  24  12   2     352     327
 -24 -12  -3     735     385
 -24  12  -3     224     305
  24  12   3     731     346
 -24 -12  -4     901     445
 -24  12  -4     966     339
  24  12   4    1051     370
 -24 -12  -5       9     457
  24  12   5     399     390
 -24  14   5     443     498
  24 -14  -5     195     550
  24  14  -5     259     650
 -24 -14   4     427     459
 -24  14   4     145     522
  24 -14  -4       0     445
  24  14  -4     256     610
 -24 -14   3     748     464
 -24  14   3     405     507
  24 -14  -3     627     385
  24  14  -3     519     567
 -24 -14   2     138     400
 -24  14   2     128     486
  24 -14  -2     248     360
  24  14  -2      19     519
 -24 -14   1     443     383
 -24  14   1       4     455
  24 -14  -1     188     318
  24  14  -1      79     480
 -24 -14   0     600     411
 -24  14   0     539     444
  24  14   0     994     431
 -24 -14  -1       0     402
 -24  14  -1     413     404
  24  14   1     441     409
 -24 -14  -2      71     438
 -24  14  -2      82     389
  24  14   2       1     408
 -24 -14  -3    3004     517
 -24  14  -3    1840     433
  24  14   3    1570     433
 -24 -14  -4      17     497
 -24  14  -4      17     430
 -24 -16   3    1113     614
 -24  16   3     329     586
  24 -16  -3     430     497
  24  16  -3    1172     700
 -24 -16   2    1485     542
 -24  16   2    2894     604
  24 -16  -2    1361     435
  24  16  -2    3366     678
 -24 -16   1     814     496
 -24  16   1       1     579
  24  16  -1       1     598
 -24 -16   0    1591     524
 -24  16   0    1596     583
  24  16   0     934     582
 -24 -16  -1      16     502
 -24  16  -1     569     553
  24  16   1     633     536
 -24 -16  -2    4023     578
 -24  16  -2    3639     600
  24  16   2    5909     612
  25  -1  -9    1543     586
  25   1  -9    1094     592
 -25   1   8     723     330
  25  -1  -8      68     491
  25   1  -8     454     460
 -25  -1   7     614     294
 -25  -1   7     673     289
 -25   1   7     751     295
 -25   1   7       0     288
  25  -1  -7    1179     434
  25   1  -7    1083     420
 -25  -1   6    1436     283
 -25  -1   6    1467     234
 -25   1   6    1461     268
  25  -1  -6    1745     412
  25   1  -6     952     574
 -25  -1   5    1779     260
 -25   1   5    1609     261
  25  -1  -5    1587     322
  25   1  -5     889     302
 -25  -1   4    1321     252
 -25   1   4    1740     262
  25  -1  -4    1507     277
  25   1  -4    1741     288
 -25  -1   3    1042     234
 -25   1   3    1024     235
  25  -1  -3    1209     263
  25   1  -3     596     247
 -25  -1   2     307     204
 -25  -1   2     463     127
 -25   1   2     211     195
  25  -1  -2     661     225
  25   1  -2     435     220
 -25  -1   1    1023     213
 -25  -1   1    1510     187
 -25   1   1    1225     218
  25  -1  -1    1056     214
  25   1  -1    1027     218
 -25  -1   0    2104     200
 -25  -1   0    1823     149
 -25   1   0    2337     205
  25  -1   0    1562     191
  25   1   0    1664     199
 -25  -1  -1     276     188
 -25   1  -1       5     180
  25  -1   1     200     150
  25   1   1     392     175
 -25  -1  -2    2124     218
 -25   1  -2    2243     220
  25   1   2    2305     230
 -25  -1  -3       1     191
 -25   1  -3      14     180
  25  -1   3       1     219
  25   1   3       1     213
 -25  -1  -4    7608     353
 -25   1  -4    7123     333
  25  -1   4    7815     426
  25   1   4    7325     413
 -25  -1  -5     343     241
  25  -1   5       3     272
  25   1   5     448     274
  25  -1   6    1330     355
  25   1   6    1396     319
  25  -1   7     733     425
  25   1   7      95     416
  25  -1   8      15     505
  25   1   8      15     511
 -25   3   9      55     454
  25  -3  -9     623     638
  25   3  -9    1026     595
 -25   3   8     318     365
  25  -3  -8     105     539
  25   3  -8     550     485
 -25   3   7     311     291
  25  -3  -7       1     432
  25   3  -7       1     412
 -25  -3   6    1061     274
 -25   3   6      80     256
  25  -3  -6     505     362
  25   3  -6     209     323
 -25  -3   5     110     234
 -25   3   5       0     234
  25  -3  -5       0     292
  25   3  -5       0     292
 -25  -3   4    2764     291
 -25   3   4    3346     366
  25  -3  -4    3115     406
  25   3  -4    2263     309
 -25  -3   3      59     222
 -25   3   3     406     216
  25  -3  -3     346     230
  25   3  -3      59     249
 -25  -3   2    2099     248
 -25   3   2    2133     241
  25  -3  -2    1958     252
  25   3  -2    1951     257
 -25  -3   1    2745     237
 -25   3   1    2343     229
  25  -3  -1    2442     238
  25   3  -1    2135     248
 -25  -3   0    2448     233
 -25  -3   0    2253     178
 -25   3   0    2113     234
  25  -3   0    2555     227
  25   3   0    2414     242
 -25  -3  -1    4766     321
 -25   3  -1    5069     322
  25   3   1    4548     307
 -25  -3  -2   25138     459
 -25   3  -2   22825     423
  25   3   2   23076     372
  25   3   2   22344     409
 -25  -3  -3    1036     225
 -25   3  -3     841     210
  25   3   3    1034     239
 -25  -3  -4   12322     411
 -25   3  -4   10715     365
  25  -3   4   11219     470
  25   3   4   10971     440
  25  -3   5     618     299
  25   3   5     491     270
 -25  -3  -6    1176     288
  25  -3   6     322     346
  25   3   6     294     302
  25  -3   7       0     366
  25   3   7     327     418
  25  -3   8       3     408
  25   3   8     166     517
 -25   5   9      12     497
  25  -5  -9      12     649
  25   5  -9      12     598
  25  -5  -8     419     586
  25   5  -8     679     503
 -25   5   7     438     309
  25  -5  -7    2126     517
  25   5  -7    1174     446
 -25  -5   6      21     267
 -25   5   6      20     274
  25  -5  -6     944     417
  25   5  -6      21     378
 -25  -5   5     222     256
 -25   5   5      28     249
  25   5  -5      40     376
 -25  -5   4      83     242
 -25   5   4     120     244
  25  -5  -4      81     281
  25   5  -4      15     264
 -25  -5   3     180     245
 -25   5   3     587     238
  25  -5  -3     459     252
  25   5  -3     822     264
 -25  -5   2      81     212
 -25   5   2     206     212
  25  -5  -2     194     231
  25   5  -2     143     242
 -25  -5   1    2480     260
 -25   5   1    2428     255
  25   5  -1    2509     274
 -25  -5   0    1067     213
 -25   5   0     900     216
  25  -5   0     971     202
  25   5   0     792     235
 -25  -5  -1      11     203
 -25   5  -1     133     200
  25   5   1      38     207
  25   5   1      11     153
 -25  -5  -2    5227     375
 -25   5  -2    3883     335
  25   5   2    3963     331
  25   5   2    4043     298
 -25  -5  -3   19984     479
 -25   5  -3   18152     424
  25   5   3   17557     437
 -25  -5  -4     155     228
 -25   5  -4      15     229
  25   5   4     184     248
 -25  -5  -5      45     258
  25   5   5     185     282
 -25  -5  -6     391     310
  25   5   6       1     298
  25  -5   7       1     395
  25   5   7     411     414
  25  -5   8     592     475
  25   5   8     317     539
  25   7  -8     269     554
  25   7  -7     481     477
 -25  -7   6       0     280
  25   7  -6     243     410
 -25  -7   5      84     280
 -25   7   5     108     288
  25   7  -5     817     371
 -25  -7   4    2841     309
 -25   7   4    1948     319
  25   7  -4    2472     444
 -25  -7   3     701     265
 -25   7   3     696     271
  25   7  -3     651     282
 -25  -7   2     329     246
 -25   7   2     299     259
  25  -7  -2     313     258
  25   7  -2     414     261
 -25  -7   1     182     224
 -25   7   1     404     238
  25  -7  -1       0     233
  25   7  -1    1360     272
 -25  -7   0    2418     272
 -25   7   0    2071     267
  25  -7   0    2376     251
  25   7   0    2526     289
 -25  -7  -1     331     226
 -25   7  -1     252     222
  25   7   1     369     233
  25   7   1      54     162
 -25  -7  -2    3266     381
 -25   7  -2    2799     341
  25   7   2    3135     374
  25   7   2    2706     316
 -25  -7  -3    2365     294
 -25   7  -3    1859     246
  25   7   3    1913     263
  25   7   3    1904     269
 -25  -7  -4    2551     309
 -25   7  -4    2025     267
  25   7   4    2354     313
 -25  -7  -5    2114     548
  25   7   5    2597     337
 -25  -7  -6      43     364
  25   7   6     102     369
 -25  -7  -7    1171     427
  25   7   7       6     452
 -25   9   7       0     379
  25  -9  -7       0     475
  25   9  -7     844     530
 -25   9   6     583     360
  25  -9  -6    1087     445
  25   9  -6    1174     487
 -25  -9   5       1     290
 -25   9   5       1     346
  25  -9  -5      65     375
  25   9  -5      97     407
 -25  -9   4    1802     318
 -25   9   4     910     338
  25  -9  -4     645     352
  25   9  -4    1088     386
 -25  -9   3     701     286
 -25   9   3       0     278
  25  -9  -3     401     297
  25   9  -3     599     306
 -25  -9   2       2     269
 -25   9   2       6     323
  25  -9  -2       6     262
  25   9  -2     279     302
 -25  -9   1    3888     414
 -25   9   1    3758     420
  25  -9  -1    3553     383
  25   9  -1    4029     455
 -25  -9   0    5946     430
 -25   9   0    5237     426
  25  -9   0    5250     391
  25   9   0    5774     441
 -25  -9  -1       3     269
 -25   9  -1       2     241
  25   9   1       3     254
 -25  -9  -2     459     326
 -25   9  -2       6     238
  25   9   2     225     275
  25   9   2     333     235
 -25  -9  -3    6197     475
 -25   9  -3    4299     399
  25   9   3    4766     446
[truncated: 304,584 more chars]
