# Supplementary material for: Synthesis and structure of 4-{[(E)-(7-meth­oxy-1,3-benzodioxol-5-yl)methyl­idene]amino}-1,5-dimethyl-2-phenyl-2,3-di­hydro-1H-pyrazol-3-one
Source: Acta Crystallogr E Crystallogr Commun. 2021 Jan 29;77(Pt 2):200–3. doi: 10.1107/S2056989021000797 (PMC7869537; doi:10.1107/S2056989021000797)
Supplement: Supplementary file 2 [file e-77-00200-Isup2.hkl]

data_I                                                                          
_shelx_title ' shelxt_a.res in C2/c'                                            
_shelx_refln_list_code          4                                               
_shelx_F_calc_maximum      404.47                                               
_exptl_crystal_F_000      1536.00                                               
_reflns_d_resolution_high  0.7570                                               
                                                                                
loop_                                                                           
 _space_group_symop_operation_xyz                                               
 'x, y, z'                                                                      
 '-x, y, -z+1/2'                                                                
 'x+1/2, y+1/2, z'                                                              
 '-x+1/2, y+1/2, -z+1/2'                                                        
 '-x, -y, -z'                                                                   
 'x, -y, z-1/2'                                                                 
 '-x+1/2, -y+1/2, -z'                                                           
 'x+1/2, -y+1/2, z-1/2'                                                         
                                                                                
_cell_length_a    33.8881                                                       
_cell_length_b    14.9497                                                       
_cell_length_c     8.2021                                                       
_cell_angle_alpha  90.000                                                       
_cell_angle_beta   94.447                                                       
_cell_angle_gamma  90.000                                                       
                                                                                
_shelx_F_squared_multiplier     1.000                                           
                                                                                
loop_                                                                           
 _refln_index_h                                                                 
 _refln_index_k                                                                 
 _refln_index_l                                                                 
 _refln_F_squared_calc                                                          
 _refln_F_squared_meas                                                          
 _refln_F_squared_sigma                                                         
 _refln_observed_status                                                         
   6   0   0      47191.13      50749.97       346.37 o                         
   8   0   0       5182.68       5184.84       209.88 o                         
  10   0   0          3.76         14.09        24.45 o                         
  12   0   0        569.18        297.41        17.02 o                         
  14   0   0       9706.56      10064.42       111.93 o                         
  16   0   0        199.18         43.48        19.73 o                         
  18   0   0        744.81       1176.60        18.45 o                         
  20   0   0       3081.15       3727.21        48.18 o                         
  22   0   0       2614.30       3088.66        72.90 o                         
  24   0   0        247.01        369.63        86.23 o                         
  26   0   0        255.88        396.11        48.81 o                         
  28   0   0       5884.06       6519.52       106.89 o                         
  30   0   0       3934.59       3698.83        79.70 o                         
  32   0   0          1.53          2.32        45.98 o                         
  34   0   0          1.03          0.26        53.70 o                         
  36   0   0        512.05        633.40       174.79 o                         
  38   0   0        290.26        252.11        67.72 o                         
  40   0   0          2.44         12.22        71.97 o                         
  42   0   0        146.51        328.15       131.41 o                         
  44   0   0        471.42        479.96       145.61 o                         
   5   1   0       7966.39       6380.89       346.17 o                         
   7   1   0       6973.07       7519.18       146.93 o                         
   9   1   0       2664.64       3203.71        70.63 o                         
  11   1   0        383.45        466.34        16.55 o                         
  13   1   0         58.51         54.01        14.01 o                         
  15   1   0        334.50        303.86        16.71 o                         
  17   1   0       1623.40       1641.40        32.74 o                         
  19   1   0       5066.85       4960.87       124.30 o                         
  21   1   0        233.36        219.96        22.28 o                         
  23   1   0       2679.56       2711.42        31.94 o                         
  25   1   0        405.80        494.60        33.76 o                         
  27   1   0        181.15        154.45        29.31 o                         
  29   1   0        471.69        439.55        31.26 o                         
  31   1   0         71.80         68.92        31.52 o                         
  33   1   0         17.51          9.73        34.96 o                         
  35   1   0         84.05         53.20        40.66 o                         
  37   1   0        167.69        160.55        45.21 o                         
  39   1   0          0.86         14.00        48.06 o                         
  41   1   0        184.47        119.88        89.23 o                         
  43   1   0         46.69         13.40        94.37 o                         
   2   2   0      27638.24      25282.63      1855.70 o                         
   4   2   0      15645.71      12511.94       155.91 o                         
   6   2   0       5210.05       5474.56       107.40 o                         
   8   2   0        199.84        405.55        29.01 o                         
  10   2   0      12334.63      12180.18       124.96 o                         
  12   2   0       2257.53       2047.25        34.48 o                         
  14   2   0       5243.40       5553.67        50.54 o                         
  16   2   0       7268.50       7649.62        96.65 o                         
  18   2   0      22401.23      22894.51       191.64 o                         
  20   2   0         63.33        111.49        17.58 o                         
  22   2   0        628.33        693.01        20.48 o                         
  24   2   0       2751.67       2667.21        85.63 o                         
  26   2   0       2184.61       2098.61        68.98 o                         
  28   2   0       4384.06       4060.77       188.58 o                         
  30   2   0        231.37        310.31        34.77 o                         
  32   2   0         73.07         77.02        34.56 o                         
  34   2   0        312.85        302.71        38.28 o                         
  36   2   0        164.74        158.47        43.86 o                         
  38   2   0        451.25        465.39        52.36 o                         
  40   2   0        135.23        161.59        63.32 o                         
  42   2   0         59.42          2.07        89.63 o                         
  44   2   0         34.22          1.29        99.95 o                         
   1   3   0         20.70         20.20        10.00 o                         
   3   3   0        325.23        336.23         6.59 o                         
   5   3   0        754.52        658.59        17.43 o                         
   7   3   0       4564.59       5005.07        75.60 o                         
   9   3   0         65.32         55.72         6.66 o                         
  11   3   0       2894.02       2747.68        40.38 o                         
  13   3   0         12.94         23.38         9.79 o                         
  15   3   0         59.65         33.58         9.16 o                         
  17   3   0        595.69        641.19        16.34 o                         
  19   3   0        461.12        620.68        23.56 o                         
  21   3   0        593.29        688.09        24.43 o                         
  23   3   0        568.71        494.89        24.43 o                         
  25   3   0        595.01        607.97        25.23 o                         
  27   3   0        186.93        208.46        22.99 o                         
  29   3   0        566.06        598.49        42.67 o                         
  31   3   0       2005.32       1931.03        89.81 o                         
  33   3   0          3.61          6.32        41.61 o                         
  35   3   0         47.79         55.36        48.84 o                         
  37   3   0       1300.85       1330.26        87.09 o                         
  39   3   0          2.74         13.09        61.59 o                         
  41   3   0         66.79         44.84        69.59 o                         
  43   3   0         12.16         43.52        96.38 o                         
   0   4   0      15578.16      15092.86       603.22 o                         
   2   4   0         39.16         93.49        10.31 o                         
   4   4   0       2389.89       2127.13        40.16 o                         
   6   4   0        839.59        963.62        12.69 o                         
   8   4   0      16995.94      17244.53       290.65 o                         
  10   4   0      21562.84      21740.55       300.91 o                         
  12   4   0         56.82        101.47        11.65 o                         
  14   4   0        375.36        411.33        21.66 o                         
  16   4   0         13.91         10.51        13.92 o                         
  18   4   0       2060.44       2188.58        84.05 o                         
  20   4   0        105.44        103.13        23.70 o                         
  22   4   0          0.06          2.07        25.13 o                         
  24   4   0          0.03         36.93        27.74 o                         
  26   4   0          0.33          1.75        30.02 o                         
  28   4   0         23.98         35.60        33.64 o                         
  30   4   0       8347.44       8085.10       181.62 o                         
  32   4   0        148.13        151.18        50.75 o                         
  34   4   0          1.51          6.52        43.53 o                         
  36   4   0        785.38        704.72        49.93 o                         
  38   4   0        319.28        298.77        56.71 o                         
  40   4   0          5.04         48.80        64.72 o                         
  42   4   0          5.68         15.46        78.89 o                         
   1   5   0         87.57         84.21         7.33 o                         
   3   5   0          1.01          1.71         7.66 o                         
   5   5   0        131.80        225.83        11.32 o                         
   7   5   0       3439.96       3554.01        61.72 o                         
   9   5   0        402.67        372.96        11.00 o                         
  11   5   0        293.42        377.37        18.74 o                         
  13   5   0       6083.60       6292.36        89.06 o                         
  15   5   0         39.14         28.77        14.27 o                         
  17   5   0        685.07        891.62        34.44 o                         
  19   5   0        244.24        220.21        21.16 o                         
  21   5   0        132.64        170.18        23.17 o                         
  23   5   0        332.27        315.86        27.07 o                         
  25   5   0        191.59        245.34        27.83 o                         
  27   5   0       1050.38        935.57        47.35 o                         
  29   5   0        197.46        191.16        33.56 o                         
  31   5   0        292.91        237.24        39.00 o                         
  33   5   0         11.10         38.58        37.43 o                         
  35   5   0        731.43        743.07        48.12 o                         
  37   5   0         29.49         30.79        51.08 o                         
  39   5   0        114.71         61.53        65.07 o                         
  41   5   0         84.57        113.62        75.29 o                         
  43   5   0         17.80         34.79       100.98 o                         
   0   6   0      14683.83      15667.46       552.09 o                         
   2   6   0        707.92        766.63        29.76 o                         
   4   6   0       2429.74       2885.48        60.58 o                         
   6   6   0          9.51          6.97         9.89 o                         
   8   6   0       9911.57       9739.49       171.73 o                         
  10   6   0        327.55        307.29        18.40 o                         
  12   6   0       9129.74       9214.37       129.84 o                         
  14   6   0       6405.62       6605.66       238.70 o                         
  16   6   0        780.71        810.06        30.67 o                         
  18   6   0          1.15          4.78        19.88 o                         
  20   6   0        432.69        398.94        25.86 o                         
  22   6   0          2.32          6.59        23.46 o                         
  24   6   0       1256.27       1210.84        43.88 o                         
  26   6   0         19.55          5.37        28.27 o                         
  28   6   0        929.36        820.88        44.61 o                         
  30   6   0       2722.54       2840.94        65.02 o                         
  32   6   0       2382.55       2446.26        63.12 o                         
  34   6   0        921.60        930.87        53.32 o                         
  36   6   0         12.59         23.74        54.11 o                         
  38   6   0        129.86         91.01        62.69 o                         
  40   6   0         30.73         57.69        72.96 o                         
  42   6   0         36.02        142.49        86.00 o                         
   1   7   0       1601.74       1708.89        65.92 o                         
   3   7   0       7021.32       7141.89       192.12 o                         
   5   7   0         55.81         24.70        11.75 o                         
   7   7   0       3340.99       3572.59        61.77 o                         
   9   7   0       8426.18       8226.24       176.22 o                         
  11   7   0         56.85        107.66        24.57 o                         
  13   7   0        452.41        482.08        20.29 o                         
  15   7   0          3.62         10.08        14.93 o                         
  17   7   0        223.10        293.60        24.49 o                         
  19   7   0        245.54        234.04        24.54 o                         
  21   7   0        189.28        170.19        27.24 o                         
  23   7   0         26.26         19.80        27.00 o                         
  25   7   0        642.54        607.57        34.69 o                         
  27   7   0        501.98        519.65        36.93 o                         
  29   7   0         35.60        102.97        48.39 o                         
  31   7   0         79.34         63.83        38.31 o                         
  33   7   0         13.32         10.75        41.25 o                         
  35   7   0        151.50         86.97        62.57 o                         
  37   7   0         26.20          0.00        61.47 o                         
  39   7   0         11.89         64.83        71.41 o                         
  41   7   0         65.02         49.49        79.37 o                         
   0   8   0       1659.68       1850.89        73.07 o                         
   2   8   0        351.97        306.80        26.91 o                         
   4   8   0      10022.44      10639.09       425.65 o                         
   6   8   0       8384.23       9373.52       356.44 o                         
   8   8   0        251.72        328.59        24.16 o                         
  10   8   0       3222.42       3092.55       117.24 o                         
  12   8   0        342.25        393.18        47.81 o                         
  14   8   0       3162.74       2989.92       101.73 o                         
  16   8   0       2713.75       2800.20        67.40 o                         
  18   8   0        585.55        578.36        32.05 o                         
  20   8   0        115.39         97.75        26.01 o                         
  22   8   0        341.58        302.42        30.99 o                         
  24   8   0         89.93        168.79        55.69 o                         
  26   8   0       5077.03       5273.02        82.17 o                         
  28   8   0        136.71        139.24        41.77 o                         
  30   8   0         17.18         52.29        44.05 o                         
  32   8   0         84.81        189.05        49.96 o                         
  34   8   0         12.14         22.01        53.51 o                         
  36   8   0          5.65         21.55        62.70 o                         
  38   8   0         22.07         59.72        71.12 o                         
  40   8   0         68.29         53.09        80.18 o                         
   1   9   0       1820.39       1721.67       103.90 o                         
   3   9   0        335.56        305.72        24.40 o                         
   5   9   0         50.77         66.76        17.75 o                         
   7   9   0         11.23         89.72        19.82 o                         
   9   9   0        603.41        570.43        31.20 o                         
  11   9   0        206.90        223.28        22.25 o                         
  13   9   0        112.38        121.08        22.59 o                         
  15   9   0        614.96        604.10        29.88 o                         
  17   9   0          7.12         18.03        24.07 o                         
  19   9   0        140.76        157.38        27.90 o                         
  21   9   0       1579.29       1435.52        64.13 o                         
  23   9   0       2836.22       2746.29        77.10 o                         
  25   9   0       1575.92       1433.02        54.31 o                         
  27   9   0       1780.82       1830.20        61.20 o                         
  29   9   0        195.24        270.48        45.06 o                         
  31   9   0        177.40        104.11        54.63 o                         
  33   9   0         11.49         39.88        57.64 o                         
  35   9   0         62.00          2.35        63.05 o                         
  37   9   0         44.61          1.29        71.26 o                         
  39   9   0         13.50          0.77        79.44 o                         
   0  10   0      14100.53      14515.79      1113.28 o                         
   2  10   0       7750.11       7793.44       361.18 o                         
   4  10   0        710.08        583.76        31.63 o                         
   6  10   0         26.17         35.00        20.45 o                         
   8  10   0        124.00        112.87        22.02 o                         
  10  10   0        209.03        217.48        24.03 o                         
  12  10   0        296.24        328.53        27.33 o                         
  14  10   0        716.56        791.09        38.82 o                         
  16  10   0         45.66         61.22        26.23 o                         
  18  10   0       1108.52       1076.03        44.24 o                         
  20  10   0        614.17        639.27        37.34 o                         
  22  10   0       8345.69       7811.81       186.14 o                         
  24  10   0       1505.02       1261.26        56.57 o                         
  26  10   0         13.84         27.12        36.66 o                         
  28  10   0       1090.14       1037.07        57.16 o                         
  30  10   0         59.46        151.64        46.13 o                         
  32  10   0        200.98        141.49        68.83 o                         
  34  10   0        339.58        230.73        86.27 o                         
  36  10   0         90.44          0.00        71.80 o                         
  38  10   0         93.64         68.14        81.42 o                         
   1  11   0          9.90         15.12        22.21 o                         
   3  11   0        390.91        371.83        27.01 o                         
   5  11   0       3216.92       3201.96       110.04 o                         
   7  11   0       1206.64       1211.55        65.03 o                         
   9  11   0          1.01         65.90        24.93 o                         
  11  11   0         41.54         12.27        25.23 o                         
  13  11   0          1.32         15.06        26.49 o                         
  15  11   0        142.85        163.45        29.18 o                         
  17  11   0         75.90         92.82        30.42 o                         
  19  11   0        428.66        454.04        35.98 o                         
  21  11   0       1090.65        975.44        49.66 o                         
  23  11   0         46.83         75.68        39.59 o                         
  25  11   0          4.70         32.42        39.19 o                         
  27  11   0        700.63        625.98        45.95 o                         
  29  11   0         36.05         84.31        48.26 o                         
  31  11   0          5.46         51.74        61.80 o                         
  33  11   0        103.48         79.35        68.77 o                         
  35  11   0          6.56          1.03        75.35 o                         
  37  11   0          0.96         22.71        83.20 o                         
   0  12   0       5456.35       5052.58       319.89 o                         
   2  12   0       1244.63       1079.63        92.42 o                         
   4  12   0       6875.45       6467.49       271.18 o                         
   6  12   0       1444.14       1278.07        59.89 o                         
   8  12   0        759.92        834.05        41.35 o                         
  10  12   0         24.82        120.57        32.94 o                         
  12  12   0          1.05         59.16        30.52 o                         
  14  12   0        430.14        398.58        33.81 o                         
  16  12   0       4272.16       4355.21       209.35 o                         
  18  12   0       1210.96       1074.55        52.08 o                         
  20  12   0        942.12        971.90        75.13 o                         
  22  12   0         17.01         93.26        36.03 o                         
  24  12   0         41.13         45.27        40.20 o                         
  26  12   0        490.76        559.51        52.25 o                         
  28  12   0         50.77         97.32        59.12 o                         
  30  12   0          6.32         42.86        65.76 o                         
  32  12   0          1.51          9.51        71.93 o                         
  34  12   0         31.42         93.25        80.41 o                         
   1  13   0        465.24        418.50        32.71 o                         
   3  13   0        773.04        634.09        39.72 o                         
   5  13   0          1.93         28.05        27.40 o                         
   7  13   0         94.06         67.60        28.77 o                         
   9  13   0       5302.40       4897.37       109.91 o                         
  11  13   0       1532.60       1292.02        60.74 o                         
  13  13   0          2.66         35.94        31.78 o                         
  15  13   0         63.59         60.81        33.40 o                         
  17  13   0        239.32        196.17        53.72 o                         
  19  13   0        403.85        334.66        38.71 o                         
  21  13   0        589.73        676.35        45.42 o                         
  23  13   0        255.95        224.77        47.10 o                         
  25  13   0          2.06         17.17        46.02 o                         
  27  13   0         63.20         60.56        63.73 o                         
  29  13   0         29.70        123.32        95.82 o                         
  31  13   0         24.26        106.72        77.27 o                         
  33  13   0         15.08         39.38        83.88 o                         
   0  14   0         14.61          0.26        40.36 o                         
   2  14   0       3633.92       3435.61       155.40 o                         
   4  14   0       2519.27       2353.40        91.17 o                         
   6  14   0        442.82        482.05        36.87 o                         
   8  14   0       5644.32       5474.97       131.36 o                         
  10  14   0       2778.07       2562.59        93.62 o                         
  12  14   0         81.99         40.20        34.23 o                         
  14  14   0       2908.97       2686.79        81.56 o                         
  16  14   0        147.14        180.12        42.59 o                         
  18  14   0        261.76        322.13        43.32 o                         
  20  14   0         49.40         65.51        42.40 o                         
  22  14   0        130.08        160.46        46.97 o                         
  24  14   0         84.90        183.54        63.80 o                         
  26  14   0         20.38         76.30        69.88 o                         
  28  14   0        185.64        121.59        76.33 o                         
  30  14   0         91.41        131.02        82.43 o                         
   1  15   0         71.83         96.34        50.42 o                         
   3  15   0          7.07         25.09        31.10 o                         
   5  15   0          3.04         15.90        32.01 o                         
   7  15   0         16.36          7.88        33.33 o                         
   9  15   0         56.70        119.64        70.47 o                         
  11  15   0        216.34        190.32        38.27 o                         
  13  15   0        768.55        852.66        56.50 o                         
  15  15   0         79.43        156.02        40.68 o                         
  17  15   0        520.29        427.76        68.27 o                         
  19  15   0        436.99        435.89        52.79 o                         
  21  15   0         36.03        107.51       106.76 o                         
  23  15   0          4.29         21.88        67.54 o                         
  25  15   0          0.36         30.27        73.50 o                         
  27  15   0         11.05         86.06        79.72 o                         
  29  15   0        213.14        175.72       114.99 o                         
   0  16   0        114.61        107.44        51.99 o                         
   2  16   0         51.40         39.92        36.83 o                         
   4  16   0          0.45          0.26        41.17 o                         
   6  16   0        192.12        230.40        39.00 o                         
   8  16   0        289.72        269.79        67.78 o                         
  10  16   0         48.46         54.02        40.96 o                         
  12  16   0         94.70        112.78        61.67 o                         
  14  16   0        429.71        435.53        46.93 o                         
  16  16   0          4.11         34.89        45.81 o                         
  18  16   0        297.40        245.45        54.76 o                         
  20  16   0        332.06        326.76        70.95 o                         
  22  16   0        249.47        320.70        76.50 o                         
  24  16   0        351.80        356.86        83.61 o                         
  26  16   0        218.97        246.19        87.90 o                         
   1  17   0          0.05         33.13        39.93 o                         
   3  17   0          8.02         39.00        52.75 o                         
   5  17   0         57.21        132.65        49.90 o                         
   7  17   0          0.60         94.74        46.53 o                         
   9  17   0       1194.45        963.86       102.55 o                         
  11  17   0        563.52        555.69        98.18 o                         
  13  17   0         20.12         29.02        47.54 o                         
  15  17   0         14.38         36.80        53.76 o                         
  17  17   0         11.84         25.00        67.85 o                         
  19  17   0        439.04        423.63        75.11 o                         
  21  17   0        205.81        158.18        79.94 o                         
   0  18   0         28.40         90.07        72.55 o                         
   2  18   0         46.08         38.01        49.60 o                         
   4  18   0        203.31        260.22        58.02 o                         
   6  18   0         86.33        137.55        52.24 o                         
   8  18   0         48.30        144.76        52.79 o                         
  10  18   0        156.88        192.90        71.59 o                         
  12  18   0        307.64        332.67        72.33 o                         
  14  18   0        252.92        238.95        75.33 o                         
  16  18   0        593.30        546.16       115.47 o                         
  18  18   0        162.55        110.30        78.70 o                         
   1  19   0        383.23        598.37        62.61 o                         
   3  19   0         10.11         89.47        58.98 o                         
   5  19   0        409.22        421.53        61.54 o                         
   7  19   0        137.85        101.75        61.56 o                         
   9  19   0        163.42        169.64        90.55 o                         
  11  19   0        183.72        148.93        79.15 o                         
 -43   1   1          7.58         70.70        66.87 o                         
 -41   1   1         29.17         49.68        58.03 o                         
 -39   1   1         70.90         73.59        54.21 o                         
 -37   1   1          5.18          8.30        44.50 o                         
 -35   1   1        280.07        422.24        48.44 o                         
 -33   1   1          5.31         34.19        45.31 o                         
 -31   1   1         19.39         23.21        32.46 o                         
 -29   1   1        636.29        666.18        40.18 o                         
 -27   1   1        701.05        664.93        33.10 o                         
 -25   1   1        182.46        315.47        24.12 o                         
 -23   1   1        434.40        489.88        21.04 o                         
 -21   1   1        135.75        136.78        14.61 o                         
 -19   1   1        173.89        208.23        15.47 o                         
 -17   1   1       6583.21       5909.73        50.37 o                         
 -15   1   1        479.84        483.76        15.02 o                         
 -13   1   1         86.61         58.49        13.51 o                         
 -11   1   1      14375.97      13352.04       108.20 o                         
  -9   1   1       7653.62       7189.59        72.89 o                         
  -7   1   1       1252.05       1489.38        22.92 o                         
  -5   1   1       1676.08       1266.66        23.08 o                         
  -3   1   1      10740.29      10767.05       514.50 o                         
   1   1   1       3273.66       3023.57        30.21 o                         
   3   1   1       3023.37       3459.48        20.03 o                         
   5   1   1       4892.44       5020.44        29.06 o                         
   7   1   1        602.20        405.16        10.55 o                         
   9   1   1         25.89         65.90        10.37 o                         
  11   1   1       2915.70       3172.94        49.63 o                         
  13   1   1        111.50         73.82        10.51 o                         
  15   1   1        285.36        261.98        12.52 o                         
  17   1   1        833.46        978.01        15.13 o                         
  19   1   1        197.31        175.90        10.65 o                         
  21   1   1        328.27        327.56        24.11 o                         
  23   1   1        394.87        413.46        32.97 o                         
  25   1   1         62.98         56.28        22.12 o                         
  27   1   1        796.79        777.07        35.08 o                         
  29   1   1       1097.13       1136.30        45.61 o                         
  31   1   1        193.20        158.42        31.94 o                         
  33   1   1         57.03         45.86        34.38 o                         
  35   1   1         38.19         23.49        37.21 o                         
  37   1   1          4.25         43.27        50.32 o                         
  39   1   1         64.23         98.11        70.85 o                         
  41   1   1          5.67         77.23        82.70 o                         
  43   1   1         72.23          0.52        91.37 o                         
 -44   2   1        340.83        260.06        84.23 o                         
 -42   2   1         10.64        114.88        63.15 o                         
 -40   2   1         35.26         77.49        61.73 o                         
 -38   2   1        852.70        843.90        56.65 o                         
 -36   2   1         39.61         40.04        43.61 o                         
 -34   2   1        165.96        138.84        38.05 o                         
 -32   2   1       2820.47       2596.73        61.95 o                         
 -30   2   1       1917.94       1726.11        52.56 o                         
 -28   2   1        576.37        681.99        40.32 o                         
 -26   2   1       2094.61       1994.54        57.20 o                         
 -24   2   1        831.78        780.70        29.82 o                         
 -22   2   1         22.74         23.57        21.50 o                         
 -20   2   1        217.28        247.37        21.91 o                         
 -18   2   1       7661.68       8106.61       112.45 o                         
 -16   2   1       2771.64       2861.49        54.27 o                         
 -14   2   1       1318.02       1431.18        21.05 o                         
 -12   2   1       1454.41       1400.60        21.61 o                         
 -10   2   1       9928.08       9732.87       104.72 o                         
  -8   2   1      10142.60       9623.87        94.74 o                         
  -6   2   1       1049.25        871.49        25.26 o                         
  -4   2   1       5307.80       4522.28        86.84 o                         
  -2   2   1      90773.72      84639.50      2143.46 o                         
   0   2   1      22484.44      21230.05       546.47 o                         
   2   2   1        388.79        660.31        17.80 o                         
   4   2   1      32121.36      29800.57       590.42 o                         
   6   2   1      18520.71      18936.82       345.95 o                         
   8   2   1       3713.81       3136.37        41.34 o                         
  10   2   1       3150.03       3410.38        50.76 o                         
  12   2   1      30995.28      32749.44       333.98 o                         
  14   2   1       3970.94       3850.81        58.82 o                         
  16   2   1       3841.61       3944.77        50.04 o                         
  18   2   1       1324.01       1404.69        19.16 o                         
  20   2   1        689.30        699.34        22.92 o                         
  22   2   1        610.42        646.36        19.77 o                         
  24   2   1          2.53         24.94        25.25 o                         
  26   2   1       1064.78        970.57        38.84 o                         
  28   2   1       2478.27       2165.02        47.70 o                         
  30   2   1         18.11         50.32        44.11 o                         
  32   2   1       1090.39        996.27        50.57 o                         
  34   2   1        279.35        379.41        50.35 o                         
  36   2   1         21.81         28.38        47.03 o                         
  38   2   1        111.56        179.84       107.66 o                         
  40   2   1         63.90         75.74        78.50 o                         
  42   2   1        924.22       1065.41       159.81 o                         
 -43   3   1         21.58        114.95        88.44 o                         
 -41   3   1        220.81        121.99        60.19 o                         
 -39   3   1          5.27         44.47        54.70 o                         
 -37   3   1        587.35        641.00        57.51 o                         
 -35   3   1        378.57        453.58        46.25 o                         
 -33   3   1        169.30        158.34        39.46 o                         
 -31   3   1        164.44        227.85        34.89 o                         
 -29   3   1         19.50         40.32        30.37 o                         
 -27   3   1       1286.22       1276.32        46.75 o                         
 -25   3   1        492.05        630.07        30.69 o                         
 -23   3   1        440.07        413.91        28.18 o                         
 -21   3   1        335.04        328.37        24.97 o                         
 -19   3   1         54.57         15.04        18.74 o                         
 -17   3   1        674.03        735.93        28.31 o                         
 -15   3   1          0.81         22.75        16.37 o                         
 -13   3   1       4112.89       3843.63        53.17 o                         
 -11   3   1        995.32        823.72        11.86 o                         
  -9   3   1        493.31        481.59        27.79 o                         
  -7   3   1         90.77         34.29         9.39 o                         
  -5   3   1       2881.62       2889.63        47.88 o                         
  -3   3   1       3905.62       4314.50       123.19 o                         
  -1   3   1       4618.43       4148.54       135.75 o                         
   1   3   1      11595.58      11191.33       319.32 o                         
   3   3   1       3032.20       2600.59        57.55 o                         
   5   3   1        623.14        900.23        29.21 o                         
   7   3   1        797.19        639.57        11.95 o                         
   9   3   1       1264.35       1194.01        30.68 o                         
  11   3   1       3323.72       3652.25        46.05 o                         
  13   3   1       2527.37       2478.74        45.63 o                         
  15   3   1         60.33        131.19         9.90 o                         
  17   3   1        683.28        581.60        17.00 o                         
  19   3   1         19.62         18.82        12.71 o                         
  21   3   1       1016.02        992.91        30.91 o                         
  23   3   1         21.20         37.98        17.93 o                         
  25   3   1       1335.24       1238.23        47.17 o                         
  27   3   1       1707.87       1774.74        73.45 o                         
  29   3   1        298.76        230.69        36.07 o                         
  31   3   1        716.13        656.75        38.06 o                         
  33   3   1        418.15        408.77        54.63 o                         
  35   3   1        446.00        392.08        51.21 o                         
  37   3   1         25.19         13.02        51.37 o                         
  39   3   1        125.05        215.43        75.80 o                         
  41   3   1         31.92         26.14        84.32 o                         
  43   3   1         16.29          3.10        92.54 o                         
 -42   4   1         86.75         38.31        79.05 o                         
 -40   4   1         32.14          3.54        70.14 o                         
 -38   4   1         11.22         11.43        61.22 o                         
 -36   4   1        464.26        488.60        61.23 o                         
 -34   4   1         78.91         86.55        42.24 o                         
 -32   4   1        371.51        419.23        57.05 o                         
 -30   4   1       1496.19       1645.75        54.67 o                         
 -28   4   1        247.27        223.67        32.43 o                         
 -26   4   1       2589.88       2382.74        71.52 o                         
 -24   4   1         66.77         50.62        25.49 o                         
 -22   4   1        212.59        259.14        37.60 o                         
 -20   4   1       1972.39       1832.84        37.72 o                         
 -18   4   1         24.10         11.63        18.22 o                         
 -16   4   1       5360.43       5108.19       101.40 o                         
 -14   4   1       1363.91       1735.54        59.72 o                         
 -12   4   1        500.03        467.63        49.08 o                         
 -10   4   1        148.65        196.23        14.91 o                         
  -8   4   1         97.94        129.69        11.41 o                         
  -6   4   1        255.69        319.09        16.22 o                         
  -4   4   1      21162.13      20217.83       479.92 o                         
  -2   4   1      17844.02      16260.57       420.83 o                         
   0   4   1       1022.14        960.60        21.59 o                         
   2   4   1       3166.00       3950.70       106.42 o                         
   4   4   1          9.85         65.94        12.42 o                         
   6   4   1       1561.38       1445.48        16.69 o                         
   8   4   1         15.46          6.84         9.64 o                         
  10   4   1       2040.38       1804.23        24.75 o                         
  12   4   1        383.20        361.46        21.98 o                         
  14   4   1       6862.16       7336.89        85.51 o                         
  16   4   1       1587.97       1628.03        63.20 o                         
  18   4   1        275.54        288.00        18.91 o                         
  20   4   1       4476.99       4359.14        64.91 o                         
  22   4   1          5.47          9.76        16.36 o                         
  24   4   1       4108.14       3993.47        96.39 o                         
  26   4   1       3941.06       3615.04       140.67 o                         
  28   4   1        115.16        148.59        33.50 o                         
  30   4   1       2747.02       2565.99        64.25 o                         
  32   4   1          1.31          8.05        47.66 o                         
  34   4   1        496.16        322.01        48.34 o                         
  36   4   1         72.23        117.66        52.71 o                         
  38   4   1         11.32         16.02        56.32 o                         
  40   4   1         17.23          0.77        79.89 o                         
  42   4   1          1.72         24.83        89.07 o                         
 -43   5   1          1.76        120.36        87.74 o                         
 -41   5   1         27.02         89.52        78.97 o                         
 -39   5   1        388.36        444.58        85.93 o                         
 -37   5   1        436.57        384.12        52.29 o                         
 -35   5   1         42.58          1.81        51.94 o                         
 -33   5   1         18.56          0.77        45.49 o                         
 -31   5   1          5.43         16.38        46.46 o                         
 -29   5   1        404.95        367.27        41.13 o                         
 -27   5   1         18.55         31.23        34.13 o                         
 -25   5   1        671.55        637.96        39.15 o                         
 -23   5   1        184.76        238.02        31.66 o                         
 -21   5   1        186.36        176.39        28.36 o                         
 -19   5   1       2474.17       2207.29        44.95 o                         
 -17   5   1       5405.47       5299.32        90.89 o                         
 -15   5   1       1148.24       1138.14        30.97 o                         
 -13   5   1       2580.34       2693.48        77.32 o                         
 -11   5   1         49.13         99.55        19.65 o                         
  -9   5   1        411.16        470.30        17.97 o                         
  -7   5   1       1442.32       1592.80        43.96 o                         
  -5   5   1       6497.21       6582.10       126.11 o                         
  -3   5   1        100.93        135.58         9.17 o                         
  -1   5   1      12251.12      12691.97       359.21 o                         
   1   5   1        366.63        513.63        13.72 o                         
   3   5   1       4020.59       4119.28        84.28 o                         
   5   5   1          1.71         15.33         8.24 o                         
   7   5   1       1491.72       1640.54        21.30 o                         
   9   5   1       3949.59       4889.56        88.66 o                         
  11   5   1       9531.69       9268.08       131.14 o                         
  13   5   1       4756.45       4595.03       170.84 o                         
  15   5   1       1148.73       1089.14        28.04 o                         
  17   5   1       1174.89       1103.65        28.93 o                         
  19   5   1       3075.38       3145.75        43.19 o                         
  21   5   1        752.20        707.71        28.57 o                         
  23   5   1         39.42        101.36        19.99 o                         
  25   5   1          3.88         11.82        24.04 o                         
  27   5   1        569.61        590.14        30.64 o                         
  29   5   1       2182.01       1892.86        61.90 o                         
  31   5   1        408.40        486.87       182.79 o                         
  33   5   1        105.91        115.18        46.14 o                         
  35   5   1         29.63         69.50        48.92 o                         
  37   5   1          3.83         30.78        54.75 o                         
  39   5   1         27.45         69.77        79.55 o                         
  41   5   1         52.76         45.37        88.42 o                         
 -42   6   1         84.04         29.52        85.34 o                         
 -40   6   1        251.84        141.44        76.39 o                         
 -38   6   1         60.16         43.10        53.55 o                         
 -36   6   1        155.66        129.40        49.36 o                         
 -34   6   1        284.37        165.34        44.47 o                         
 -32   6   1         19.71         47.45        39.87 o                         
 -30   6   1         89.39         57.48        36.73 o                         
 -28   6   1         76.88         82.27        34.40 o                         
 -26   6   1        108.01        131.09        31.02 o                         
 -24   6   1         40.74         71.45        42.86 o                         
 -22   6   1        487.87        430.60        29.66 o                         
 -20   6   1       2601.57       2547.92        67.93 o                         
 -18   6   1       1391.04       1499.16        40.21 o                         
 -16   6   1        360.46        517.19        34.34 o                         
 -14   6   1       2993.85       2933.53        42.52 o                         
 -12   6   1        789.54        908.97        28.50 o                         
 -10   6   1         22.38         49.29        15.83 o                         
  -8   6   1        124.93        119.91        12.81 o                         
  -6   6   1       1231.38       1112.83        32.99 o                         
  -4   6   1        568.22        572.97        19.25 o                         
  -2   6   1        666.72        605.62        14.51 o                         
   0   6   1       2062.26       1869.50        43.56 o                         
   2   6   1        975.54        969.36        29.67 o                         
   4   6   1       1109.02       1349.06        35.13 o                         
   6   6   1       1129.56       1175.96        31.68 o                         
   8   6   1      12374.13      13140.11       169.99 o                         
  10   6   1        342.36        264.17        17.86 o                         
  12   6   1       2711.07       2923.47        44.08 o                         
  14   6   1        562.60        488.07        19.53 o                         
  16   6   1        419.00        407.83        14.30 o                         
  18   6   1         70.63        114.99        14.40 o                         
  20   6   1        412.24        454.12        32.48 o                         
  22   6   1         60.55         69.30        23.37 o                         
  24   6   1        947.78        949.01        44.27 o                         
  26   6   1        223.68        241.51        28.69 o                         
  28   6   1       1157.83       1168.69        66.16 o                         
  30   6   1        454.17        438.63        80.42 o                         
  32   6   1         25.73          3.87        53.90 o                         
  34   6   1        511.86        447.30        71.05 o                         
  36   6   1        115.85         34.01        53.93 o                         
  38   6   1          0.93          0.77        61.22 o                         
  40   6   1         39.10          1.29        85.78 o                         
  42   6   1          0.27         11.29        95.16 o                         
 -41   7   1         39.31         14.81        84.18 o                         
 -39   7   1          2.15          6.23        73.77 o                         
 -37   7   1        109.44         56.62        54.16 o                         
 -35   7   1         54.60         34.33        48.68 o                         
 -33   7   1          2.65         18.69        49.17 o                         
 -31   7   1          0.13         15.75        40.40 o                         
 -29   7   1         10.53         24.40        37.28 o                         
 -27   7   1         21.62         17.91        31.04 o                         
 -25   7   1        114.37        146.69        71.19 o                         
 -23   7   1        351.06        407.88        31.94 o                         
 -21   7   1        143.26        175.60        27.54 o                         
 -19   7   1        225.11        264.86        27.48 o                         
 -17   7   1        179.31        172.16        24.63 o                         
 -15   7   1         86.88        100.29        24.19 o                         
 -13   7   1       2582.74       2916.05        58.80 o                         
 -11   7   1       1074.81       1124.81        46.32 o                         
  -9   7   1       2473.89       2380.32        96.11 o                         
  -7   7   1       2591.67       2814.40        72.03 o                         
  -5   7   1       1676.81       1596.77        37.88 o                         
  -3   7   1        197.82        176.75        12.64 o                         
  -1   7   1       1353.20       1301.00        48.28 o                         
   1   7   1         10.03         18.12        11.73 o                         
   3   7   1        212.64        257.87        14.97 o                         
   5   7   1        142.21        233.67        20.66 o                         
   7   7   1         73.21         94.62        13.96 o                         
   9   7   1        401.76        416.83        22.01 o                         
  11   7   1       3342.94       3330.91        45.38 o                         
  13   7   1         11.84          5.62        13.17 o                         
  15   7   1          1.86          6.56        14.04 o                         
  17   7   1         56.26         66.80        16.20 o                         
  19   7   1       1218.36       1195.25        32.26 o                         
  21   7   1         57.40         34.52        19.75 o                         
  23   7   1        200.37        203.50        33.73 o                         
  25   7   1         70.98         60.13        26.30 o                         
  27   7   1        475.18        450.57        32.10 o                         
  29   7   1          2.10          0.00        43.67 o                         
  31   7   1        180.15        140.78        56.59 o                         
  33   7   1         16.56          1.55        57.78 o                         
  35   7   1         11.00         28.91        53.17 o                         
  37   7   1         17.30          1.46        64.42 o                         
  39   7   1         63.58          0.26        85.94 o                         
  41   7   1        154.67         35.21        94.29 o                         
 -40   8   1         62.95         92.83        83.33 o                         
 -38   8   1        113.48        109.50        75.86 o                         
 -36   8   1        163.31        141.74        55.84 o                         
 -34   8   1          9.96          0.00        48.23 o                         
 -32   8   1        487.88        469.01        48.11 o                         
 -30   8   1        379.08        339.15        48.03 o                         
 -28   8   1        696.93        674.92        60.65 o                         
 -26   8   1       3643.68       3682.19        86.49 o                         
 -24   8   1         50.98         81.29        31.12 o                         
 -22   8   1         25.24         22.46        28.57 o                         
 -20   8   1        520.15        542.75        33.49 o                         
 -18   8   1       1528.84       1512.39        54.56 o                         
 -16   8   1       1085.31       1349.83        38.92 o                         
 -14   8   1          5.64         18.74        21.63 o                         
 -12   8   1       2297.26       2041.66        61.62 o                         
 -10   8   1         65.96         86.88        18.96 o                         
  -8   8   1        105.36         93.52        18.39 o                         
  -6   8   1       1861.26       2030.02        74.59 o                         
  -4   8   1        969.13       1012.59        28.69 o                         
  -2   8   1       5217.77       5488.88       215.95 o                         
   0   8   1       5237.97       5893.82       242.95 o                         
   2   8   1          3.85          6.13        13.45 o                         
   4   8   1       1303.35       1308.99        24.59 o                         
   6   8   1       1149.21       1339.32        29.76 o                         
   8   8   1       1772.30       1711.46        45.06 o                         
  10   8   1        433.97        510.21        24.29 o                         
  12   8   1       2772.44       2589.58        66.41 o                         
  14   8   1       1331.36       1304.41        36.52 o                         
  16   8   1         24.79          9.29        17.45 o                         
  18   8   1        475.78        533.68        26.54 o                         
  20   8   1       6439.89       6185.68       201.00 o                         
  22   8   1        584.62        559.78        34.87 o                         
  24   8   1        279.06        288.84        28.98 o                         
  26   8   1         28.18         32.87        37.46 o                         
  28   8   1         10.40         20.85        38.35 o                         
  30   8   1       1175.16        927.85        69.83 o                         
  32   8   1        139.88         96.33        49.93 o                         
  34   8   1         15.21         41.91        53.99 o                         
  36   8   1        214.23        157.81       104.62 o                         
  38   8   1          3.72          0.77        69.63 o                         
  40   8   1          1.33          0.77        94.84 o                         
 -39   9   1          7.20         23.73        84.10 o                         
 -37   9   1        196.91        197.22        97.86 o                         
 -35   9   1         12.04          5.73        54.60 o                         
 -33   9   1          0.53         51.91        49.40 o                         
 -31   9   1         20.70         10.81        44.30 o                         
 -29   9   1        207.65        289.50        42.30 o                         
 -27   9   1          6.93         32.48        39.58 o                         
 -25   9   1       1000.31        979.84        53.66 o                         
 -23   9   1        634.19        626.08        38.09 o                         
 -21   9   1       1010.97        947.28        46.04 o                         
 -19   9   1        326.55        429.32        43.14 o                         
 -17   9   1       1730.04       1851.87        75.50 o                         
 -15   9   1        291.79        224.52        27.52 o                         
 -13   9   1         58.10         31.35        23.53 o                         
 -11   9   1         56.71         33.30        21.95 o                         
  -9   9   1        298.55        310.83        34.61 o                         
  -7   9   1         19.86         41.20        19.26 o                         
  -5   9   1       1114.20       1297.34        36.63 o                         
  -3   9   1        248.82        329.74        21.41 o                         
  -1   9   1        359.37        354.64        21.95 o                         
   1   9   1        418.74        493.49        24.64 o                         
   3   9   1        490.89        476.44        26.10 o                         
   5   9   1        162.03        123.30        22.55 o                         
   7   9   1        240.66        229.13        25.08 o                         
   9   9   1        367.33        349.82        25.23 o                         
  11   9   1       2241.03       2400.29        68.35 o                         
  13   9   1       3092.80       2994.63        96.75 o                         
  15   9   1        666.77        611.48        36.63 o                         
  17   9   1       2796.77       2744.16        87.65 o                         
  19   9   1        575.75        611.78        31.61 o                         
  21   9   1        252.70        214.24        28.43 o                         
  23   9   1        493.96        501.49        42.93 o                         
  25   9   1          9.40          0.68        37.85 o                         
  27   9   1        177.13        200.38        42.16 o                         
  29   9   1         32.85         20.03        43.72 o                         
  31   9   1        101.85         83.88        51.18 o                         
  33   9   1         41.98         57.89        57.57 o                         
  35   9   1         18.44          0.77        61.70 o                         
  37   9   1          5.24          5.78        69.89 o                         
  39   9   1        348.82        135.24        96.94 o                         
 -38  10   1          4.29          0.00        84.98 o                         
 -36  10   1         91.45        110.09        80.62 o                         
 -34  10   1         94.13         52.14        56.27 o                         
 -32  10   1         79.84         78.77        51.51 o                         
 -30  10   1        217.99        127.01        47.83 o                         
 -28  10   1         61.15         32.93        42.20 o                         
 -26  10   1        447.23        385.63        40.44 o                         
 -24  10   1       1706.52       1690.81        86.16 o                         
 -22  10   1        781.76        829.35        43.64 o                         
 -20  10   1        111.63        145.50        30.74 o                         
 -18  10   1        372.43        439.65        34.17 o                         
 -16  10   1        284.72        321.42        30.55 o                         
 -14  10   1        187.99        294.63        34.97 o                         
 -12  10   1        249.86        293.88        29.33 o                         
 -10  10   1        279.75        279.14        26.77 o                         
  -8  10   1        206.12        271.42        24.05 o                         
  -6  10   1        588.84        609.90        31.62 o                         
  -4  10   1        823.25        776.95        33.00 o                         
  -2  10   1        269.19        278.14        23.44 o                         
   0  10   1        458.91        510.80        24.29 o                         
   2  10   1       1615.76       1681.25        92.57 o                         
   4  10   1        812.36        825.28        39.09 o                         
   6  10   1        108.05        103.44        22.12 o                         
   8  10   1         53.29         54.46        24.07 o                         
  10  10   1         23.54         37.80        20.76 o                         
  12  10   1          1.79         11.98        21.77 o                         
  14  10   1       1600.34       1471.84        51.48 o                         
  16  10   1       6479.37       6664.79       166.46 o                         
  18  10   1       3108.88       3038.68        49.52 o                         
  20  10   1          0.45         21.55        26.53 o                         
  22  10   1          0.37         35.80        27.69 o                         
  24  10   1        738.34        696.44        58.84 o                         
  26  10   1        279.44        275.83        51.28 o                         
  28  10   1        279.29        213.74        49.26 o                         
  30  10   1        251.18        173.34        65.16 o                         
  32  10   1         31.16         20.96        56.94 o                         
  34  10   1         59.44         77.21        63.10 o                         
  36  10   1          1.32         30.03        70.65 o                         
 -37  11   1         53.81          0.26        86.30 o                         
 -35  11   1        149.22        103.68        81.06 o                         
 -33  11   1         74.98        138.18        60.64 o                         
 -31  11   1         12.33         57.13        51.91 o                         
 -29  11   1        215.35        246.70        49.78 o                         
 -27  11   1        264.49        229.93        45.72 o                         
 -25  11   1        148.38        119.25        40.27 o                         
 -23  11   1         22.55          3.66        43.58 o                         
 -21  11   1         78.62         96.48        34.72 o                         
 -19  11   1          8.89          7.20        31.55 o                         
 -17  11   1       1629.20       1682.44        50.05 o                         
 -15  11   1        148.29        207.53        30.65 o                         
 -13  11   1        105.24        105.33        28.43 o                         
 -11  11   1       1792.99       1629.86        65.69 o                         
  -9  11   1        245.21        215.34        27.12 o                         
  -7  11   1       3409.14       3481.89       114.55 o                         
  -5  11   1         32.47         51.30        23.45 o                         
  -3  11   1        293.56        328.22        27.17 o                         
  -1  11   1        141.74        151.98        24.05 o                         
   1  11   1        603.51        617.06        38.68 o                         
   3  11   1        191.81        171.59        24.77 o                         
   5  11   1        565.29        551.89        35.36 o                         
   7  11   1        127.35        216.00        23.37 o                         
   9  11   1         41.10         81.53        24.84 o                         
  11  11   1       2663.88       2815.62        45.41 o                         
  13  11   1        317.19        356.50        31.71 o                         
  15  11   1       1454.93       1435.83        44.69 o                         
  17  11   1        571.79        555.83        30.60 o                         
  19  11   1          2.06         38.73        25.87 o                         
  21  11   1       2053.53       1722.78        73.68 o                         
  23  11   1        418.73        352.11        44.89 o                         
  25  11   1         25.26         37.95        43.76 o                         
  27  11   1        171.12        231.74        53.21 o                         
  29  11   1          3.15          6.20        52.01 o                         
  31  11   1          1.14         63.79        60.69 o                         
  33  11   1        188.10         73.44        67.68 o                         
  35  11   1         34.39         71.29        75.91 o                         
 -34  12   1         55.96        104.00        86.28 o                         
 -32  12   1          4.52         67.56        76.63 o                         
 -30  12   1         19.28         30.82        53.83 o                         
 -28  12   1         11.83         93.81        49.93 o                         
 -26  12   1       2836.32       2812.90        76.79 o                         
 -24  12   1       1248.73       1036.19        62.82 o                         
 -22  12   1       1281.16       1297.33        60.30 o                         
 -20  12   1       1306.52       1358.25       100.21 o                         
 -18  12   1        120.07        220.87        35.07 o                         
 -16  12   1        508.37        526.37        57.24 o                         
 -14  12   1        230.84        230.80        31.75 o                         
 -12  12   1       1508.52       1514.47        48.92 o                         
 -10  12   1       8815.55       8509.62       296.93 o                         
  -8  12   1       1278.07       1205.96        67.04 o                         
  -6  12   1        939.55        926.17        40.80 o                         
  -4  12   1        299.72        256.24        39.05 o                         
  -2  12   1         76.14        154.80        26.10 o                         
   0  12   1       1266.62       1387.90        74.87 o                         
   2  12   1       4545.07       4531.33       159.50 o                         
   4  12   1       8005.04       7373.68       293.73 o                         
   6  12   1        191.49        251.65        28.13 o                         
   8  12   1        733.91        675.66        34.11 o                         
  10  12   1       3967.86       3735.62       111.01 o                         
  12  12   1        662.68        645.10        34.00 o                         
  14  12   1        261.91        329.07        30.82 o                         
  16  12   1       2281.17       2023.27        50.61 o                         
  18  12   1       2386.95       2046.06        50.02 o                         
  20  12   1       3419.14       3256.49        85.45 o                         
  22  12   1         10.23         59.11        56.10 o                         
  24  12   1         72.92        102.82        49.67 o                         
  26  12   1         26.39          3.61        51.34 o                         
  28  12   1         13.35        100.50        58.32 o                         
  30  12   1         27.87         30.73        63.19 o                         
  32  12   1        234.80        239.04        72.47 o                         
  34  12   1        390.65        261.15        81.44 o                         
 -33  13   1          0.07         12.38        84.76 o                         
 -31  13   1          0.48          0.52        77.96 o                         
 -29  13   1         31.46         58.71        58.44 o                         
 -27  13   1         38.98         88.96        52.45 o                         
 -25  13   1        214.80        173.13        49.60 o                         
 -23  13   1         52.95        116.77        43.70 o                         
 -21  13   1         11.22         48.62        41.24 o                         
 -19  13   1          3.52         35.69        44.47 o                         
 -17  13   1        491.07        486.53        41.29 o                         
 -15  13   1       1407.92       1277.34        71.34 o                         
 -13  13   1       1751.77       1773.09        58.58 o                         
 -11  13   1        136.80        152.97        31.52 o                         
  -9  13   1         92.58        106.17        31.21 o                         
  -7  13   1        679.20        616.30        41.41 o                         
  -5  13   1        409.98        431.75        46.66 o                         
  -3  13   1        158.55        148.87        30.69 o                         
  -1  13   1       1455.16       1420.81        45.53 o                         
   1  13   1        249.40        215.95        29.31 o                         
   3  13   1        573.64        558.34        54.56 o                         
   5  13   1       1522.17       1545.57        59.05 o                         
   7  13   1          4.03          1.11        27.40 o                         
   9  13   1        375.66        479.65        34.19 o                         
  11  13   1         74.33         99.89        30.17 o                         
  13  13   1        880.65        856.38        46.08 o                         
  15  13   1         36.94         18.51        36.87 o                         
  17  13   1        415.46        482.25        40.03 o                         
  19  13   1         89.29         68.14        30.94 o                         
  21  13   1         48.96         66.38        47.45 o                         
  23  13   1         82.14        192.52        85.95 o                         
  25  13   1         26.37         35.13        55.93 o                         
  27  13   1         19.16        131.45        63.91 o                         
  29  13   1        132.99         84.04        69.39 o                         
  31  13   1        218.56        309.58        77.55 o                         
  33  13   1         61.53        196.93        96.35 o                         
 -30  14   1         23.55         87.84        83.08 o                         
 -28  14   1          4.14         35.21        76.09 o                         
 -26  14   1          9.22         55.49        71.23 o                         
 -24  14   1         68.71         49.42        50.75 o                         
 -22  14   1        112.12         81.53        45.79 o                         
 -20  14   1          7.32         23.11        42.77 o                         
 -18  14   1        408.48        483.02        62.67 o                         
 -16  14   1          3.53         64.73        45.66 o                         
 -14  14   1        171.13        179.30        37.41 o                         
 -12  14   1        124.27        141.40        75.18 o                         
 -10  14   1        390.03        379.94        47.55 o                         
  -8  14   1       4243.88       3985.67       124.39 o                         
  -6  14   1        297.45        298.22        35.69 o                         
  -4  14   1        181.53        209.12        32.57 o                         
  -2  14   1        611.73        533.68        36.01 o                         
   0  14   1        405.97        382.87        33.40 o                         
   2  14   1       2707.46       2379.12        57.20 o                         
   4  14   1         74.53         85.76        31.28 o                         
   6  14   1        362.60        349.73        55.15 o                         
   8  14   1        946.99        865.88        45.46 o                         
  10  14   1        191.48        197.98        36.26 o                         
  12  14   1        116.64        199.91        44.10 o                         
  14  14   1         21.23        104.47        34.87 o                         
  16  14   1         25.58         48.70        36.70 o                         
  18  14   1         42.09        114.37        54.10 o                         
  20  14   1        176.74        272.56        56.51 o                         
  22  14   1         51.50        159.70        57.23 o                         
  24  14   1          0.41         73.21        60.37 o                         
  26  14   1          9.59        110.75        66.92 o                         
  28  14   1        442.53        460.95        77.84 o                         
  30  14   1        517.97        604.34        85.12 o                         
 -29  15   1          1.38         30.60        87.49 o                         
 -27  15   1        169.99        291.83        84.28 o                         
 -25  15   1        300.27        332.44        59.47 o                         
 -23  15   1         20.70          0.52        52.66 o                         
 -21  15   1        105.76         92.53        63.52 o                         
 -19  15   1         64.95        114.55        47.51 o                         
 -17  15   1        357.66        447.06        46.25 o                         
 -15  15   1          9.29         66.85        39.85 o                         
 -13  15   1         38.50         43.47        46.86 o                         
 -11  15   1        462.84        522.65        53.00 o                         
  -9  15   1       1101.79       1048.92        52.44 o                         
  -7  15   1        334.88        425.73        50.23 o                         
  -5  15   1         19.27         36.43        34.05 o                         
  -3  15   1          6.61         43.86        32.06 o                         
  -1  15   1         37.38         19.15        31.70 o                         
   1  15   1        141.30        151.42        42.37 o                         
   3  15   1       2357.39       2342.38       108.10 o                         
   5  15   1         26.26         52.81        38.88 o                         
   7  15   1        679.80        628.23        42.84 o                         
   9  15   1         76.05        133.46        37.02 o                         
  11  15   1         15.99         99.56        50.72 o                         
  13  15   1          4.70         25.63        38.69 o                         
  15  15   1          1.71         36.57        43.24 o                         
  17  15   1          9.92         88.87        55.32 o                         
  19  15   1         13.24        123.58        59.96 o                         
  21  15   1        170.29        262.84        69.07 o                         
  23  15   1          1.27         18.04        65.99 o                         
  25  15   1        227.38        234.98        73.88 o                         
  27  15   1          0.14        150.87        79.93 o                         
 -26  16   1         24.45        103.69       104.40 o                         
 -24  16   1         16.76         78.40        82.29 o                         
 -22  16   1         17.41        116.11        61.34 o                         
 -20  16   1          4.92          7.89        51.71 o                         
 -18  16   1        191.94        234.69        63.27 o                         
 -16  16   1        596.13        469.29       110.60 o                         
 -14  16   1         48.19         49.65        45.23 o                         
 -12  16   1        461.14        427.73        85.43 o                         
 -10  16   1       1220.96       1088.38        87.01 o                         
  -8  16   1         77.22         54.40        46.07 o                         
  -6  16   1        166.09        199.68        43.22 o                         
  -4  16   1         20.27        131.05        43.64 o                         
  -2  16   1        179.64        193.25        39.26 o                         
   0  16   1        111.69        102.91        37.53 o                         
   2  16   1         19.22         51.02        37.60 o                         
   4  16   1        410.23        454.99        41.90 o                         
   6  16   1          1.80         64.75        40.79 o                         
   8  16   1         47.98         47.33        40.23 o                         
  10  16   1         57.91        101.10        42.24 o                         
  12  16   1        571.15        606.45        53.23 o                         
  14  16   1        450.47        498.60        61.37 o                         
  16  16   1          1.59         70.00        61.27 o                         
  18  16   1         21.40         12.67        65.90 o                         
  20  16   1          8.03         70.72        72.28 o                         
  22  16   1         19.63        188.21        87.14 o                         
  24  16   1          4.66        102.15        78.86 o                         
 -21  17   1         37.77         68.47        75.87 o                         
 -19  17   1         25.16         22.08        57.02 o                         
 -17  17   1        127.29        171.17        54.07 o                         
 -15  17   1          2.74         73.40        52.98 o                         
 -13  17   1         81.90         71.41        50.34 o                         
 -11  17   1         82.99        123.24        49.35 o                         
  -9  17   1        938.21        959.01        54.58 o                         
  -7  17   1        207.73        201.76        47.57 o                         
  -5  17   1         40.78         81.28        54.04 o                         
  -3  17   1         83.03         83.12        43.61 o                         
  -1  17   1          2.79         64.10        44.27 o                         
   1  17   1        353.81        424.52        46.60 o                         
   3  17   1        527.16        462.57        48.00 o                         
   5  17   1         61.60        174.91        44.20 o                         
   7  17   1         92.24         80.78        46.03 o                         
   9  17   1          5.46         63.29        59.99 o                         
  11  17   1        304.94        310.00        67.22 o                         
  13  17   1        593.43        839.81        94.13 o                         
  15  17   1          9.01         84.11        68.72 o                         
  17  17   1         75.46         59.80        71.14 o                         
  19  17   1          0.15          8.51        75.28 o                         
  21  17   1          2.31         54.79        80.19 o                         
 -18  18   1        306.35        199.16        88.20 o                         
 -16  18   1        326.96        268.01        63.43 o                         
 -14  18   1          4.47         43.37        57.78 o                         
 -12  18   1         34.77         17.03        55.83 o                         
 -10  18   1          0.95         46.52        55.03 o                         
  -8  18   1        431.06        330.83        56.32 o                         
  -6  18   1        230.34        385.41        53.56 o                         
  -4  18   1          6.71         44.24        51.62 o                         
  -2  18   1          5.26         10.19        47.67 o                         
   0  18   1         47.98        118.59        63.28 o                         
   2  18   1        167.86        320.80        52.19 o                         
   4  18   1          1.58         17.88        50.34 o                         
   6  18   1         91.21         77.43        66.09 o                         
   8  18   1         39.55        102.50        69.19 o                         
  10  18   1        369.00        387.45        73.79 o                         
  12  18   1        699.80        922.51        80.94 o                         
  14  18   1        108.44        228.11        87.05 o                         
  16  18   1        125.47        152.32       109.05 o                         
 -11  19   1         35.40         72.08        65.46 o                         
  -9  19   1          6.80         41.29        62.28 o                         
  -7  19   1         33.01        109.79        59.84 o                         
  -5  19   1         10.35         41.81        60.22 o                         
  -3  19   1          5.79         92.44        59.75 o                         
  -1  19   1          4.36         87.63        67.82 o                         
   1  19   1         10.04          9.64        74.48 o                         
   3  19   1         61.63         41.00        73.61 o                         
   5  19   1          2.88         37.87        73.83 o                         
   7  19   1        491.73        409.38        84.69 o                         
   9  19   1        571.52        521.81        81.96 o                         
  11  19   1         24.24         51.69        79.79 o                         
 -44   0   2         19.64          1.03       104.79 o                         
 -42   0   2         44.84         47.90        93.50 o                         
 -40   0   2        120.68         72.90        81.28 o                         
 -38   0   2         30.18         76.82        79.13 o                         
 -36   0   2        251.41        303.50        74.39 o                         
 -34   0   2       1984.67       2064.80        94.01 o                         
 -32   0   2       1045.84        901.77        91.65 o                         
 -30   0   2        236.59        280.84        57.83 o                         
 -28   0   2       5684.12       5368.82       272.58 o                         
 -26   0   2       5940.19       5732.46       186.57 o                         
 -24   0   2       1219.95        850.48        97.46 o                         
 -22   0   2         60.70        167.02        32.86 o                         
 -20   0   2       1710.50       1459.59        50.56 o                         
 -18   0   2         66.04         84.17        27.42 o                         
 -16   0   2        691.31        689.97        51.51 o                         
 -14   0   2         18.59        212.61        22.55 o                         
 -12   0   2      11083.09      11819.09       205.63 o                         
 -10   0   2       7780.99       6151.69        89.29 o                         
  -8   0   2      32749.28      36384.57       258.10 o                         
  -4   0   2      24883.80      27656.58       259.27 o                         
  -2   0   2      31919.56      27019.55       132.71 o                         
   0   0   2      74673.66      72620.77       203.32 o                         
   2   0   2       5709.95       7353.36       166.27 o                         
   4   0   2         39.09          0.13        25.09 o                         
   6   0   2        401.02        456.46        29.03 o                         
   8   0   2        317.66        442.82        31.37 o                         
  10   0   2        386.41        374.99        46.99 o                         
  12   0   2       9500.71       8698.28       116.75 o                         
  14   0   2       7443.05       8609.55       196.39 o                         
  16   0   2       8959.51      11261.62       688.06 o                         
  18   0   2         75.49         10.36        19.31 o                         
  20   0   2        833.76        850.35        36.36 o                         
  22   0   2       3302.49       3576.29        60.96 o                         
  24   0   2       1397.32       1405.59        75.52 o                         
  26   0   2         14.09         85.97        50.60 o                         
  28   0   2         26.99         94.49        54.48 o                         
  30   0   2        725.32        774.55        89.59 o                         
  32   0   2        300.66        315.76        66.09 o                         
  36   0   2          6.13          0.77        78.75 o                         
  38   0   2         14.41        120.05        92.43 o                         
  40   0   2        524.63        546.31       115.15 o                         
  42   0   2         43.67          0.00       121.35 o                         
 -43   1   2        145.69        169.83        84.11 o                         
 -41   1   2          6.69          0.26        61.44 o                         
 -39   1   2        149.38        120.55        55.45 o                         
 -37   1   2          8.58         27.62        46.70 o                         
 -35   1   2         20.06         77.58        61.15 o                         
 -33   1   2        934.95        992.67        67.45 o                         
 -31   1   2         39.89         42.95        33.96 o                         
 -29   1   2          8.48          4.91        30.64 o                         
 -27   1   2         69.84         65.55        23.12 o                         
 -25   1   2        116.91        107.76        20.89 o                         
 -23   1   2       1490.90       1461.20        31.69 o                         
 -21   1   2        362.35        354.90        24.79 o                         
 -19   1   2       1680.65       1711.62        34.62 o                         
 -17   1   2        273.54        268.34        20.83 o                         
 -15   1   2        212.10        249.79        15.95 o                         
 -13   1   2         42.00         65.86        15.03 o                         
 -11   1   2      10178.92       9407.52        76.79 o                         
  -9   1   2        178.20        395.15        13.32 o                         
  -7   1   2      35137.68      36335.73       226.07 o                         
  -5   1   2     163599.23     151487.17      1236.36 o                         
  -3   1   2       3621.63       3568.38       101.29 o                         
  -1   1   2      25184.18      23488.54       360.06 o                         
   1   1   2       4246.91       4628.06        53.89 o                         
   3   1   2       1884.36       1978.26        24.39 o                         
   5   1   2       1120.78       1365.16        24.16 o                         
   7   1   2        532.24        450.85        19.54 o                         
   9   1   2       2688.54       2689.13        36.68 o                         
  11   1   2        791.92        873.86        16.48 o                         
  13   1   2       6108.66       6620.15       117.26 o                         
  15   1   2       1836.41       2127.97        51.65 o                         
  17   1   2        570.64        713.04        38.05 o                         
  19   1   2       2394.62       2647.09        51.62 o                         
  21   1   2         73.13         42.48        19.71 o                         
  23   1   2       1272.15       1097.67        67.52 o                         
  25   1   2        566.68        574.08        33.16 o                         
  27   1   2        164.89        149.79        38.94 o                         
  29   1   2        128.51         49.05        40.43 o                         
  31   1   2       1037.06       1037.36        80.04 o                         
  33   1   2         21.61         75.47        47.18 o                         
  35   1   2         61.32        101.84        51.08 o                         
  37   1   2        207.99        254.16        63.44 o                         
  39   1   2        169.86        224.65        71.45 o                         
  41   1   2        139.68        102.27        86.36 o                         
  43   1   2        143.38        284.15        95.11 o                         
 -44   2   2         58.54        105.17        76.87 o                         
 -42   2   2          0.53          1.03        66.48 o                         
 -40   2   2         92.00         37.71        59.50 o                         
 -38   2   2         64.36         55.74        52.38 o                         
 -36   2   2         74.01        143.39        53.46 o                         
 -34   2   2       1350.01       1267.49        67.61 o                         
 -32   2   2        797.04        711.79        43.44 o                         
 -30   2   2        771.51        793.32        48.35 o                         
 -28   2   2        319.53        321.82        33.25 o                         
 -26   2   2        231.24        292.48        30.87 o                         
 -24   2   2       9246.05       9558.99        68.18 o                         
 -22   2   2       1938.09       2041.14        42.95 o                         
 -20   2   2        619.29        722.69        33.54 o                         
 -18   2   2       1504.58       1469.81        33.54 o                         
 -16   2   2       7402.92       7611.00       102.29 o                         
 -14   2   2         50.70         96.27        13.59 o                         
 -12   2   2       2401.14       2586.96        35.05 o                         
 -10   2   2       5973.25       6320.51        70.72 o                         
  -8   2   2      12158.85      10899.33        90.74 o                         
  -6   2   2       8780.11       7718.18        84.55 o                         
  -4   2   2       6774.52       6415.75       105.85 o                         
  -2   2   2      15523.37      14693.22       277.41 o                         
   0   2   2      27133.71      26971.04       639.49 o                         
   2   2   2         56.41          5.60         9.65 o                         
   4   2   2      30861.13      30013.90       546.65 o                         
   6   2   2       3570.60       3222.27        40.21 o                         
   8   2   2       2135.61       2612.14        34.79 o                         
  10   2   2       3410.17       3581.12        44.61 o                         
  12   2   2      23895.10      25391.58       404.99 o                         
  14   2   2          1.65         44.69        13.06 o                         
  16   2   2        947.86       1001.84        21.53 o                         
  18   2   2       4682.34       5021.37       114.22 o                         
  20   2   2        690.23        739.92        48.52 o                         
  22   2   2       3835.84       4005.58        92.10 o                         
  24   2   2          5.07          3.58        25.73 o                         
  26   2   2       1504.86       1388.10        49.78 o                         
  28   2   2        138.48         91.28        32.34 o                         
  30   2   2          1.44          1.55        40.52 o                         
  32   2   2       1898.03       1846.08        95.27 o                         
  34   2   2        593.58        382.11        76.16 o                         
  36   2   2         79.55         82.55        57.85 o                         
  38   2   2         70.34         80.26        66.26 o                         
  40   2   2         56.12         47.93        76.13 o                         
  42   2   2         82.47         76.71        88.07 o                         
 -43   3   2        492.37        583.66        76.33 o                         
 -41   3   2          0.33         65.19        63.93 o                         
 -39   3   2         66.19         35.19        57.18 o                         
 -37   3   2        715.41        814.77        57.00 o                         
 -35   3   2        961.99        896.74        54.39 o                         
 -33   3   2        173.35        239.95        39.12 o                         
 -31   3   2          8.88          5.64        34.39 o                         
 -29   3   2        341.46        411.32        36.16 o                         
 -27   3   2        842.33        868.18        41.93 o                         
 -25   3   2        475.23        527.23        32.18 o                         
 -23   3   2        455.02        356.45        29.04 o                         
 -21   3   2       1179.36       1166.81        37.74 o                         
 -19   3   2          7.51          4.13        19.89 o                         
 -17   3   2        202.35        199.36        20.90 o                         
 -15   3   2       1822.64       1828.27        31.87 o                         
 -13   3   2       1253.08       1098.41        22.68 o                         
 -11   3   2       1453.81       1131.09        22.24 o                         
  -9   3   2        235.96        258.97        10.63 o                         
  -7   3   2       2125.09       2125.77        35.32 o                         
  -5   3   2       2574.42       2458.12        34.85 o                         
  -3   3   2      18517.78      18230.73       494.97 o                         
  -1   3   2         63.77         56.77        12.65 o                         
   1   3   2       2723.98       3213.40        74.41 o                         
   3   3   2       8627.99       9134.70       241.25 o                         
   5   3   2       7243.35       6860.78        99.57 o                         
   7   3   2         81.95         71.27         8.37 o                         
   9   3   2       1458.32       1350.80        19.67 o                         
  11   3   2        459.39        603.78        17.29 o                         
  13   3   2       6000.17       6791.17        85.12 o                         
  15   3   2        371.94        484.51        13.42 o                         
  17   3   2         18.01         37.28        17.01 o                         
  19   3   2        697.74        742.36        25.10 o                         
  21   3   2        244.46        229.88        21.03 o                         
  23   3   2       4992.81       5036.40       125.29 o                         
  25   3   2       6180.29       6012.66       129.31 o                         
  27   3   2       1621.91       1436.16        44.76 o                         
  29   3   2        188.19        230.63        49.29 o                         
  31   3   2        872.40        827.05        61.77 o                         
  33   3   2        178.84        126.23        54.15 o                         
  35   3   2         65.15        122.54       124.19 o                         
  37   3   2         16.68          0.00        63.34 o                         
  39   3   2          3.14         32.29        71.83 o                         
  41   3   2         28.46        129.57        84.70 o                         
 -42   4   2        126.38         78.54        83.80 o                         
 -40   4   2          2.70         37.92        62.95 o                         
 -38   4   2        206.81        173.05        55.90 o                         
 -36   4   2       2498.38       2510.26       147.68 o                         
 -34   4   2         70.84        113.24        44.10 o                         
 -32   4   2        601.83        557.84        44.62 o                         
 -30   4   2        539.33        620.94        41.45 o                         
 -28   4   2        126.48         95.42        32.46 o                         
 -26   4   2         57.88         39.60        28.75 o                         
 -24   4   2         71.20         51.89        27.01 o                         
 -22   4   2         36.06         56.83        24.80 o                         
 -20   4   2        206.88        240.30        25.02 o                         
 -18   4   2        466.02        505.54        24.36 o                         
 -16   4   2       2230.73       2408.44        62.31 o                         
 -14   4   2       7662.41       7446.75       138.14 o                         
 -12   4   2       1399.68       1543.03        32.64 o                         
 -10   4   2        145.21        218.19        16.78 o                         
  -8   4   2        111.64        113.95        10.19 o                         
  -6   4   2        112.41         75.18         7.79 o                         
  -4   4   2         36.28         42.04         7.11 o                         
  -2   4   2       1388.37       1457.08        39.27 o                         
   0   4   2        203.65        177.84        13.93 o                         
   2   4   2      21415.44      21086.45       548.27 o                         
   4   4   2      21714.40      22552.66       438.96 o                         
   6   4   2        138.11        190.64        14.30 o                         
   8   4   2       5175.73       4970.49        72.91 o                         
  10   4   2          8.85         51.13        12.69 o                         
  12   4   2        523.60        615.11        26.98 o                         
  14   4   2        603.50        498.42        22.32 o                         
  16   4   2        257.81        243.29        14.94 o                         
  18   4   2          3.20         25.92        16.49 o                         
  20   4   2       1005.17       1137.32        98.50 o                         
  22   4   2        444.62        494.18        26.27 o                         
  24   4   2       6486.32       6390.15       121.60 o                         
  26   4   2        106.37        170.78        27.87 o                         
  28   4   2        128.27        112.41        29.49 o                         
  30   4   2       2672.64       2227.58        55.28 o                         
  32   4   2       1027.22       1028.12       143.44 o                         
  34   4   2          4.07         44.14        48.05 o                         
  36   4   2         20.01         41.89        62.06 o                         
  38   4   2          8.81         30.43        70.83 o                         
  40   4   2          2.04          1.19        78.91 o                         
  42   4   2         13.49         73.60        90.82 o                         
 -43   5   2        187.54        162.62        93.21 o                         
 -41   5   2        335.46        229.69        83.77 o                         
 -39   5   2         55.14         96.19        71.22 o                         
 -37   5   2        274.38        174.99        64.24 o                         
 -35   5   2          1.04         11.07        54.83 o                         
 -33   5   2        240.64        243.72        44.02 o                         
 -31   5   2         86.73         82.03        74.83 o                         
 -29   5   2        257.63        337.41        37.05 o                         
 -27   5   2         22.81         47.23        30.53 o                         
 -25   5   2         65.63         40.17        28.81 o                         
 -23   5   2         55.18         86.78        27.44 o                         
 -21   5   2          4.14         39.55        24.90 o                         
 -19   5   2        116.34        161.71        23.94 o                         
 -17   5   2        789.27        822.51        34.02 o                         
 -15   5   2       1909.95       2041.66        57.50 o                         
 -13   5   2        337.20        432.53        36.35 o                         
 -11   5   2        853.56        958.25        29.09 o                         
  -9   5   2        157.71        177.24        12.91 o                         
  -7   5   2        218.19        255.77        14.53 o                         
  -5   5   2         56.99        104.13        11.27 o                         
  -3   5   2         39.52        100.04         9.54 o                         
  -1   5   2       3622.57       3966.96       135.19 o                         
   1   5   2       3509.30       3174.62        98.02 o                         
   3   5   2        782.82        874.09        36.43 o                         
   5   5   2       2892.44       2875.85        37.81 o                         
   7   5   2       1940.31       1982.62        45.72 o                         
   9   5   2        942.15       1030.43        17.77 o                         
  11   5   2        261.33        232.27        15.77 o                         
  13   5   2        667.23        705.75        19.48 o                         
  15   5   2          7.19         15.45        17.78 o                         
  17   5   2        281.47        346.26        22.02 o                         
  19   5   2         88.68         83.54        24.51 o                         
  21   5   2        561.81        592.16        34.86 o                         
  23   5   2        105.01         73.22        24.52 o                         
  25   5   2       1213.24       1103.69        70.34 o                         
  27   5   2        136.61        165.46        30.27 o                         
  29   5   2       2464.80       2581.83       104.53 o                         
  31   5   2        177.77        105.46        38.72 o                         
  33   5   2         85.43        123.07        57.29 o                         
  35   5   2          5.20         59.66        61.34 o                         
  37   5   2          7.51         91.47        81.46 o                         
  39   5   2         13.36         30.93        77.20 o                         
  41   5   2         16.51         22.55        88.71 o                         
 -42   6   2         15.56         57.98        84.75 o                         
 -40   6   2        600.63        700.96        78.15 o                         
 -38   6   2        609.66        507.12        63.53 o                         
 -36   6   2        413.50        463.15        54.67 o                         
 -34   6   2        538.84        526.12        61.51 o                         
 -32   6   2        118.83        150.41        55.84 o                         
 -30   6   2        829.65        899.45        62.20 o                         
 -28   6   2         51.84         74.36        39.91 o                         
 -26   6   2         11.51         28.87        34.88 o                         
 -24   6   2         62.36         57.64        34.01 o                         
 -22   6   2        153.30        170.16        34.26 o                         
 -20   6   2        779.32        883.29        47.30 o                         
 -18   6   2       5339.21       5220.18       112.88 o                         
 -16   6   2        593.27        631.79        34.06 o                         
 -14   6   2       1590.53       1510.72        33.88 o                         
 -12   6   2        308.12        335.87        20.88 o                         
 -10   6   2       1720.45       1842.83        66.41 o                         
  -8   6   2         27.52         23.99        10.61 o                         
  -6   6   2       4005.94       3738.40        99.68 o                         
  -4   6   2         88.51         77.19        10.52 o                         
  -2   6   2       4836.26       5298.34       141.31 o                         
   0   6   2       5794.76       5133.91       101.14 o                         
   2   6   2      15331.20      15458.27       279.11 o                         
   4   6   2       1557.34       1950.05        49.67 o                         
   6   6   2      12104.79      12512.44       261.64 o                         
   8   6   2       4045.60       4300.50        82.06 o                         
  10   6   2        212.98        214.80        16.78 o                         
  12   6   2        735.41        901.44        25.24 o                         
  14   6   2        447.21        415.95        35.97 o                         
  16   6   2          0.20          3.82        16.67 o                         
  18   6   2        661.82        747.93        38.10 o                         
  20   6   2        125.69        124.24        25.42 o                         
  22   6   2       3729.53       3704.79        86.12 o                         
  24   6   2       1408.50       1401.93        48.11 o                         
  26   6   2       1046.74        818.55        45.28 o                         
  28   6   2       2949.12       2662.62        79.52 o                         
  30   6   2        329.92        251.79        36.95 o                         
  32   6   2          2.88          2.51        50.23 o                         
  34   6   2        215.16        208.78        51.93 o                         
  36   6   2         11.06          5.61        66.75 o                         
  38   6   2         36.43        260.83       113.47 o                         
  40   6   2         35.69          9.43        86.59 o                         
 -41   7   2         83.37        143.92        74.15 o                         
 -39   7   2          1.73         66.94        65.37 o                         
 -37   7   2          0.14         41.01        58.41 o                         
 -35   7   2        229.79        368.02        53.12 o                         
 -33   7   2        576.09        586.88        52.60 o                         
 -31   7   2        457.03        472.16        46.49 o                         
 -29   7   2         47.42         81.27        41.29 o                         
 -27   7   2        335.87        431.77        37.93 o                         
 -25   7   2         85.71         87.38        33.02 o                         
 -23   7   2         34.13         34.56        29.52 o                         
 -21   7   2          1.73          5.78        27.31 o                         
 -19   7   2        709.69        664.59        35.50 o                         
 -17   7   2        385.23        373.37        27.08 o                         
 -15   7   2       2034.28       1895.61        52.36 o                         
 -13   7   2       1899.73       1959.97        56.90 o                         
 -11   7   2          4.84          6.93        18.33 o                         
  -9   7   2       6513.30       6314.47       108.91 o                         
  -7   7   2        577.77        545.38        22.80 o                         
  -5   7   2       2394.73       2501.31        75.99 o                         
  -3   7   2         37.65         15.75        10.79 o                         
  -1   7   2        796.74       1030.64        34.27 o                         
   1   7   2        433.75        435.76        18.17 o                         
   3   7   2      15062.66      14835.82       494.03 o                         
   5   7   2       1047.33        882.73        23.60 o                         
   7   7   2        134.09         89.70        16.16 o                         
   9   7   2       1524.10       1586.48        54.27 o                         
  11   7   2       3471.82       3304.44        90.43 o                         
  13   7   2       2649.15       2472.47        35.46 o                         
  15   7   2         52.87         38.14        22.86 o                         
  17   7   2        268.48        381.62        29.59 o                         
  19   7   2       1414.37       1353.69        37.85 o                         
  21   7   2       1251.99       1119.98        43.00 o                         
  23   7   2        610.73        675.39        36.55 o                         
  25   7   2        931.86        764.35        45.18 o                         
  27   7   2       1213.76        936.89        45.79 o                         
  29   7   2        187.19        171.93        55.18 o                         
  31   7   2         91.94         73.28        50.36 o                         
  33   7   2          0.49          0.00        48.37 o                         
  35   7   2         21.35          7.78        67.56 o                         
  37   7   2         10.00          0.52        74.98 o                         
  39   7   2          3.69         75.39        86.67 o                         
 -40   8   2         38.52         75.30        84.30 o                         
 -38   8   2         67.41         98.11        66.83 o                         
 -36   8   2          4.53         51.17        59.86 o                         
 -34   8   2         58.74         45.43        52.37 o                         
 -32   8   2       2444.22       2768.02       116.01 o                         
 -30   8   2          6.75         63.36        43.42 o                         
 -28   8   2        569.41        471.14        48.11 o                         
 -26   8   2         30.14         33.83        34.24 o                         
 -24   8   2         35.75         33.23        32.55 o                         
 -22   8   2        122.81        184.81        31.83 o                         
 -20   8   2        694.81        682.22        34.22 o                         
 -18   8   2        609.81        559.59        31.74 o                         
 -16   8   2       3052.98       2967.91       101.44 o                         
 -14   8   2        578.77        577.85        28.22 o                         
 -12   8   2       1924.89       2025.91        68.12 o                         
 -10   8   2        698.50        805.29        29.36 o                         
  -8   8   2       1040.05        915.30        25.20 o                         
  -6   8   2       2752.38       2928.97        71.59 o                         
  -4   8   2         20.87          7.16        13.60 o                         
  -2   8   2       6224.32       7082.32       228.77 o                         
   0   8   2      10732.80      11631.41       307.27 o                         
   2   8   2        907.03        963.78        22.87 o                         
   4   8   2       3508.24       3397.33        82.69 o                         
   6   8   2        701.17        760.40        21.59 o                         
   8   8   2       1876.98       1929.68        46.25 o                         
  10   8   2        726.10        820.40        32.38 o                         
  12   8   2        481.38        499.53        37.72 o                         
  14   8   2       1000.10        968.91        30.83 o                         
  16   8   2       2048.50       1746.73        39.63 o                         
  18   8   2       1326.15       1260.79        50.85 o                         
  20   8   2      10345.70       9684.57       222.03 o                         
  22   8   2        110.11        100.98        27.70 o                         
  24   8   2        130.83        157.09        30.56 o                         
  26   8   2        207.89        187.07        42.30 o                         
  28   8   2        176.71        136.80        34.82 o                         
  30   8   2         23.74          4.96        58.33 o                         
  32   8   2        190.66        146.85        51.20 o                         
  34   8   2         95.71         61.04        56.19 o                         
  36   8   2         84.74         80.91        77.31 o                         
  38   8   2         11.35         12.88        88.21 o                         
 -39   9   2         60.48         79.31        75.16 o                         
 -37   9   2          1.64         11.71        66.18 o                         
 -35   9   2        106.08         86.33        61.24 o                         
 -33   9   2        236.38        394.53        55.75 o                         
 -31   9   2        612.31        617.67        56.31 o                         
 -29   9   2        290.35        236.95        46.31 o                         
 -27   9   2       1473.59       1377.87        71.03 o                         
 -25   9   2          6.03         18.01        36.91 o                         
 -23   9   2          1.96         13.97        33.11 o                         
 -21   9   2        126.37        143.08        31.15 o                         
 -19   9   2        773.71        685.07        38.36 o                         
 -17   9   2         37.02         17.32        27.04 o                         
 -15   9   2         35.59        113.18        41.18 o                         
 -13   9   2        809.77        878.09        38.96 o                         
 -11   9   2          0.04          3.66        18.02 o                         
  -9   9   2       2054.38       2008.41        33.21 o                         
  -7   9   2         61.88        105.17        18.03 o                         
  -5   9   2          4.09         14.31        16.59 o                         
  -3   9   2       1969.99       1724.31        72.62 o                         
  -1   9   2        363.17        390.37        21.00 o                         
   1   9   2        531.37        628.17        21.25 o                         
   3   9   2        529.08        402.07        24.19 o                         
   5   9   2         66.16         44.66        21.94 o                         
   7   9   2         86.14        119.74        23.11 o                         
   9   9   2       2679.42       2629.61        55.75 o                         
  11   9   2        526.57        678.93        42.05 o                         
  13   9   2        475.06        554.36        30.31 o                         
  15   9   2        416.56        397.30        25.56 o                         
  17   9   2       1801.54       1675.83        63.46 o                         
  19   9   2        838.25        824.32        40.71 o                         
  21   9   2       1157.27       1203.25        45.48 o                         
  23   9   2       1462.08       1328.15        61.53 o                         
  25   9   2        115.58         62.47        33.79 o                         
  27   9   2         84.98         94.12        37.66 o                         
  29   9   2         51.82         39.44        48.08 o                         
  31   9   2         74.04        110.80        51.46 o                         
  33   9   2          1.66         16.95        56.03 o                         
  35   9   2         12.16          2.58        77.64 o                         
  37   9   2          2.85          1.81        86.65 o                         
 -38  10   2         16.38         32.62        79.70 o                         
 -36  10   2         39.06          6.09        67.90 o                         
 -34  10   2        469.22        554.08        65.11 o                         
 -32  10   2        282.97        273.10        56.00 o                         
 -30  10   2        496.95        593.19       109.83 o                         
 -28  10   2       6207.32       6038.78       246.32 o                         
 -26  10   2        424.74        332.03        46.92 o                         
 -24  10   2        349.98        296.20        42.03 o                         
 -22  10   2         89.53         92.74        35.19 o                         
 -20  10   2        611.80        697.22        42.67 o                         
 -18  10   2        401.42        500.06        36.55 o                         
 -16  10   2        186.64        188.09        30.17 o                         
 -14  10   2        137.79        132.38        28.99 o                         
 -12  10   2        960.28        882.79        33.04 o                         
 -10  10   2        222.21        264.73        23.86 o                         
  -8  10   2       5696.26       5553.95       172.30 o                         
  -6  10   2       5313.75       5349.15       220.01 o                         
  -4  10   2       5168.61       4975.17       206.75 o                         
  -2  10   2        165.33        250.70        21.68 o                         
   0  10   2        590.10        587.19        37.87 o                         
   2  10   2        675.79        592.33        39.74 o                         
   4  10   2         12.80         27.03        17.67 o                         
   6  10   2        172.51        280.80        29.23 o                         
   8  10   2       1127.22       1114.92        59.54 o                         
  10  10   2         48.17         54.75        37.92 o                         
  12  10   2        856.88        822.04        46.67 o                         
  14  10   2        395.76        357.03        39.49 o                         
  16  10   2       9409.73       8540.42       193.41 o                         
  18  10   2       2277.99       1956.03        80.83 o                         
  20  10   2        199.19        178.22        30.77 o                         
  22  10   2       1450.07       1391.96        77.59 o                         
  24  10   2         31.22         34.42        33.72 o                         
  26  10   2        345.21        522.70        70.32 o                         
  28  10   2        154.38        276.49        56.72 o                         
  30  10   2         54.63        106.46        93.55 o                         
  32  10   2        501.01        641.29        89.32 o                         
  34  10   2         73.50         64.27        81.74 o                         
  36  10   2          9.23        102.21       101.98 o                         
 -35  11   2         12.31        149.65        70.90 o                         
 -33  11   2        341.64        285.17        67.36 o                         
 -31  11   2          2.53         49.99        58.32 o                         
 -29  11   2         80.65         66.47        51.59 o                         
 -27  11   2       1256.53       1365.31        65.92 o                         
 -25  11   2         41.41         48.46        41.64 o                         
 -23  11   2         19.62          9.23        45.53 o                         
 -21  11   2        322.67        352.92        49.40 o                         
 -19  11   2        658.47        641.07        43.19 o                         
 -17  11   2        157.06        191.39        34.15 o                         
 -15  11   2        299.19        406.26        34.75 o                         
 -13  11   2         76.37         63.75        30.08 o                         
 -11  11   2        535.84        498.24        27.38 o                         
  -9  11   2        406.12        425.81        43.19 o                         
  -7  11   2        272.67        248.58        26.71 o                         
  -5  11   2         36.10         53.60        24.33 o                         
  -3  11   2         90.98        102.05        28.98 o                         
  -1  11   2       4479.16       4339.07       144.40 o                         
   1  11   2       1061.05        940.79        36.04 o                         
   3  11   2          6.90         46.37        27.57 o                         
   5  11   2        166.17        133.71        29.37 o                         
   7  11   2        454.73        488.22        60.55 o                         
   9  11   2        663.79        700.08        41.04 o                         
  11  11   2       2717.71       2679.66        74.24 o                         
  13  11   2        140.09        165.38        34.43 o                         
  15  11   2         98.61         65.89        38.78 o                         
  17  11   2        549.32        576.68        40.10 o                         
  19  11   2         83.12         71.21        30.91 o                         
  21  11   2       1039.17        853.92        57.80 o                         
  23  11   2        110.05         72.03        35.96 o                         
  25  11   2         13.41         14.66        52.36 o                         
  27  11   2         59.57        209.28        56.45 o                         
  29  11   2        169.97        375.84       101.30 o                         
  31  11   2          6.77         38.38        57.66 o                         
  33  11   2         65.55         44.41        72.38 o                         
  35  11   2        143.43         66.58        95.31 o                         
 -34  12   2         75.15         76.12        72.44 o                         
 -32  12   2        209.94        304.28        84.33 o                         
 -30  12   2          3.79         38.86        60.02 o                         
 -28  12   2        216.30        347.14        55.93 o                         
 -26  12   2       1089.05        937.40        56.56 o                         
 -24  12   2        222.68        217.84        62.63 o                         
 -22  12   2       1428.79       1579.40       140.53 o                         
 -20  12   2        409.65        331.96        39.43 o                         
 -18  12   2        129.16        162.63        42.97 o                         
 -16  12   2        529.93        536.47        38.56 o                         
 -14  12   2       2131.45       2075.38        91.49 o                         
 -12  12   2       1039.38       1122.49        48.56 o                         
 -10  12   2       9661.28       8845.72       290.37 o                         
  -8  12   2       1270.03       1295.26       124.65 o                         
  -6  12   2       2010.51       1831.49        76.62 o                         
  -4  12   2        889.67        760.10        47.07 o                         
  -2  12   2       7835.40       7749.98       309.71 o                         
   0  12   2       1547.78       1303.40        50.83 o                         
   2  12   2        941.03        887.94        66.82 o                         
   4  12   2        275.44        266.73        27.91 o                         
   6  12   2         55.72         58.39        24.26 o                         
   8  12   2        168.61        168.34        52.52 o                         
  10  12   2       1468.01       1348.57        55.69 o                         
  12  12   2        527.02        515.63        40.77 o                         
  14  12   2       4028.37       3377.45       160.25 o                         
  16  12   2        902.87        832.74        51.25 o                         
  18  12   2        255.05        342.48        35.77 o                         
  20  12   2          3.44         24.74        34.12 o                         
  22  12   2          0.67         72.30        43.76 o                         
  24  12   2         49.84         55.68        48.66 o                         
  26  12   2         16.28         42.01        54.47 o                         
  28  12   2        193.24        252.48        58.75 o                         
  30  12   2        164.29        108.55        64.83 o                         
  32  12   2          3.86          1.00        71.56 o                         
 -33  13   2         88.62        163.46        77.15 o                         
 -31  13   2         23.65         64.23        67.20 o                         
 -29  13   2          4.68         73.65        62.08 o                         
 -27  13   2        111.65        183.45        59.89 o                         
 -25  13   2        118.08        126.37        51.01 o                         
 -23  13   2         79.21        154.83        68.05 o                         
 -21  13   2        433.04        615.32        92.66 o                         
 -19  13   2        411.47        452.39        58.23 o                         
 -17  13   2        854.14        765.69        76.65 o                         
 -15  13   2        539.54        562.58        38.12 o                         
 -13  13   2          5.00         29.23        35.74 o                         
 -11  13   2        486.17        597.35        37.99 o                         
  -9  13   2        210.72        201.00        33.18 o                         
  -7  13   2       1387.71       1318.48        49.85 o                         
  -5  13   2        846.43        928.39        67.15 o                         
  -3  13   2        149.43        188.70        31.65 o                         
  -1  13   2        220.63        189.79        40.48 o                         
   1  13   2         97.41         69.69        27.91 o                         
   3  13   2       4810.49       4271.30       139.82 o                         
   5  13   2       2146.96       1859.95       114.35 o                         
   7  13   2         87.91         62.85        35.76 o                         
   9  13   2         78.02         75.47        36.71 o                         
  11  13   2        203.05        189.60        54.69 o                         
  13  13   2         41.49         82.28        42.28 o                         
  15  13   2        175.11        376.57        88.33 o                         
  17  13   2         15.49         23.34        35.37 o                         
  19  13   2         35.04         50.34        40.96 o                         
  21  13   2        555.11        631.15        87.17 o                         
  23  13   2         12.57         51.69        50.95 o                         
  25  13   2         75.17         99.28        57.52 o                         
  27  13   2         12.92         15.27        62.00 o                         
  29  13   2         30.20        139.76        82.05 o                         
  31  13   2          1.79         49.62        74.31 o                         
 -30  14   2          1.43         30.46        68.36 o                         
 -28  14   2        169.25        204.08        65.32 o                         
 -26  14   2          0.57         46.00        58.16 o                         
 -24  14   2         10.08         37.18        55.15 o                         
 -22  14   2         16.10         35.40        48.61 o                         
 -20  14   2        608.63        481.01        47.59 o                         
 -18  14   2        540.90        411.78        52.82 o                         
 -16  14   2        220.77        218.37        49.58 o                         
 -14  14   2       4084.38       3909.57       226.84 o                         
 -12  14   2       2556.88       2521.23       155.05 o                         
 -10  14   2       1265.69       1197.12        54.97 o                         
  -8  14   2       1346.40       1211.63       130.16 o                         
  -6  14   2        180.10        125.32        35.14 o                         
  -4  14   2       3023.86       3068.59        59.85 o                         
  -2  14   2        869.11        791.59        43.76 o                         
   0  14   2        726.95        749.58        40.34 o                         
   2  14   2       7672.35       7073.73       230.00 o                         
   4  14   2        305.77        299.76        33.97 o                         
   6  14   2        694.06        564.54        61.50 o                         
   8  14   2        254.73        156.13        41.84 o                         
  10  14   2         46.93         38.56        40.75 o                         
  12  14   2          2.98         59.19        58.37 o                         
  14  14   2         13.98        118.85        51.95 o                         
  16  14   2        574.93        571.44        61.99 o                         
  18  14   2         87.49        119.62        42.73 o                         
  20  14   2         10.24         64.13        54.25 o                         
  22  14   2         56.20         64.99        57.23 o                         
  24  14   2         17.91         13.27        61.15 o                         
  26  14   2         38.72        129.09        68.58 o                         
  28  14   2         87.84        184.62        75.25 o                         
 -27  15   2         15.26        109.59        68.21 o                         
 -25  15   2         68.77         29.93        63.44 o                         
 -23  15   2          3.12         46.98        58.47 o                         
 -21  15   2         31.92         47.54        51.16 o                         
 -19  15   2        132.21        140.95        48.88 o                         
 -17  15   2          0.97         33.98        43.01 o                         
 -15  15   2        878.67        795.42        50.85 o                         
 -13  15   2        915.63        970.53        84.59 o                         
 -11  15   2          0.99         84.26        40.92 o                         
  -9  15   2          0.18         36.73        37.30 o                         
  -7  15   2        178.07        269.60        39.98 o                         
  -5  15   2          9.13         28.53        35.69 o                         
  -3  15   2        116.60        137.22        51.57 o                         
  -1  15   2        157.47        197.66        35.09 o                         
   1  15   2          7.15         55.67        32.85 o                         
   3  15   2        157.87        224.26        35.75 o                         
   5  15   2         11.51         64.01        34.47 o                         
   7  15   2         76.82         84.95        44.92 o                         
   9  15   2        396.91        464.11        75.92 o                         
  11  15   2          1.53         61.65        49.62 o                         
  13  15   2        274.63        354.15        55.73 o                         
  15  15   2         63.37        106.18        52.17 o                         
  17  15   2         51.51         44.62        49.58 o                         
  19  15   2         71.72         88.38        60.41 o                         
  21  15   2         55.16         52.44        62.43 o                         
  23  15   2        457.90        627.87        84.72 o                         
  25  15   2          4.66         25.76        72.71 o                         
  27  15   2        339.84        424.87        82.70 o                         
 -24  16   2        531.03        605.38       127.22 o                         
 -22  16   2         70.86         92.84        58.30 o                         
 -20  16   2        251.47        241.88        56.04 o                         
 -18  16   2        319.26        217.07        53.11 o                         
 -16  16   2          0.74          0.52        48.00 o                         
 -14  16   2         83.72         76.49        45.90 o                         
 -12  16   2         29.43         84.00        46.91 o                         
 -10  16   2         17.14         42.45        44.42 o                         
  -8  16   2          7.75         87.30        49.05 o                         
  -6  16   2         45.07         95.05        43.56 o                         
  -4  16   2         87.62         50.47        40.54 o                         
  -2  16   2          1.06         22.35        39.47 o                         
   0  16   2        143.04        132.22        41.73 o                         
   2  16   2         57.65         54.46        39.36 o                         
   4  16   2         18.46         26.26        41.76 o                         
   6  16   2         76.11         56.99        52.53 o                         
   8  16   2        142.24        254.29        54.47 o                         
  10  16   2         52.04        124.87        66.74 o                         
  12  16   2         49.70         40.82        57.58 o                         
  14  16   2        121.76        331.55        60.57 o                         
  16  16   2        127.24        107.77        82.24 o                         
  18  16   2         65.48        111.17        65.93 o                         
  20  16   2        224.25        291.57        74.55 o                         
  22  16   2         75.83        220.17        76.62 o                         
  24  16   2        976.05       1214.79       179.65 o                         
 -21  17   2          6.74         73.68        65.04 o                         
 -19  17   2        194.21        287.79        74.08 o                         
 -17  17   2        769.36        888.93        94.32 o                         
 -15  17   2        422.70        237.88        56.71 o                         
 -13  17   2          8.62         55.50        53.76 o                         
 -11  17   2          3.18          9.46        49.19 o                         
  -9  17   2         91.34        176.18        55.82 o                         
  -7  17   2          8.14        112.20        47.74 o                         
  -5  17   2          9.83         31.83        46.54 o                         
  -3  17   2          9.62         38.79        45.57 o                         
  -1  17   2          9.27         31.38        46.39 o                         
   1  17   2        127.76         89.57        59.81 o                         
   3  17   2        110.51        159.45        56.82 o                         
   5  17   2        389.99        394.51        61.91 o                         
   7  17   2        146.58        237.24        63.47 o                         
   9  17   2         35.23        132.72        63.69 o                         
  11  17   2        668.15        786.41        73.00 o                         
  13  17   2       1249.44       1483.85        85.68 o                         
  15  17   2        141.64        231.29        71.53 o                         
  17  17   2          4.45         63.58        74.85 o                         
  19  17   2         34.63         95.10        79.09 o                         
 -16  18   2        637.21        521.67        64.20 o                         
 -14  18   2         24.34         62.46        60.04 o                         
 -12  18   2         23.87         30.84        58.06 o                         
 -10  18   2        128.07         79.77        58.07 o                         
  -8  18   2          1.97         30.92        54.20 o                         
  -6  18   2        114.90        219.54        68.31 o                         
  -4  18   2        189.05        190.44        69.40 o                         
  -2  18   2        369.51        227.65        68.88 o                         
   0  18   2          7.70         57.96        66.36 o                         
   2  18   2          2.45         44.12        66.51 o                         
   4  18   2        757.74        957.22        75.00 o                         
   6  18   2        665.15        771.98       124.09 o                         
   8  18   2          0.23          1.81        70.24 o                         
  10  18   2        261.20        309.60        75.37 o                         
  12  18   2        525.32        513.58        81.13 o                         
  14  18   2        183.44        405.46        98.19 o                         
  -9  19   2         20.61         54.77        82.17 o                         
  -7  19   2        273.22        337.42        77.70 o                         
  -5  19   2         19.05         84.24        76.14 o                         
  -3  19   2         68.53          2.80        74.61 o                         
  -1  19   2        151.42        250.13        85.63 o                         
   1  19   2         28.74        228.97        78.70 o                         
   3  19   2        199.75        138.85        76.86 o                         
   5  19   2         77.84          0.00        76.97 o                         
   7  19   2         56.73        107.46        79.56 o                         
 -43   1   3          8.96         59.92        76.17 o                         
 -41   1   3         43.64         50.81        67.34 o                         
 -39   1   3        156.58        180.34        61.10 o                         
 -37   1   3          1.89         16.37        52.36 o                         
 -35   1   3         59.34         80.11        48.27 o                         
 -33   1   3         70.41         52.81        46.21 o                         
 -31   1   3        315.15        297.58        39.51 o                         
 -29   1   3        544.40        692.56        39.18 o                         
 -27   1   3          0.28          6.36        29.96 o                         
 -25   1   3        286.14        258.15        31.49 o                         
 -23   1   3       1372.01       1241.48        42.85 o                         
 -21   1   3        385.71        299.82        27.03 o                         
 -19   1   3        211.45        189.46        21.89 o                         
 -17   1   3       1291.37        987.35        32.87 o                         
 -15   1   3       2557.52       2311.31        35.18 o                         
 -13   1   3       1787.18       1997.02        36.04 o                         
 -11   1   3       3481.52       3399.63        26.82 o                         
  -9   1   3        190.90        186.06        12.95 o                         
  -7   1   3       8118.21       8316.01        56.35 o                         
  -5   1   3      14242.28      14022.29       138.49 o                         
  -3   1   3       5111.59       5191.98        79.08 o                         
  -1   1   3       3685.91       3030.55        40.35 o                         
   1   1   3         46.38         89.09        20.39 o                         
   3   1   3        101.86        145.76        13.97 o                         
   5   1   3       1619.30       1621.10        46.47 o                         
   7   1   3       2026.06       2101.51        29.49 o                         
   9   1   3       2311.29       2178.80        57.83 o                         
  11   1   3       2977.73       3133.82        66.09 o                         
  13   1   3       1803.38       1962.23        78.49 o                         
  15   1   3       2805.66       2881.69        52.39 o                         
  17   1   3         74.84         53.23        18.81 o                         
  19   1   3         50.19         35.46        16.27 o                         
  21   1   3         66.78         55.32        19.63 o                         
  23   1   3       1448.22       1357.28        40.77 o                         
  25   1   3          8.25          1.19        25.67 o                         
  27   1   3        453.32        343.48        72.80 o                         
  29   1   3        194.99        201.61        43.69 o                         
  31   1   3         85.93         87.51        43.45 o                         
  33   1   3          5.51          0.26        48.05 o                         
  35   1   3         21.70          9.92        52.55 o                         
  37   1   3        426.38        377.31        75.13 o                         
  39   1   3         70.23         15.30        71.54 o                         
  41   1   3          0.24          1.81        82.78 o                         
 -42   2   3         22.36        111.26        73.19 o                         
 -40   2   3        267.13        293.52        65.71 o                         
 -38   2   3       1200.64       1121.70        77.73 o                         
 -36   2   3         52.62         21.04        49.76 o                         
 -34   2   3         66.31        123.87        45.02 o                         
 -32   2   3        206.77        189.65        59.91 o                         
 -30   2   3        483.51        566.82        40.57 o                         
 -28   2   3       1323.96       1297.31        52.86 o                         
 -26   2   3         32.18         19.92        34.01 o                         
 -24   2   3       2733.93       2795.65        52.62 o                         
 -22   2   3        367.62        400.77        30.63 o                         
 -20   2   3         97.55        194.59        30.71 o                         
 -18   2   3       1195.08       1239.82        46.94 o                         
 -16   2   3       4011.89       4080.12        54.95 o                         
 -14   2   3        171.93        132.76        15.34 o                         
 -12   2   3        341.08        421.84        11.91 o                         
 -10   2   3       5508.77       5361.45        69.78 o                         
  -8   2   3      20929.65      20884.04       173.36 o                         
  -6   2   3         37.95         80.07        13.64 o                         
  -4   2   3        330.57        350.01        10.33 o                         
  -2   2   3         69.22         88.54        16.86 o                         
   0   2   3       6973.89       6629.81       114.04 o                         
   2   2   3        792.77        749.07        24.94 o                         
   4   2   3       2885.92       2770.08        76.08 o                         
   6   2   3      11683.08      11224.29       123.41 o                         
   8   2   3       1198.96       1078.61        55.51 o                         
  10   2   3        662.55        699.93        46.99 o                         
  12   2   3        234.85        199.38        15.65 o                         
  14   2   3       5327.61       5645.09        96.87 o                         
  16   2   3       2709.42       2885.19        45.40 o                         
  18   2   3        243.49        230.72        21.57 o                         
  20   2   3        569.63        559.62        25.21 o                         
  22   2   3       1002.15        778.09        37.24 o                         
  24   2   3       1013.35        975.29        45.77 o                         
  26   2   3       1188.80       1082.46        49.07 o                         
  28   2   3       1141.82        988.56        68.58 o                         
  30   2   3        145.88        144.95        36.94 o                         
  32   2   3        381.46        511.04        52.81 o                         
  34   2   3          2.31          1.03        69.97 o                         
  36   2   3        405.37        474.22        65.75 o                         
  38   2   3         18.87         19.15        66.89 o                         
  40   2   3          2.31          2.07        76.13 o                         
 -43   3   3        246.63        234.33       104.42 o                         
 -41   3   3          0.70          3.17        68.99 o                         
 -39   3   3         49.94         47.56        62.52 o                         
 -37   3   3        162.60        101.93        61.51 o                         
 -35   3   3        448.12        487.74        63.95 o                         
 -33   3   3        102.16         74.56        44.91 o                         
 -31   3   3         65.71         86.21        40.85 o                         
 -29   3   3         93.30         44.14        34.12 o                         
 -27   3   3         55.22         42.01        35.79 o                         
 -25   3   3        112.44         57.35        29.47 o                         
 -23   3   3         36.73         44.48        26.11 o                         
 -21   3   3        316.86        405.29        28.34 o                         
 -19   3   3        134.28        134.62        22.86 o                         
 -17   3   3         31.84         13.82        19.66 o                         
 -15   3   3       2321.68       2142.43        37.54 o                         
 -13   3   3        457.20        475.40        25.16 o                         
 -11   3   3        124.67        172.81        18.06 o                         
  -9   3   3         47.57         51.07        10.79 o                         
  -7   3   3       6667.57       6417.11        81.77 o                         
  -5   3   3          3.89          4.55         9.13 o                         
  -3   3   3        962.91       1013.99        29.06 o                         
  -1   3   3       1147.27       1158.80        22.56 o                         
   1   3   3       2788.75       2757.56        92.53 o                         
   3   3   3         75.67         72.53        16.74 o                         
   5   3   3        357.09        332.65        18.45 o                         
   7   3   3       2051.53       2075.29        74.06 o                         
   9   3   3       3499.80       4093.87       158.07 o                         
  11   3   3        107.94         82.33        18.05 o                         
  13   3   3         95.27         82.36        19.77 o                         
  15   3   3       1865.85       2146.10        49.67 o                         
  17   3   3        270.87        293.80        24.33 o                         
  19   3   3       2059.63       2024.72        97.75 o                         
  21   3   3       3186.41       3186.11       155.88 o                         
  23   3   3       2510.23       2424.91       103.71 o                         
  25   3   3        285.45        250.66        33.35 o                         
  27   3   3        640.28        537.18        75.25 o                         
  29   3   3       1618.58       1571.97        59.02 o                         
  31   3   3          2.43          5.64        38.82 o                         
  33   3   3         13.27          6.20        41.64 o                         
  35   3   3         47.52          9.55        56.97 o                         
  37   3   3        190.79         79.48        67.13 o                         
  39   3   3          7.59         14.72        75.06 o                         
  41   3   3         25.03         44.28        85.86 o                         
 -42   4   3        463.91        582.30        80.93 o                         
 -40   4   3         11.91         13.13        67.11 o                         
 -38   4   3        235.83        289.16        62.09 o                         
 -36   4   3        498.37        546.90        57.97 o                         
 -34   4   3         57.45         38.95        46.61 o                         
 -32   4   3        343.85        323.56        47.86 o                         
 -30   4   3         59.05        120.28        39.01 o                         
 -28   4   3        125.92         78.42        34.59 o                         
 -26   4   3       2429.84       2419.28        66.52 o                         
 -24   4   3         10.31         17.45        28.13 o                         
 -22   4   3        145.70        127.24        27.01 o                         
 -20   4   3        338.24        403.82        27.75 o                         
 -18   4   3        131.89        167.73        23.48 o                         
 -16   4   3        195.04        161.64        21.30 o                         
 -14   4   3         29.56         34.57        17.70 o                         
 -12   4   3          5.25         21.97        14.52 o                         
 -10   4   3       2009.18       1864.74        42.60 o                         
  -8   4   3       1119.92       1102.95        24.96 o                         
  -6   4   3       1279.26       1320.04        33.36 o                         
  -4   4   3         71.56        188.75         9.82 o                         
  -2   4   3       9481.66       9424.35       195.88 o                         
   0   4   3       1571.71       1610.31        31.16 o                         
   2   4   3       4031.39       4227.57       122.22 o                         
   4   4   3       8566.45       8323.01       114.79 o                         
   6   4   3       2923.58       2860.07        77.84 o                         
   8   4   3       1162.50       1297.91        65.79 o                         
  10   4   3       1349.32       1217.55        61.03 o                         
  12   4   3         12.63         29.73        16.11 o                         
  14   4   3       4881.83       4631.38       132.02 o                         
  16   4   3        962.19        956.92        43.90 o                         
  18   4   3       4582.09       5109.58       283.36 o                         
  20   4   3       1401.62       1365.89        36.90 o                         
  22   4   3        549.66        522.14        33.08 o                         
  24   4   3        307.50        294.77        61.69 o                         
  26   4   3         68.37         87.74        33.49 o                         
  28   4   3         62.19         31.99        35.36 o                         
  30   4   3        256.19        291.05        89.29 o                         
  32   4   3         56.81          2.43        41.03 o                         
  34   4   3          1.32         58.58        50.94 o                         
  36   4   3         45.43         19.96        64.72 o                         
  38   4   3         26.36         89.72        87.65 o                         
  40   4   3         15.01          4.62        84.52 o                         
 -41   5   3          4.78          2.58        84.76 o                         
 -39   5   3         12.96         58.17        64.66 o                         
 -37   5   3          0.19          6.77        57.97 o                         
 -35   5   3          1.11         52.32        52.34 o                         
 -33   5   3         88.27        130.05        46.43 o                         
 -31   5   3        371.85        402.20        50.86 o                         
 -29   5   3        299.08        206.55        40.07 o                         
 -27   5   3          4.25         52.63        34.12 o                         
 -25   5   3        127.42        131.69        32.17 o                         
 -23   5   3       2008.83       1916.76        49.53 o                         
 -21   5   3        251.06        250.00        29.30 o                         
 -19   5   3       1407.09       1373.47        45.04 o                         
 -17   5   3        143.27        144.77        24.74 o                         
 -15   5   3       1374.66       1264.86        41.10 o                         
 -13   5   3       1335.48       1225.99        30.63 o                         
 -11   5   3        567.80        506.34        23.83 o                         
  -9   5   3       1318.96       1284.67        28.23 o                         
  -7   5   3        231.97        215.01        16.81 o                         
  -5   5   3        318.05        439.30        14.24 o                         
  -3   5   3        234.07        277.34        16.24 o                         
  -1   5   3       1445.90       1371.49        49.78 o                         
   1   5   3      11978.38      11908.85       301.55 o                         
   3   5   3       5202.65       5875.32       157.15 o                         
   5   5   3       1332.67       1357.50        61.88 o                         
   7   5   3       3009.61       3262.26        80.17 o                         
   9   5   3        829.81        903.14        31.37 o                         
  11   5   3        972.29        922.02        28.52 o                         
  13   5   3       1241.30       1293.09        43.67 o                         
  15   5   3       4597.06       4121.48       240.75 o                         
  17   5   3          1.87         17.19        22.87 o                         
  19   5   3        244.44        275.06        28.78 o                         
  21   5   3        141.28         94.49        34.50 o                         
  23   5   3       3066.48       2558.51        55.12 o                         
  25   5   3       5234.20       4783.21       170.48 o                         
  27   5   3       1113.92       1027.22        56.95 o                         
  29   5   3        503.96        510.55        42.64 o                         
  31   5   3        255.61        200.37        43.27 o                         
  33   5   3          5.66          0.26        60.14 o                         
  35   5   3        132.26        142.78        65.47 o                         
  37   5   3          4.17          0.26        70.57 o                         
  39   5   3          3.96          0.00        81.50 o                         
 -40   6   3         50.79         80.77        84.07 o                         
 -38   6   3         94.60         68.42        74.40 o                         
 -36   6   3         19.37          0.77        83.34 o                         
 -34   6   3         20.19         76.47        60.99 o                         
 -32   6   3         42.24         46.70        54.74 o                         
 -30   6   3         95.43        106.10        49.04 o                         
 -28   6   3        205.98        192.87        40.25 o                         
 -26   6   3        747.93        852.58        45.31 o                         
 -24   6   3        350.08        424.09        36.19 o                         
 -22   6   3          4.00          4.82        32.59 o                         
 -20   6   3        840.50        940.88        48.92 o                         
 -18   6   3        228.67        260.09        30.53 o                         
 -16   6   3        327.08        390.52        29.84 o                         
 -14   6   3         48.50         29.37        22.82 o                         
 -12   6   3        933.01        833.21        32.18 o                         
 -10   6   3        134.08        199.31        14.42 o                         
  -8   6   3        630.24        630.93        18.61 o                         
  -6   6   3       1360.19       1249.84        32.99 o                         
  -4   6   3       1369.20       1471.77        48.96 o                         
  -2   6   3       7421.76       7572.79       228.87 o                         
   0   6   3       1111.35       1086.04        26.92 o                         
   2   6   3      13627.11      14306.86       495.40 o                         
   4   6   3         41.53         85.74        21.28 o                         
   6   6   3       2719.43       2893.95        67.25 o                         
   8   6   3        708.06        741.90        26.45 o                         
  10   6   3        581.78        597.46        25.02 o                         
  12   6   3       1630.73       1717.25        80.42 o                         
  14   6   3          5.04         14.32        22.31 o                         
  16   6   3         30.74         42.16        23.37 o                         
  18   6   3       1761.95       1680.90        41.07 o                         
  20   6   3        860.43        843.81        46.66 o                         
  22   6   3        662.11        654.45        44.10 o                         
  24   6   3          9.43         44.57        32.19 o                         
  26   6   3        186.19        194.24        36.97 o                         
  28   6   3          6.53          9.08        38.12 o                         
  30   6   3        320.94        337.44        43.68 o                         
  32   6   3        114.53        109.32        50.56 o                         
  34   6   3         13.74         45.74        62.34 o                         
  36   6   3          5.71          7.09        68.77 o                         
  38   6   3         24.59          7.87        81.01 o                         
 -39   7   3         38.68         70.54        72.01 o                         
 -37   7   3         11.57         79.37        63.54 o                         
 -35   7   3        151.71        104.80        57.49 o                         
 -33   7   3         81.97        109.24        52.35 o                         
 -31   7   3         55.02         53.94        54.22 o                         
 -29   7   3         28.91         35.78        45.67 o                         
 -27   7   3        155.57        143.42        46.19 o                         
 -25   7   3        190.82        176.40        40.60 o                         
 -23   7   3        338.61        345.70        48.02 o                         
 -21   7   3        103.95         79.71        29.80 o                         
 -19   7   3         36.28         50.49        26.66 o                         
 -17   7   3        664.22        639.94        35.57 o                         
 -15   7   3        195.29        214.99        26.11 o                         
 -13   7   3        727.89        782.37        32.97 o                         
 -11   7   3        238.47        214.93        20.63 o                         
  -9   7   3        341.02        380.95        17.80 o                         
  -7   7   3       1420.17       1566.18        46.69 o                         
  -5   7   3        127.69        138.07        14.07 o                         
  -3   7   3        863.18        724.21        24.94 o                         
  -1   7   3         82.82        156.31        21.59 o                         
   1   7   3        483.91        411.01        18.21 o                         
   3   7   3        396.83        461.28        20.63 o                         
   5   7   3       1090.25       1018.38        34.73 o                         
   7   7   3        140.24         96.72        16.01 o                         
   9   7   3         54.92         79.26        39.24 o                         
  11   7   3          3.59          1.17        21.04 o                         
  13   7   3        643.57        588.88        44.12 o                         
  15   7   3         66.14         56.07        21.58 o                         
  17   7   3         91.88         55.41        22.16 o                         
  19   7   3       2090.19       2182.84        74.73 o                         
  21   7   3        413.26        378.58        31.64 o                         
  23   7   3        464.07        475.80        31.99 o                         
  25   7   3        526.16        518.03        34.39 o                         
  27   7   3       1003.03        915.42        60.15 o                         
  29   7   3        424.47        414.84        46.04 o                         
  31   7   3         33.05        104.33        48.37 o                         
  33   7   3        111.31        117.31        64.61 o                         
  35   7   3         85.81         39.44        71.23 o                         
  37   7   3          1.33          6.45        80.78 o                         
 -38   8   3         81.85        107.78        72.81 o                         
 -36   8   3          0.92          0.00        64.21 o                         
 -34   8   3        257.89        254.29        59.57 o                         
 -32   8   3        498.41        552.77        56.76 o                         
 -30   8   3          2.75         27.38        43.81 o                         
 -28   8   3        465.25        417.52        48.42 o                         
 -26   8   3        724.35        795.06        60.88 o                         
 -24   8   3        569.15        652.50        40.52 o                         
 -22   8   3        109.98        118.64        33.28 o                         
 -20   8   3        160.58        183.22        31.38 o                         
 -18   8   3        240.87        186.15        28.98 o                         
 -16   8   3         98.01        191.60        46.10 o                         
 -14   8   3         13.38         43.69        25.16 o                         
 -12   8   3        637.42        705.25        34.95 o                         
 -10   8   3         70.13         71.54        18.28 o                         
  -8   8   3       2212.54       2165.60        37.46 o                         
  -6   8   3        437.65        454.86        26.10 o                         
  -4   8   3         80.54         67.91        20.95 o                         
  -2   8   3         90.41        105.93        20.44 o                         
   0   8   3        794.14        920.37        29.41 o                         
   2   8   3        241.90        254.06        21.26 o                         
   4   8   3        415.23        542.12        27.60 o                         
   6   8   3       3940.92       3888.53        91.49 o                         
   8   8   3       1344.62       1224.33        32.48 o                         
  10   8   3          2.09         19.26        20.27 o                         
  12   8   3       1651.88       1510.45        33.34 o                         
  14   8   3       7456.15       7233.17       168.61 o                         
  16   8   3       2977.39       3117.62        90.44 o                         
  18   8   3        336.34        299.46        27.91 o                         
  20   8   3        426.69        468.63        41.74 o                         
  22   8   3          3.06         23.13        28.80 o                         
  24   8   3         49.88         56.30        31.49 o                         
  26   8   3         41.73         69.36        35.84 o                         
  28   8   3        639.15        740.48        46.25 o                         
  30   8   3        301.91        244.06        77.85 o                         
  32   8   3         13.50        176.23        65.83 o                         
  34   8   3         31.32          2.11        71.29 o                         
  36   8   3        435.88        480.46        88.21 o                         
 -37   9   3         31.88         47.28        73.39 o                         
 -35   9   3        130.68        141.96        67.02 o                         
 -33   9   3         18.20        107.96        58.87 o                         
 -31   9   3        645.55        800.82        81.35 o                         
 -29   9   3         24.36         61.93        45.65 o                         
 -27   9   3        198.85        210.01        50.34 o                         
 -25   9   3         45.90        108.30        37.59 o                         
 -23   9   3        542.13        556.70        40.44 o                         
 -21   9   3        193.99        213.25        35.60 o                         
 -19   9   3        156.30        120.76        30.96 o                         
 -17   9   3        472.81        482.63        42.52 o                         
 -15   9   3        563.01        705.28        38.50 o                         
 -13   9   3        144.58        118.52        27.28 o                         
 -11   9   3       3107.17       2829.38        66.18 o                         
  -9   9   3       2135.78       1966.85        70.74 o                         
  -7   9   3       1694.88       1732.98        61.90 o                         
  -5   9   3       2009.31       1958.56        39.22 o                         
  -3   9   3       1784.42       1737.31        77.83 o                         
  -1   9   3        225.65        191.80        25.81 o                         
   1   9   3         14.34         17.89        22.81 o                         
   3   9   3        125.77        140.25        24.21 o                         
   5   9   3        596.91        660.99        38.28 o                         
   7   9   3        511.89        539.88        33.92 o                         
   9   9   3        148.83        186.88        27.62 o                         
  11   9   3          7.36         16.78        26.10 o                         
  13   9   3        994.43       1082.49        39.74 o                         
  15   9   3       4403.13       4045.69       128.53 o                         
  17   9   3       1303.69       1262.75        43.49 o                         
  19   9   3        781.65        775.16        35.02 o                         
  21   9   3         22.07         32.06        29.81 o                         
  23   9   3          6.45         17.15        32.85 o                         
  25   9   3       1458.36       1273.98        96.21 o                         
  27   9   3        158.68        156.95        38.55 o                         
  29   9   3         59.33         65.47        67.61 o                         
  31   9   3         71.82        105.11        68.55 o                         
  33   9   3        125.55        159.41        75.09 o                         
  35   9   3        134.70        173.56       186.15 o                         
 -36  10   3        270.25        403.59        77.22 o                         
 -34  10   3          4.96         24.83        66.68 o                         
 -32  10   3         34.84         73.52        59.97 o                         
 -30  10   3       1019.21        992.02        63.06 o                         
 -28  10   3        353.54        295.58        53.11 o                         
 -26  10   3         21.83         24.49        43.96 o                         
 -24  10   3         37.74        175.24       104.25 o                         
 -22  10   3         36.70        107.73        51.70 o                         
 -20  10   3          5.18         35.36        34.23 o                         
 -18  10   3        300.27        337.53        36.63 o                         
 -16  10   3       2252.22       2261.40        63.05 o                         
 -14  10   3        322.58        366.82        31.51 o                         
 -12  10   3        952.27        911.81        51.47 o                         
 -10  10   3        430.65        405.59        25.24 o                         
  -8  10   3        882.90        814.73        66.57 o                         
  -6  10   3       1400.91       1292.58        39.09 o                         
  -4  10   3        523.01        575.05        31.90 o                         
  -2  10   3        370.12        437.52        30.14 o                         
   0  10   3         28.65         39.12        26.89 o                         
   2  10   3         85.80         70.87        28.10 o                         
   4  10   3         86.40        110.47        26.37 o                         
   6  10   3         44.25         87.35        33.75 o                         
   8  10   3        131.13        144.07        30.33 o                         
  10  10   3       1502.26       1660.55        79.58 o                         
  12  10   3       5358.98       5076.32       155.59 o                         
  14  10   3       2162.77       1799.68        84.00 o                         
  16  10   3          5.38         45.73        27.74 o                         
  18  10   3         55.64         71.84        29.65 o                         
  20  10   3        154.49        169.54        33.46 o                         
  22  10   3        435.02        460.97        35.98 o                         
  24  10   3        115.01        147.37        37.58 o                         
  26  10   3          4.82          5.86        38.74 o                         
  28  10   3        362.84        341.34        51.00 o                         
  30  10   3        133.28        173.39        88.94 o                         
  32  10   3       1179.69       1422.52       329.05 o                         
  34  10   3          3.70         54.06        88.34 o                         
 -35  11   3         92.20        138.27        76.33 o                         
 -33  11   3        117.65        124.67        70.32 o                         
 -31  11   3         36.80         71.51        62.39 o                         
 -29  11   3        399.79        431.14        77.51 o                         
 -27  11   3        133.10        146.68        51.81 o                         
 -25  11   3         17.69         34.71        54.64 o                         
 -23  11   3         95.32         84.75        43.00 o                         
 -21  11   3        267.37        408.27        41.94 o                         
 -19  11   3        207.51        251.90        45.55 o                         
 -17  11   3        123.92        177.66        35.02 o                         
 -15  11   3        396.34        435.76        43.29 o                         
 -13  11   3        277.67        356.10        33.32 o                         
 -11  11   3         88.91         78.41        28.25 o                         
  -9  11   3        370.92        407.43        31.66 o                         
  -7  11   3         21.07         32.10        26.32 o                         
  -5  11   3       2123.07       2083.86        87.65 o                         
  -3  11   3        142.16        136.72        33.23 o                         
  -1  11   3        903.19        832.15        49.31 o                         
   1  11   3        307.84        250.47        29.82 o                         
   3  11   3        150.23        149.48        33.23 o                         
   5  11   3       2503.13       2590.58       138.14 o                         
   7  11   3        274.32        328.37        36.88 o                         
   9  11   3       2404.94       2219.51        77.94 o                         
  11  11   3       4217.21       4011.79       141.64 o                         
  13  11   3        891.70        746.09        47.09 o                         
  15  11   3       2253.84       2099.40        70.25 o                         
  17  11   3        288.46        207.12        32.96 o                         
  19  11   3         97.63         65.26        32.70 o                         
  21  11   3        237.76        235.42        41.10 o                         
  23  11   3         71.83         33.05        37.09 o                         
  25  11   3         20.32         19.54        49.31 o                         
  27  11   3         97.88        113.15        52.32 o                         
  29  11   3         68.07        115.51        73.77 o                         
  31  11   3        123.93         85.59        82.87 o                         
  33  11   3          0.08         73.54        91.02 o                         
 -34  12   3          5.90         72.69        78.17 o                         
 -32  12   3        698.65        862.52        77.97 o                         
 -30  12   3        799.87        910.61        71.57 o                         
 -28  12   3        646.67        711.10        67.88 o                         
 -26  12   3        165.45        149.09        54.81 o                         
 -24  12   3         61.73         78.06        49.39 o                         
 -22  12   3        734.12        817.49        51.70 o                         
 -20  12   3        187.63        235.97        42.24 o                         
 -18  12   3         30.34         49.38        39.14 o                         
 -16  12   3       3357.65       3454.07        97.72 o                         
 -14  12   3       1486.82       1353.60        87.46 o                         
 -12  12   3        505.05        572.30        36.89 o                         
 -10  12   3         10.03         26.92        30.39 o                         
  -8  12   3        151.34        201.02        30.69 o                         
  -6  12   3        294.74        314.54        31.55 o                         
  -4  12   3       2325.58       2273.52        86.98 o                         
  -2  12   3       2515.51       2289.42        57.93 o                         
   0  12   3        294.34        306.26        37.80 o                         
   2  12   3        621.21        546.40        68.62 o                         
   4  12   3       1175.51       1072.02        54.39 o                         
   6  12   3       1054.89        921.32        57.72 o                         
   8  12   3        715.28        657.97        54.26 o                         
  10  12   3       1995.26       1813.44        58.91 o                         
  12  12   3        482.58        483.31        42.75 o                         
  14  12   3       2313.82       2313.68        67.09 o                         
  16  12   3         20.90         98.08        42.89 o                         
  18  12   3          7.92         35.32        34.80 o                         
  20  12   3        104.50        129.40        37.72 o                         
  22  12   3         82.79        100.07        56.87 o                         
  24  12   3         69.55        140.08        50.78 o                         
  26  12   3         43.46         58.57        55.53 o                         
  28  12   3        179.76        167.13        77.95 o                         
  30  12   3        125.06         55.42        85.13 o                         
  32  12   3         16.59          0.00        93.22 o                         
 -31  13   3        170.02        183.07        75.94 o                         
 -29  13   3         37.84        107.95        68.40 o                         
 -27  13   3          3.73          4.31        60.80 o                         
 -25  13   3        112.90        148.27        57.57 o                         
 -23  13   3         22.00         80.05        50.82 o                         
 -21  13   3        248.66        214.11        47.81 o                         
 -19  13   3        196.35        336.28        50.76 o                         
 -17  13   3         27.67         64.11        39.92 o                         
 -15  13   3        932.85        851.77        47.20 o                         
 -13  13   3       1885.39       1696.27       103.03 o                         
 -11  13   3        106.01        138.41        37.16 o                         
  -9  13   3        226.73        295.27        55.00 o                         
  -7  13   3        944.83        788.88        41.42 o                         
  -5  13   3         16.20         51.98        30.30 o                         
  -3  13   3       3026.63       2743.36        52.88 o                         
  -1  13   3       3774.24       3463.85       107.30 o                         
   1  13   3         25.96         63.99        35.12 o                         
   3  13   3         85.56         79.14        36.02 o                         
   5  13   3       1081.11       1213.10        89.01 o                         
   7  13   3         24.81         37.52        37.12 o                         
   9  13   3          8.91         55.71        42.47 o                         
  11  13   3          4.63          3.52        37.06 o                         
  13  13   3        107.25        110.64        52.85 o                         
  15  13   3        451.62        362.48        40.65 o                         
  17  13   3         38.45         50.12        37.75 o                         
  19  13   3          5.28         32.49        46.45 o                         
  21  13   3         20.99         51.69        42.32 o                         
  23  13   3          4.78         37.58        70.21 o                         
  25  13   3         68.98         62.36        61.34 o                         
  27  13   3        315.25        518.00        82.90 o                         
  29  13   3        140.37        261.04        91.17 o                         
 -28  14   3          7.20         51.24        72.00 o                         
 -26  14   3          4.37         61.39        65.51 o                         
 -24  14   3        111.79        150.70        60.20 o                         
 -22  14   3          3.25          4.53        55.46 o                         
 -20  14   3          9.10         33.48        52.90 o                         
 -18  14   3         12.67         43.71        44.20 o                         
 -16  14   3          0.72         67.18        42.02 o                         
 -14  14   3       1654.84       1460.16        66.21 o                         
 -12  14   3        529.69        482.56        44.62 o                         
 -10  14   3        464.25        490.85        40.79 o                         
  -8  14   3        234.67        207.75        35.87 o                         
  -6  14   3          6.51         24.09        42.07 o                         
  -4  14   3       1062.93       1095.79        54.46 o                         
  -2  14   3         52.45         56.49        41.67 o                         
   0  14   3         47.27         74.49        39.11 o                         
   2  14   3        712.68        651.57        45.31 o                         
   4  14   3        436.64        421.57        42.35 o                         
   6  14   3         40.81         33.51        39.81 o                         
   8  14   3         36.64         69.55        41.13 o                         
  10  14   3          0.72         11.63        42.47 o                         
  12  14   3        192.67        183.08        47.90 o                         
  14  14   3         29.47         64.29        84.68 o                         
  16  14   3          4.69         37.91        45.49 o                         
  18  14   3         45.91         69.17        42.84 o                         
  20  14   3          1.63         52.96        50.06 o                         
  22  14   3        673.91        767.65        66.27 o                         
  24  14   3        267.61        570.00       109.64 o                         
  26  14   3          1.60         96.08        75.28 o                         
 -27  15   3          5.73         47.02        74.07 o                         
 -25  15   3         40.89        108.09        69.79 o                         
 -23  15   3          6.77         96.37        64.59 o                         
 -21  15   3         26.57         34.42        53.63 o                         
 -19  15   3        406.87        444.60       100.06 o                         
 -17  15   3         69.65        158.30        48.68 o                         
 -15  15   3       1465.40       1395.79        70.20 o                         
 -13  15   3         21.83         32.78        44.68 o                         
 -11  15   3         85.16        135.64        43.73 o                         
  -9  15   3         43.39         78.98        42.01 o                         
  -7  15   3         96.44         83.21        41.28 o                         
  -5  15   3        334.66        335.67        41.76 o                         
  -3  15   3        793.46        781.18        45.43 o                         
  -1  15   3         81.14        102.81        70.30 o                         
   1  15   3        218.76        211.10        45.45 o                         
   3  15   3          4.37         33.87        41.77 o                         
   5  15   3        230.21        245.63        45.16 o                         
   7  15   3         48.41         47.01        45.45 o                         
   9  15   3         57.60        145.28        49.41 o                         
  11  15   3         60.27         56.06        49.95 o                         
  13  15   3          1.73         21.30        52.34 o                         
  15  15   3         19.75         49.54        55.74 o                         
  17  15   3         55.76         22.08        47.78 o                         
  19  15   3        367.62        538.77        75.87 o                         
  21  15   3         45.74         55.65        66.65 o                         
  23  15   3        988.42       1056.17        78.72 o                         
  25  15   3       1232.85       1224.69        88.34 o                         
 -24  16   3        117.69        187.23        75.63 o                         
 -22  16   3         18.87         49.79        64.19 o                         
 -20  16   3          1.45         71.87        57.46 o                         
 -18  16   3          6.69         54.26        54.67 o                         
 -16  16   3        271.88        210.72        63.47 o                         
 -14  16   3         61.22         21.48        49.94 o                         
 -12  16   3          1.97         40.36        47.65 o                         
 -10  16   3          0.79         53.12        47.74 o                         
  -8  16   3         27.38         81.86        51.32 o                         
  -6  16   3         42.19        129.80        56.01 o                         
  -4  16   3        105.49         64.47        54.20 o                         
  -2  16   3        285.17        328.72        56.42 o                         
   0  16   3        399.37        430.18        56.16 o                         
   2  16   3         32.16        113.40        51.47 o                         
   4  16   3        134.74         78.89        51.72 o                         
   6  16   3        229.89        318.65        58.92 o                         
   8  16   3         44.33         75.90        54.30 o                         
  10  16   3         38.51         81.25        57.17 o                         
  12  16   3         91.75        188.11        59.62 o                         
  14  16   3         96.65        132.94        62.00 o                         
  16  16   3        141.86        150.60        54.97 o                         
  18  16   3          5.62         67.22        69.82 o                         
  20  16   3        181.96        161.97        76.38 o                         
  22  16   3         56.33        170.06        79.93 o                         
 -19  17   3         51.72         83.34        74.29 o                         
 -17  17   3         12.90        144.40        77.67 o                         
 -15  17   3        108.55        133.41        74.35 o                         
 -13  17   3         60.63         70.94        69.97 o                         
 -11  17   3         52.70        177.32        68.70 o                         
  -9  17   3        129.31        120.31        66.75 o                         
  -7  17   3         96.10        224.77        64.89 o                         
  -5  17   3         28.35          0.77        60.29 o                         
  -3  17   3        392.45        481.03        84.90 o                         
  -1  17   3        202.94        294.18        67.45 o                         
   1  17   3          3.79         36.09        59.90 o                         
   3  17   3         24.46         32.64        60.28 o                         
   5  17   3        167.94        209.66        70.23 o                         
   7  17   3        951.47        999.36       136.11 o                         
   9  17   3        425.94        657.21        70.29 o                         
  11  17   3          3.69         68.35        67.63 o                         
  13  17   3          9.06         12.30        70.01 o                         
  15  17   3         11.03         14.86        72.41 o                         
  17  17   3        162.96        315.73        78.21 o                         
 -14  18   3        307.89        246.25        75.88 o                         
 -12  18   3         46.61        132.40        83.05 o                         
 -10  18   3          3.79        119.11        74.63 o                         
  -8  18   3        172.78        218.29        74.13 o                         
  -6  18   3        110.08        234.70        95.00 o                         
  -4  18   3          9.65         34.36        71.02 o                         
  -2  18   3         19.99         74.04        71.25 o                         
   0  18   3          4.58         38.83        67.14 o                         
   2  18   3         13.80         23.15        68.67 o                         
   4  18   3          2.47          1.29        68.92 o                         
   6  18   3        119.94         40.18        71.52 o                         
   8  18   3         95.76        191.49        74.30 o                         
  10  18   3          0.01        166.59        77.53 o                         
  12  18   3         11.94         97.47        77.70 o                         
 -42   0   4        137.76        189.68       110.97 o                         
 -40   0   4       1337.47       1421.99       182.53 o                         
 -38   0   4         12.37          4.91        85.66 o                         
 -36   0   4         55.53         49.39        76.42 o                         
 -34   0   4        322.85        352.86        88.56 o                         
 -32   0   4        602.80        640.82        78.87 o                         
 -30   0   4          3.57          0.26        60.05 o                         
 -28   0   4       1091.11       1391.77       132.19 o                         
 -26   0   4        156.11        147.94        45.98 o                         
 -24   0   4         99.82        148.16        40.88 o                         
 -22   0   4         32.52         23.45        36.76 o                         
 -20   0   4        563.33        529.02        40.43 o                         
 -18   0   4       1941.66       1745.12        57.57 o                         
 -16   0   4          6.54         14.36        29.84 o                         
 -14   0   4       3540.27       3427.63        90.62 o                         
 -12   0   4     116655.39     111641.57      1317.14 o                         
 -10   0   4       3393.93       4037.69        38.31 o                         
  -8   0   4        249.03        371.27        48.50 o                         
  -6   0   4      16562.96      17492.25       172.61 o                         
  -4   0   4        845.70        758.02        49.83 o                         
  -2   0   4       3091.01       3293.11        70.23 o                         
   4   0   4        655.96        717.75        49.83 o                         
   6   0   4        222.72        179.44        36.40 o                         
   8   0   4       5733.76       5913.92        96.30 o                         
  10   0   4         70.45        109.21        36.15 o                         
  12   0   4        444.85        359.91        45.96 o                         
  14   0   4         31.22         68.42        40.79 o                         
  16   0   4       1176.68        984.45        74.36 o                         
  18   0   4       1813.80       1796.69        89.33 o                         
  20   0   4         47.02        111.53        26.41 o                         
  22   0   4        373.10        268.77        61.45 o                         
  24   0   4          0.24          0.26        37.53 o                         
  26   0   4        684.24        750.71        79.26 o                         
  28   0   4        171.11        265.75       140.84 o                         
  30   0   4         86.76        231.59        49.66 o                         
  32   0   4        264.86        216.10        71.77 o                         
  34   0   4         21.44        111.79        78.49 o                         
  36   0   4          1.28          2.32        86.49 o                         
  38   0   4        254.41        262.83       109.21 o                         
  40   0   4        296.80        513.01       136.84 o                         
 -41   1   4          3.68          1.66        73.36 o                         
 -39   1   4        301.79        314.31        69.24 o                         
 -37   1   4         96.22         90.00        57.75 o                         
 -35   1   4        144.29        112.24        53.04 o                         
 -33   1   4          0.57          0.26        44.23 o                         
 -31   1   4        647.73        658.87        46.90 o                         
 -29   1   4        649.32        719.73        63.92 o                         
 -27   1   4         45.72         65.42        33.07 o                         
 -25   1   4        389.86        409.75        34.69 o                         
 -23   1   4        253.38        234.25        30.18 o                         
 -21   1   4        679.39        753.24        55.26 o                         
 -19   1   4         86.55         53.96        23.97 o                         
 -17   1   4        401.70        375.32        23.08 o                         
 -15   1   4        145.21        100.58        17.67 o                         
 -13   1   4        770.26        677.72       115.61 o                         
 -11   1   4      41465.31      39868.39       344.11 o                         
  -9   1   4       1553.08       1662.49        38.17 o                         
  -7   1   4       1529.24       1546.62        31.74 o                         
  -5   1   4       7401.98       7114.76        70.14 o                         
  -3   1   4        272.34        304.13        33.11 o                         
  -1   1   4       1621.21       1519.40        51.89 o                         
   3   1   4         11.98         29.96        19.59 o                         
   5   1   4       1272.68       1311.67        41.53 o                         
   7   1   4      14746.27      15398.60       201.64 o                         
   9   1   4        272.07        347.83        38.08 o                         
  11   1   4       1264.44       1408.99        48.47 o                         
  13   1   4       1421.74       1426.02        51.30 o                         
  15   1   4       1177.98       1121.39        52.11 o                         
  17   1   4       2570.50       2393.52       145.23 o                         
  19   1   4        687.27        760.32        35.50 o                         
  21   1   4        484.13        569.10        38.42 o                         
  23   1   4        288.62        294.01        28.54 o                         
  25   1   4       1846.37       1922.23        48.43 o                         
  27   1   4        780.39        687.47        41.53 o                         
  29   1   4        158.04        103.58        39.84 o                         
  31   1   4         28.04         66.95        39.93 o                         
  33   1   4         66.19         73.29        56.03 o                         
  35   1   4        631.97        564.58        67.82 o                         
  37   1   4          2.30         66.36        72.75 o                         
  39   1   4          3.08         56.91        80.72 o                         
 -42   2   4         58.87         53.47        77.12 o                         
 -40   2   4        423.89        462.89        72.59 o                         
 -38   2   4        255.14        278.48        65.21 o                         
 -36   2   4        198.18        156.58        56.39 o                         
 -34   2   4         62.85        100.13        50.80 o                         
 -32   2   4         11.35         38.74        50.35 o                         
 -30   2   4       1918.17       1933.94       110.18 o                         
 -28   2   4       1173.74       1231.62        77.70 o                         
 -26   2   4        506.83        626.85        53.18 o                         
 -24   2   4        264.89        398.51        33.14 o                         
 -22   2   4        556.69        528.80        35.18 o                         
 -20   2   4          4.06         19.97        18.95 o                         
 -18   2   4        151.97        214.98        19.02 o                         
 -16   2   4       1270.09       1307.04        47.65 o                         
 -14   2   4       2110.14       1989.02        58.66 o                         
 -12   2   4       1576.46       1111.08       133.98 o                         
 -10   2   4       7184.92       7519.85        82.65 o                         
  -8   2   4       4707.50       4636.97        59.49 o                         
  -6   2   4        724.53        703.10        16.91 o                         
  -4   2   4        262.10        243.86        22.41 o                         
  -2   2   4        400.99        407.66        20.51 o                         
   0   2   4         98.85        129.06        20.19 o                         
   2   2   4       4779.55       4838.85        86.23 o                         
   4   2   4        668.06        757.84       108.82 o                         
   6   2   4       4507.74       4490.08        69.45 o                         
   8   2   4        236.86        263.07        29.39 o                         
  10   2   4         99.62        112.34        26.56 o                         
  12   2   4       2017.36       2173.06        53.95 o                         
  14   2   4        180.11        188.06        32.04 o                         
  16   2   4       3761.29       3703.00        51.27 o                         
  18   2   4         57.48         80.30        22.66 o                         
  20   2   4        380.79        309.57        33.84 o                         
  22   2   4        358.69        303.76        24.51 o                         
  24   2   4         40.48         43.58        27.96 o                         
  26   2   4       1668.46       1611.75        49.85 o                         
  28   2   4        330.69        273.51        38.92 o                         
  30   2   4        207.33        257.03        56.32 o                         
  32   2   4         67.14         76.24        43.96 o                         
  34   2   4          0.17          6.76        61.63 o                         
  36   2   4          8.60          1.29        63.16 o                         
  38   2   4          6.19          0.52        74.65 o                         
 -41   3   4        391.24        313.20        78.73 o                         
 -39   3   4         20.25         62.55        67.31 o                         
 -37   3   4         17.71         36.49        59.57 o                         
 -35   3   4         29.62         74.05        54.11 o                         
 -33   3   4        123.47        128.76        47.47 o                         
 -31   3   4        304.54        308.72        48.22 o                         
 -29   3   4       1475.40       1343.21        63.24 o                         
 -27   3   4        426.20        428.66        38.87 o                         
 -25   3   4        560.29        737.57        53.44 o                         
 -23   3   4        129.23        122.58        30.25 o                         
 -21   3   4       1243.90       1312.13        44.75 o                         
 -19   3   4        728.58        746.66        36.49 o                         
 -17   3   4         17.01         64.14        17.48 o                         
 -15   3   4          1.34         20.05        15.36 o                         
 -13   3   4        350.48        385.78        16.28 o                         
 -11   3   4        178.50        146.02        16.38 o                         
  -9   3   4        887.84        838.30        23.15 o                         
  -7   3   4          9.47         10.30        11.10 o                         
  -5   3   4       2134.52       1923.76        29.58 o                         
  -3   3   4       2080.13       2097.41        63.76 o                         
  -1   3   4      18117.06      17685.03       712.41 o                         
   1   3   4       1021.86       1229.93        70.61 o                         
   3   3   4       1483.54       1388.37        42.89 o                         
   5   3   4        195.44        211.24        20.05 o                         
   7   3   4       3268.94       3238.13        80.17 o                         
   9   3   4        477.88        502.07        27.47 o                         
  11   3   4         23.31         24.27        16.91 o                         
  13   3   4       6037.61       5967.51        85.16 o                         
  15   3   4        673.70        653.89        32.85 o                         
  17   3   4       1693.77       1744.80        39.97 o                         
  19   3   4       5817.93       5969.43       158.16 o                         
  21   3   4        406.67        477.95        46.91 o                         
  23   3   4        270.17        352.15        29.94 o                         
  25   3   4       3123.57       2922.15        76.52 o                         
  27   3   4        302.18        317.47        39.56 o                         
  29   3   4         64.68         39.40        38.65 o                         
  31   3   4          4.55         15.42        42.25 o                         
  33   3   4         44.42         48.73        47.10 o                         
  35   3   4          2.27         27.81        52.57 o                         
  37   3   4         12.71          0.26        71.19 o                         
  39   3   4          4.80          2.07        81.70 o                         
 -40   4   4        240.01        350.15        75.50 o                         
 -38   4   4        148.58        126.75        69.98 o                         
 -36   4   4         91.47        117.03        57.57 o                         
 -34   4   4        151.93        182.30        85.15 o                         
 -32   4   4        287.27        261.23        47.46 o                         
 -30   4   4         69.97         58.84        53.97 o                         
 -28   4   4        367.91        486.12        40.64 o                         
 -26   4   4        351.10        453.65        47.89 o                         
 -24   4   4        171.36        145.03        31.89 o                         
 -22   4   4        865.85       1020.22        46.89 o                         
 -20   4   4        308.91        317.39        29.15 o                         
 -18   4   4         73.75         47.20        24.23 o                         
 -16   4   4        119.70        176.94        30.13 o                         
 -14   4   4        183.04        231.64        19.08 o                         
 -12   4   4        357.39        359.12        19.67 o                         
 -10   4   4        556.28        551.61        22.92 o                         
  -8   4   4        875.95        846.48        21.43 o                         
  -6   4   4         32.76         17.42        11.06 o                         
  -4   4   4        756.43        677.55        22.40 o                         
  -2   4   4       2153.71       1832.30        44.01 o                         
   0   4   4        513.51        488.74        38.99 o                         
   2   4   4       6794.62       6507.42       195.20 o                         
   4   4   4          8.52          3.79        15.43 o                         
   6   4   4        617.00        518.04        30.72 o                         
   8   4   4       1059.53        936.23        38.08 o                         
  10   4   4        397.85        484.86        28.50 o                         
  12   4   4         76.56        102.53        20.01 o                         
  14   4   4        647.08        700.44        33.40 o                         
  16   4   4        641.41        731.78        41.89 o                         
  18   4   4       6139.65       6196.98       155.32 o                         
  20   4   4          7.86         42.29        30.43 o                         
  22   4   4         48.52         97.72        40.25 o                         
  24   4   4       3023.89       2767.68       211.71 o                         
  26   4   4        476.16        540.23        50.78 o                         
  28   4   4        146.90        152.98        39.78 o                         
  30   4   4          3.26         42.19        41.34 o                         
  32   4   4         15.33         19.61        46.44 o                         
  34   4   4          2.24          2.92        52.63 o                         
  36   4   4         18.09         94.59        58.84 o                         
  38   4   4         65.47         48.67        78.54 o                         
 -41   5   4         29.49         61.38        79.19 o                         
 -39   5   4         36.43         57.95        71.70 o                         
 -37   5   4         12.46          2.49        63.36 o                         
 -35   5   4        105.28         48.53        56.26 o                         
 -33   5   4         47.06          7.41        50.81 o                         
 -31   5   4         22.15         21.23        56.94 o                         
 -29   5   4         31.02         68.73        47.10 o                         
 -27   5   4          0.17         20.24        36.14 o                         
 -25   5   4          8.15         19.56        33.09 o                         
 -23   5   4        366.93        400.97        33.50 o                         
 -21   5   4          2.52         10.30        28.05 o                         
 -19   5   4         46.57         31.45        26.32 o                         
 -17   5   4          0.55          1.76        23.79 o                         
 -15   5   4        352.80        274.30        29.17 o                         
 -13   5   4        457.08        456.94        24.11 o                         
 -11   5   4        424.11        406.01        23.82 o                         
  -9   5   4        384.18        366.98        16.33 o                         
  -7   5   4         74.60        124.47        17.50 o                         
  -5   5   4       2386.58       2112.70        57.34 o                         
  -3   5   4        196.71        147.02        16.10 o                         
  -1   5   4        879.85        776.90        36.59 o                         
   1   5   4       2230.19       2242.20        39.90 o                         
   3   5   4        465.11        553.39        26.26 o                         
   5   5   4         43.79         51.07        18.51 o                         
   7   5   4        806.61        836.80        29.32 o                         
   9   5   4         71.13         11.75        19.13 o                         
  11   5   4        217.77        273.31        26.06 o                         
  13   5   4         16.12          0.00        24.17 o                         
  15   5   4        312.13        375.15        31.15 o                         
  17   5   4       2470.21       2420.34        57.66 o                         
  19   5   4        574.35        562.96        44.77 o                         
  21   5   4         91.07        123.72        39.65 o                         
  23   5   4       1832.79       1880.99       228.75 o                         
  25   5   4         29.15         30.03        34.95 o                         
  27   5   4        316.13        402.24        71.00 o                         
  29   5   4         11.19         78.30        81.68 o                         
  31   5   4         36.73         44.75        45.62 o                         
  33   5   4         65.02         85.36        64.61 o                         
  35   5   4         12.88         72.77        78.76 o                         
  37   5   4         33.34         61.12        78.89 o                         
 -40   6   4        106.65         84.60        89.62 o                         
 -38   6   4          5.17          2.07        97.79 o                         
 -36   6   4         62.40         30.89        61.95 o                         
 -34   6   4          1.95         61.68        56.10 o                         
 -32   6   4        132.10        130.99        57.57 o                         
 -30   6   4          9.35         22.42        47.64 o                         
 -28   6   4       1111.82       1158.39        68.57 o                         
 -26   6   4       1005.22       1168.68        71.07 o                         
 -24   6   4        584.99        703.29        48.71 o                         
 -22   6   4         73.73         70.91        41.74 o                         
 -20   6   4        500.65        469.79        36.86 o                         
 -18   6   4          2.34         21.27        26.82 o                         
 -16   6   4        490.62        573.91        29.59 o                         
 -14   6   4        252.41        291.58        30.27 o                         
 -12   6   4        706.71        625.50        28.12 o                         
 -10   6   4        778.72        707.96        27.85 o                         
  -8   6   4        748.91        720.39        27.90 o                         
  -6   6   4        212.97        294.77        16.80 o                         
  -4   6   4       5036.08       4791.83       178.96 o                         
  -2   6   4       1460.79       1240.92        53.89 o                         
   0   6   4       5926.70       6076.17       199.67 o                         
   2   6   4      10967.51      10901.06       237.46 o                         
   4   6   4         26.91        101.22        30.45 o                         
   6   6   4        657.72        645.50        29.66 o                         
   8   6   4         56.83         36.51        23.26 o                         
  10   6   4        427.39        369.82        28.45 o                         
  12   6   4       1284.09       1361.34        75.38 o                         
  14   6   4        436.93        479.62        40.05 o                         
  16   6   4        844.68        761.52        76.16 o                         
  18   6   4       2791.53       2728.55       135.03 o                         
  20   6   4       3728.47       3910.64       196.22 o                         
  22   6   4        721.10        725.14        51.57 o                         
  24   6   4        221.25        202.99        37.58 o                         
  26   6   4         91.33         98.55        69.96 o                         
  28   6   4          1.04         75.83        81.71 o                         
  30   6   4          0.02          1.88        44.71 o                         
  32   6   4         76.30        107.67        52.85 o                         
  34   6   4        228.92        190.76        69.44 o                         
  36   6   4          9.79          2.07        75.61 o                         
 -39   7   4        239.41        306.37       117.01 o                         
 -37   7   4        153.01         77.15        81.67 o                         
 -35   7   4          5.33          0.00        70.76 o                         
 -33   7   4         28.23         23.23        64.25 o                         
 -31   7   4        354.62        463.09        60.41 o                         
 -29   7   4        129.10        102.07        52.75 o                         
 -27   7   4         21.92         66.82        46.97 o                         
 -25   7   4        702.48        642.21        55.28 o                         
 -23   7   4        174.13         77.24        38.58 o                         
 -21   7   4        242.25        195.57        52.55 o                         
 -19   7   4         40.49         22.32        32.91 o                         
 -17   7   4          4.67          2.50        30.69 o                         
 -15   7   4        426.15        424.87        28.85 o                         
 -13   7   4          7.42         35.81        22.00 o                         
 -11   7   4       3048.67       2882.81        80.72 o                         
  -9   7   4        172.59        129.84        22.10 o                         
  -7   7   4        254.96        337.92        22.82 o                         
  -5   7   4       3922.13       3837.29       101.44 o                         
  -3   7   4       3174.24       3183.57        78.29 o                         
  -1   7   4        769.28        747.35        32.78 o                         
   1   7   4       1100.67       1189.65        55.69 o                         
   3   7   4         93.98        138.64        43.12 o                         
   5   7   4       4463.27       4378.26        93.20 o                         
   7   7   4        545.60        592.80        33.73 o                         
   9   7   4         21.29         30.65        30.35 o                         
  11   7   4        386.51        404.96        47.25 o                         
  13   7   4         16.91         47.70        40.02 o                         
  15   7   4       4187.96       4414.47       216.87 o                         
  17   7   4        117.91        141.21        41.70 o                         
  19   7   4       1762.81       1716.14       180.34 o                         
  21   7   4        255.60        174.12        44.18 o                         
  23   7   4        685.94        706.48        42.27 o                         
  25   7   4        637.23        594.45        43.82 o                         
  27   7   4         32.88        109.32        45.13 o                         
  29   7   4        725.31        764.03        67.53 o                         
  31   7   4         33.13        115.27        50.41 o                         
  33   7   4         28.51         62.54        68.27 o                         
  35   7   4        340.27        361.03        81.31 o                         
  37   7   4         56.02        100.28       106.24 o                         
 -38   8   4        445.67        393.14        79.13 o                         
 -36   8   4         21.01         85.65        69.41 o                         
 -34   8   4        231.22        292.73        64.81 o                         
 -32   8   4         12.77         97.29        56.50 o                         
 -30   8   4          4.58         42.28        47.65 o                         
 -28   8   4         10.06          1.37        44.52 o                         
 -26   8   4        120.61        153.25        40.55 o                         
 -24   8   4        190.22        247.72        48.49 o                         
 -22   8   4        172.88        137.79        36.98 o                         
 -20   8   4         55.74         32.95        31.38 o                         
 -18   8   4       2175.33       2164.46        52.75 o                         
 -16   8   4        897.66        999.08        50.01 o                         
 -14   8   4       2586.18       2723.42        55.63 o                         
 -12   8   4        129.71         73.46        21.25 o                         
 -10   8   4          5.80         29.61        23.32 o                         
  -8   8   4       2887.66       2911.13        70.88 o                         
  -6   8   4       3929.61       3930.97        89.19 o                         
  -4   8   4       1193.53       1229.06        68.49 o                         
  -2   8   4       3220.81       3181.84        85.86 o                         
   0   8   4         81.76         47.63        19.55 o                         
   2   8   4        150.92        189.04        24.74 o                         
   4   8   4       2562.68       2704.64        60.29 o                         
   6   8   4        464.26        418.19        35.98 o                         
   8   8   4         25.70         42.27        30.88 o                         
  10   8   4       1302.18       1113.53        46.19 o                         
  12   8   4         32.20         52.91        27.32 o                         
  14   8   4       6143.63       5983.68       269.60 o                         
  16   8   4        525.70        483.05        35.13 o                         
  18   8   4        574.07        650.14        58.74 o                         
  20   8   4        323.78        353.07        37.83 o                         
  22   8   4          6.31         11.25        35.83 o                         
  24   8   4         45.33         25.66        47.28 o                         
  26   8   4        121.64        139.83        43.88 o                         
  28   8   4         54.11         19.46        46.75 o                         
  30   8   4         68.19        210.23        71.46 o                         
  32   8   4          7.68         48.67        71.05 o                         
  34   8   4        342.37        460.29        83.00 o                         
  36   8   4         24.51         67.96        88.73 o                         
 -37   9   4        351.59        390.03        80.47 o                         
 -35   9   4        236.28        293.74        73.41 o                         
 -33   9   4        808.65        849.33        71.12 o                         
 -31   9   4         86.98         58.02        56.96 o                         
 -29   9   4         63.76         86.35        58.36 o                         
 -27   9   4        180.40        194.83        48.38 o                         
 -25   9   4        240.31        325.15        62.52 o                         
 -23   9   4        168.36        230.11        54.85 o                         
 -21   9   4        178.29        166.77        37.02 o                         
 -19   9   4         65.49         34.88        33.14 o                         
 -17   9   4         76.60         77.79        31.08 o                         
 -15   9   4        175.74        194.06        31.69 o                         
 -13   9   4       1046.19        916.46        44.18 o                         
 -11   9   4          1.49         19.22        22.04 o                         
  -9   9   4         17.52         23.91        26.39 o                         
  -7   9   4        324.92        301.36        31.52 o                         
  -5   9   4         46.54         62.58        27.97 o                         
  -3   9   4         13.00         61.91        26.21 o                         
  -1   9   4        214.66        243.63        30.04 o                         
   1   9   4        266.64        281.86        27.66 o                         
   3   9   4       4456.18       4306.72        93.61 o                         
   5   9   4        315.59        382.26        26.59 o                         
   7   9   4        187.66        195.65        24.62 o                         
   9   9   4        121.15        140.75        29.90 o                         
  11   9   4       4138.87       3855.71        70.98 o                         
  13   9   4       1143.79       1050.56        61.41 o                         
  15   9   4       2305.00       2351.06        93.07 o                         
  17   9   4        341.26        299.76        31.94 o                         
  19   9   4        217.75        160.59        31.51 o                         
  21   9   4         43.73         42.52        38.60 o                         
  23   9   4        100.27         54.17        41.36 o                         
  25   9   4        276.57        322.07        47.55 o                         
  27   9   4        170.32         63.14        47.70 o                         
  29   9   4         49.81          5.05        65.84 o                         
  31   9   4         49.83         25.35        71.89 o                         
  33   9   4         95.62        120.29       113.73 o                         
 -36  10   4        394.20        444.41        84.14 o                         
 -34  10   4       1921.65       2215.90       100.94 o                         
 -32  10   4          1.46         16.91        66.52 o                         
 -30  10   4        205.25        136.77        59.88 o                         
 -28  10   4        366.00        324.82        59.25 o                         
 -26  10   4        172.06        224.07        50.13 o                         
 -24  10   4        224.32        209.21        46.47 o                         
 -22  10   4        358.55        440.17        46.62 o                         
 -20  10   4         42.83         80.55        52.12 o                         
 -18  10   4        395.17        550.38        39.00 o                         
 -16  10   4        107.48        119.14        34.62 o                         
 -14  10   4       1927.41       1846.98        51.95 o                         
 -12  10   4       1796.13       1739.72        48.26 o                         
 -10  10   4       2731.59       2576.49        60.90 o                         
  -8  10   4         31.69         27.00        31.17 o                         
  -6  10   4        115.61        133.56        32.47 o                         
  -4  10   4          1.26         21.42        30.03 o                         
  -2  10   4        571.83        645.86        40.63 o                         
   0  10   4        262.36        233.93        30.74 o                         
   2  10   4        981.11        946.27        64.13 o                         
   4  10   4        573.76        473.11        34.64 o                         
   6  10   4        607.32        645.74        40.15 o                         
   8  10   4       1160.42       1153.50        54.21 o                         
  10  10   4       3757.11       3472.22       104.08 o                         
  12  10   4        492.06        482.52        54.22 o                         
  14  10   4         57.53         89.77        42.11 o                         
  16  10   4       1766.60       1531.54        73.23 o                         
  18  10   4         54.12        110.74        32.66 o                         
  20  10   4         46.09        134.59        54.21 o                         
  22  10   4        814.08        849.90        43.30 o                         
  24  10   4        148.20        115.03        45.92 o                         
  26  10   4        255.90        374.95        88.32 o                         
  28  10   4          1.84         22.48        62.98 o                         
  30  10   4          3.69         22.42        74.98 o                         
  32  10   4          6.67         84.64        83.33 o                         
 -33  11   4        917.04        976.44        81.84 o                         
 -31  11   4          0.30         41.29        67.80 o                         
 -29  11   4          7.60         92.03        62.44 o                         
 -27  11   4        191.51        264.16        55.85 o                         
 -25  11   4        239.82        248.69        66.30 o                         
 -23  11   4          4.86         17.54        46.55 o                         
 -21  11   4          1.39         61.07        43.89 o                         
 -19  11   4        982.82       1012.55        72.33 o                         
 -17  11   4         28.01         43.67        45.31 o                         
 -15  11   4       3140.58       2830.74        59.62 o                         
 -13  11   4         38.23         87.76        32.33 o                         
 -11  11   4        477.28        509.69        35.05 o                         
  -9  11   4        141.46        201.07        56.82 o                         
  -7  11   4       2210.57       1937.59        58.97 o                         
  -5  11   4        556.52        493.58        39.34 o                         
  -3  11   4         50.09         33.77        31.17 o                         
  -1  11   4        728.25        685.16        38.18 o                         
   1  11   4        103.07        115.29        31.81 o                         
   3  11   4         99.04         72.32        31.31 o                         
   5  11   4       1125.77       1151.54        74.74 o                         
   7  11   4          0.67         26.33        31.97 o                         
   9  11   4        611.98        735.35        39.82 o                         
  11  11   4          8.70          8.38        29.24 o                         
  13  11   4        827.89        744.98        41.27 o                         
  15  11   4         12.24         36.49        35.92 o                         
  17  11   4        134.86         96.93        34.31 o                         
  19  11   4          5.61          2.64        35.92 o                         
  21  11   4        134.48        193.11        39.59 o                         
  23  11   4          2.19          6.41        46.82 o                         
  25  11   4        110.38         74.51        66.26 o                         
  27  11   4        506.46        599.61        77.19 o                         
  29  11   4        774.36        829.04       181.76 o                         
  31  11   4         12.57         18.05        84.76 o                         
 -32  12   4        400.22        311.55        80.24 o                         
 -30  12   4        104.94        167.64        70.93 o                         
 -28  12   4        557.35        705.11        70.92 o                         
 -26  12   4        181.47        364.45        59.93 o                         
 -24  12   4        106.24        243.39        54.44 o                         
 -22  12   4        258.06        231.68        65.55 o                         
 -20  12   4        767.87        845.05        52.72 o                         
 -18  12   4         18.14        130.52        43.82 o                         
 -16  12   4       1764.87       1750.16       102.00 o                         
 -14  12   4       1162.38       1010.08        87.59 o                         
 -12  12   4       3845.38       3671.12        83.18 o                         
 -10  12   4        952.92        911.12        70.23 o                         
  -8  12   4       1879.81       1915.71        63.93 o                         
  -6  12   4        254.58        231.86        39.54 o                         
  -4  12   4        548.86        547.38        42.30 o                         
  -2  12   4        377.00        394.39        40.20 o                         
   0  12   4        443.69        363.91        46.71 o                         
   2  12   4         49.92         75.31        33.21 o                         
   4  12   4       1455.99       1208.27        77.29 o                         
   6  12   4        191.24        142.94        35.94 o                         
   8  12   4        727.02        663.60        48.99 o                         
  10  12   4        390.19        401.45        48.58 o                         
  12  12   4         89.92         83.17        32.43 o                         
  14  12   4         50.94         80.85        38.80 o                         
  16  12   4        286.97        218.72        36.47 o                         
  18  12   4         13.46         13.85        37.48 o                         
  20  12   4          4.75         31.72        41.19 o                         
  22  12   4         62.07        172.11        53.01 o                         
  24  12   4        310.22        252.14        56.26 o                         
  26  12   4        506.58        610.21        80.43 o                         
  28  12   4         11.35         23.15        82.49 o                         
  30  12   4         30.84         32.09        88.66 o                         
 -29  13   4         88.88        275.30        75.17 o                         
 -27  13   4        162.44        273.27        68.16 o                         
 -25  13   4         58.71         95.71        61.98 o                         
 -23  13   4        255.40        311.99        61.34 o                         
 -21  13   4        163.22        202.58        53.76 o                         
 -19  13   4         21.05         18.98        46.13 o                         
 -17  13   4          2.17         80.69        44.48 o                         
 -15  13   4        263.68        196.84        62.22 o                         
 -13  13   4         51.46         76.21        38.76 o                         
 -11  13   4         75.12         76.28        51.87 o                         
  -9  13   4        542.65        558.97        48.82 o                         
  -7  13   4          1.24          0.00        38.80 o                         
  -5  13   4        223.13        236.35        40.06 o                         
  -3  13   4       4781.37       4418.73        74.97 o                         
  -1  13   4       1771.61       1658.01        91.05 o                         
   1  13   4         57.50         62.89        37.13 o                         
   3  13   4          1.40          5.88        34.41 o                         
   5  13   4        537.26        450.02        41.40 o                         
   7  13   4         81.81        155.22        39.96 o                         
   9  13   4          0.19         54.86        50.36 o                         
  11  13   4         21.60        109.67        42.56 o                         
  13  13   4         54.49        124.26        37.26 o                         
  15  13   4        393.81        395.58        42.22 o                         
  17  13   4         24.81         99.41        40.84 o                         
  19  13   4          1.97         67.95        49.62 o                         
  21  13   4          7.17         16.87        45.71 o                         
  23  13   4         38.34         52.68        76.83 o                         
  25  13   4          4.98          9.04        78.06 o                         
  27  13   4          3.77         70.45        88.74 o                         
 -28  14   4         11.35         25.12        75.11 o                         
 -26  14   4        689.19        928.74        76.40 o                         
 -24  14   4         53.67         52.66        64.24 o                         
 -22  14   4        736.19        683.37        71.52 o                         
 -20  14   4        954.36        857.66        66.00 o                         
 -18  14   4        366.78        365.53        59.96 o                         
 -16  14   4        525.16        616.16        58.51 o                         
 -14  14   4        701.28        577.64        50.82 o                         
 -12  14   4        142.32         99.43        49.03 o                         
 -10  14   4       1894.73       1685.26       104.45 o                         
  -8  14   4        515.91        629.52        51.97 o                         
  -6  14   4         62.90        102.40        43.13 o                         
  -4  14   4       2788.73       2894.48       139.68 o                         
  -2  14   4        118.04         86.00        47.24 o                         
   0  14   4        289.52        281.90        44.76 o                         
   2  14   4        147.69        138.17        42.11 o                         
   4  14   4         35.89         36.24        41.25 o                         
   6  14   4          1.29         42.44        42.53 o                         
   8  14   4        115.93        218.17        56.78 o                         
  10  14   4        751.14        786.56        52.91 o                         
  12  14   4         38.79         67.89        53.26 o                         
  14  14   4         97.87        155.20        45.18 o                         
  16  14   4        270.04        275.01        45.21 o                         
  18  14   4        396.86        541.94        91.19 o                         
  20  14   4         77.59         66.89        58.32 o                         
  22  14   4        131.85        116.50        81.31 o                         
  24  14   4         37.88          4.39        83.96 o                         
 -25  15   4         33.64        143.78        95.72 o                         
 -23  15   4         29.07        153.09        80.28 o                         
 -21  15   4        164.50        115.02        68.15 o                         
 -19  15   4        355.43        273.25        67.83 o                         
 -17  15   4        189.78         92.08        64.26 o                         
 -15  15   4        360.53        359.91       108.38 o                         
 -13  15   4        521.97        670.57        63.60 o                         
 -11  15   4         53.29         48.91        57.32 o                         
  -9  15   4         16.22          7.75        53.42 o                         
  -7  15   4          0.12         29.45        51.54 o                         
  -5  15   4         85.71         45.57        50.14 o                         
  -3  15   4       1455.03       1246.89        79.94 o                         
  -1  15   4         95.66         51.06        49.24 o                         
   1  15   4        308.04        324.47        58.50 o                         
   3  15   4        243.57        237.91        48.29 o                         
   5  15   4         58.31         85.49        46.73 o                         
   7  15   4        196.81        373.20        69.83 o                         
   9  15   4         10.68         69.27        51.10 o                         
  11  15   4         17.30         82.97        74.93 o                         
  13  15   4         78.82        131.14        46.71 o                         
  15  15   4        263.10        400.91        64.92 o                         
  17  15   4         11.52        109.12        58.48 o                         
  19  15   4         87.96        285.72        67.69 o                         
  21  15   4         73.15        202.55        93.55 o                         
 -20  16   4         20.12         32.16        72.13 o                         
 -18  16   4         11.66         27.86        70.72 o                         
 -16  16   4         31.49         40.11        69.77 o                         
 -14  16   4          1.64          0.52        67.03 o                         
 -12  16   4          8.95         34.72        66.05 o                         
 -10  16   4         11.51         73.93        63.07 o                         
  -8  16   4         35.78         86.83        69.21 o                         
  -6  16   4         33.53         22.59        57.33 o                         
  -4  16   4         17.15         71.97        64.98 o                         
  -2  16   4          2.59         79.97        55.95 o                         
   0  16   4         79.90         81.13        54.26 o                         
   2  16   4         57.02        219.80        66.07 o                         
   4  16   4          2.87         67.01        55.29 o                         
   6  16   4         18.15         31.22        57.12 o                         
   8  16   4         21.37         40.99        58.82 o                         
  10  16   4          7.18         17.59        59.56 o                         
  12  16   4         48.28         17.96        61.01 o                         
  14  16   4         76.57         98.53        55.94 o                         
  16  16   4          8.80         44.01        58.79 o                         
  18  16   4       1261.71       1679.17       138.68 o                         
 -15  17   4         33.18         67.15        74.76 o                         
 -13  17   4         22.27         50.16        74.77 o                         
 -11  17   4         56.45        195.57       109.81 o                         
  -9  17   4          8.04         86.86        69.54 o                         
  -7  17   4          1.47          0.00        66.85 o                         
  -5  17   4         33.85         49.73        67.55 o                         
  -3  17   4        167.95         66.36        65.65 o                         
  -1  17   4        200.18        322.85        65.96 o                         
   1  17   4         53.21         69.03        64.22 o                         
   3  17   4          6.86         90.85        64.73 o                         
   5  17   4        259.80        393.68        73.32 o                         
   7  17   4        660.53        694.46        73.42 o                         
   9  17   4        294.86        259.17       114.15 o                         
  11  17   4        146.50        200.60        77.83 o                         
  13  17   4         10.32         33.78        72.63 o                         
  -8  18   4        114.16        118.21        78.56 o                         
  -6  18   4         28.11         70.07        78.05 o                         
  -4  18   4         59.22        112.65        99.21 o                         
  -2  18   4        160.91        138.91        74.92 o                         
   0  18   4        150.13        298.43        74.98 o                         
   2  18   4         71.17        156.96        76.11 o                         
   4  18   4        370.08        289.52        91.32 o                         
   6  18   4        121.61        113.26        76.72 o                         
 -41   1   5          6.40         24.47        78.96 o                         
 -39   1   5        192.24        289.37        74.18 o                         
 -37   1   5         30.48         17.52        62.14 o                         
 -35   1   5         33.99          0.00        55.57 o                         
 -33   1   5        116.86         18.25        49.89 o                         
 -31   1   5         53.86         19.32        53.91 o                         
 -29   1   5         70.13         82.93        47.03 o                         
 -27   1   5        436.20        454.99        41.10 o                         
 -25   1   5        396.26        405.06        36.48 o                         
 -23   1   5        391.26        476.16        35.18 o                         
 -21   1   5        554.04        550.56        33.89 o                         
 -19   1   5         68.25         71.49        26.03 o                         
 -17   1   5        297.90        379.70        25.62 o                         
 -15   1   5        287.27        267.99        29.77 o                         
 -13   1   5       8773.07       8612.34       212.82 o                         
 -11   1   5       5313.57       5152.82        55.01 o                         
  -9   1   5        246.70        175.62        18.17 o                         
  -7   1   5         76.33        120.60        18.70 o                         
  -5   1   5       2169.12       2166.45        31.22 o                         
  -3   1   5         92.38         77.71        20.37 o                         
  -1   1   5       1424.38       1359.15        50.47 o                         
   1   1   5        101.64        102.72        27.16 o                         
   3   1   5       1282.81       1008.85        46.08 o                         
   5   1   5        348.59        375.91        33.31 o                         
   7   1   5        108.50        158.46        31.67 o                         
   9   1   5       1543.85       1539.23        55.22 o                         
  11   1   5       1780.13       1891.64        60.33 o                         
  13   1   5        472.42        572.57        42.25 o                         
  15   1   5        212.33        188.89        40.16 o                         
  17   1   5       2215.73       2019.86       121.86 o                         
  19   1   5         17.82          0.00        41.53 o                         
  21   1   5          6.72         17.74        32.17 o                         
  23   1   5        488.28        400.65        53.40 o                         
  25   1   5         29.15         69.05        38.90 o                         
  27   1   5          0.17         47.47        34.51 o                         
  29   1   5        183.44        111.10        38.64 o                         
  31   1   5        140.53        185.07        41.76 o                         
  33   1   5         99.20        167.51        54.00 o                         
  35   1   5          6.25          0.52        57.86 o                         
  37   1   5         80.57         41.23        78.01 o                         
 -40   2   5         24.96        100.59        76.27 o                         
 -38   2   5          0.30          6.67        67.39 o                         
 -36   2   5        199.72        272.27        61.15 o                         
 -34   2   5          7.87         61.03        53.05 o                         
 -32   2   5        175.98        125.24        48.95 o                         
 -30   2   5         51.50         30.54        41.99 o                         
 -28   2   5          2.27         14.17        36.33 o                         
 -26   2   5          3.57          7.57        33.58 o                         
 -24   2   5         59.66         55.39        25.00 o                         
 -22   2   5        381.14        460.80        27.98 o                         
 -20   2   5        939.27        934.89        34.28 o                         
 -18   2   5          2.93         18.41        20.24 o                         
 -16   2   5         18.82         43.49        18.86 o                         
 -14   2   5       5090.01       4779.83        54.93 o                         
 -12   2   5        262.13        214.68        27.15 o                         
 -10   2   5        146.26        196.09        18.44 o                         
  -8   2   5         21.03         19.53        17.67 o                         
  -6   2   5       1344.32       1209.90        27.24 o                         
  -4   2   5       1016.73        979.36        35.15 o                         
  -2   2   5       3800.06       3394.21        46.13 o                         
   0   2   5       3098.19       2880.18        78.53 o                         
   2   2   5        247.32        347.85        32.71 o                         
   4   2   5       3129.77       2977.90        60.24 o                         
   6   2   5          7.92         10.68        29.01 o                         
   8   2   5        765.68        600.99        44.79 o                         
  10   2   5        324.26        341.31        55.25 o                         
  12   2   5        105.29        109.59        35.51 o                         
  14   2   5        222.13        201.80        44.54 o                         
  16   2   5         69.20         40.39        38.24 o                         
  18   2   5       1227.38       1197.09        67.98 o                         
  20   2   5        626.31        689.45        46.61 o                         
  22   2   5        718.55        701.33        46.76 o                         
  24   2   5         41.18          2.88        37.31 o                         
  26   2   5        741.17        782.33        53.09 o                         
  28   2   5        393.10        435.28        39.19 o                         
  30   2   5        152.80        303.90        69.16 o                         
  32   2   5        326.12        195.91        60.76 o                         
  34   2   5        115.98        124.98        56.07 o                         
  36   2   5          0.01          0.00        62.45 o                         
 -39   3   5          3.20         15.93        73.18 o                         
 -37   3   5        245.70        449.95        98.18 o                         
 -35   3   5         42.77        231.31        58.62 o                         
 -33   3   5          7.80         15.87        51.11 o                         
 -31   3   5        258.10        136.99        50.23 o                         
 -29   3   5        241.33        162.45        42.59 o                         
 -27   3   5        125.40        114.20        43.84 o                         
 -25   3   5         59.05          7.88        33.34 o                         
 -23   3   5        224.04        183.39        32.74 o                         
 -21   3   5        335.91        260.27        24.83 o                         
 -19   3   5          2.27         20.63        21.30 o                         
 -17   3   5        183.58        136.77        20.82 o                         
 -15   3   5          2.91         23.09        20.11 o                         
 -13   3   5       1693.37       1558.17        49.90 o                         
 -11   3   5         11.27         14.48        22.50 o                         
  -9   3   5         95.03        124.73        17.10 o                         
  -7   3   5        294.25        282.04        33.18 o                         
  -5   3   5         47.52         51.14        22.00 o                         
  -3   3   5          7.48          4.15        18.22 o                         
  -1   3   5        264.38        230.46        24.84 o                         
   1   3   5         24.49         60.59        20.05 o                         
   3   3   5       1059.38       1145.98        49.38 o                         
   5   3   5       1097.46       1207.42        68.29 o                         
   7   3   5        689.04        745.67        50.39 o                         
   9   3   5        588.67        672.79        42.53 o                         
  11   3   5        389.92        357.67        40.58 o                         
  13   3   5       3938.99       3949.28        97.90 o                         
  15   3   5       2275.50       2210.25        63.88 o                         
  17   3   5       1512.72       1436.88        74.99 o                         
  19   3   5          6.53         33.38        32.19 o                         
  21   3   5       1783.10       1812.72       106.01 o                         
  23   3   5       2325.68       2081.83        73.55 o                         
  25   3   5        151.70        142.33        51.74 o                         
  27   3   5        143.09        157.95        43.37 o                         
  29   3   5          5.96         15.72        42.15 o                         
  31   3   5         59.27          1.55        65.67 o                         
  33   3   5         40.40         14.06        53.58 o                         
  35   3   5          2.13          5.90        61.24 o                         
  37   3   5        103.39         95.38        74.82 o                         
 -40   4   5          2.06         69.50        80.12 o                         
 -38   4   5        176.15        271.41        73.11 o                         
 -36   4   5         11.88         99.79        76.21 o                         
 -34   4   5         22.62         37.10        55.94 o                         
 -32   4   5        170.83        200.06        53.59 o                         
 -30   4   5         65.59         64.63        43.52 o                         
 -28   4   5        494.94        516.44        45.11 o                         
 -26   4   5        128.94        221.43        45.73 o                         
 -24   4   5        109.00         83.09        41.74 o                         
 -22   4   5         18.56         27.66        30.48 o                         
 -20   4   5         82.33         33.96        29.22 o                         
 -18   4   5         27.15         72.52        20.66 o                         
 -16   4   5        884.53        953.97        42.62 o                         
 -14   4   5        730.52        747.47        29.15 o                         
 -12   4   5        132.50        151.06        20.85 o                         
 -10   4   5        783.46        771.17        37.75 o                         
  -8   4   5        597.40        585.72        31.53 o                         
  -6   4   5        278.80        295.03        29.87 o                         
  -4   4   5         20.59          7.26        25.04 o                         
  -2   4   5         37.55         33.75        30.21 o                         
   0   4   5        292.37        304.08        26.61 o                         
   2   4   5        257.19        227.47        23.70 o                         
   4   4   5         32.66         44.72        20.35 o                         
   6   4   5         16.07         23.99        19.51 o                         
   8   4   5       2527.34       2422.41        68.83 o                         
  10   4   5         13.14         52.54        22.55 o                         
  12   4   5       1949.76       1971.88        78.18 o                         
  14   4   5       3965.26       4075.35        94.95 o                         
  16   4   5        261.03        249.44        32.23 o                         
  18   4   5       1761.68       1876.72        95.91 o                         
  20   4   5          6.99          3.11        34.25 o                         
  22   4   5         11.43         65.31        36.55 o                         
  24   4   5        164.41        187.95        63.04 o                         
  26   4   5         22.90         81.82        73.71 o                         
  28   4   5          4.23          4.13        52.99 o                         
  30   4   5        135.05         98.88        52.27 o                         
  32   4   5         45.39         21.25        50.74 o                         
  34   4   5         74.57         57.17        57.23 o                         
  36   4   5         29.90         59.89        89.70 o                         
 -39   5   5          0.78         74.63        79.20 o                         
 -37   5   5         54.36         83.09        70.51 o                         
 -35   5   5         41.12          2.32        61.89 o                         
 -33   5   5          4.98         46.31        56.41 o                         
 -31   5   5        516.33        518.79        76.24 o                         
 -29   5   5        183.53        136.79        44.06 o                         
 -27   5   5        940.49       1003.15        75.13 o                         
 -25   5   5         37.38         26.50        41.63 o                         
 -23   5   5        245.40        231.38        35.43 o                         
 -21   5   5        571.29        606.52        37.09 o                         
 -19   5   5        912.90        887.75        43.57 o                         
 -17   5   5        941.33        964.97        57.92 o                         
 -15   5   5        772.14        727.60        35.27 o                         
 -13   5   5        697.13        762.13        36.41 o                         
 -11   5   5         67.15         62.92        26.31 o                         
  -9   5   5        722.24        580.35        33.42 o                         
  -7   5   5         19.45         85.63        38.91 o                         
  -5   5   5       1190.04       1164.31        66.90 o                         
  -3   5   5       6753.59       7181.22        74.85 o                         
  -1   5   5       4652.43       4715.04        72.16 o                         
   1   5   5        691.07        688.52        38.55 o                         
   3   5   5          1.74          3.85        23.86 o                         
   5   5   5       1087.75       1048.94        40.16 o                         
   7   5   5        577.76        620.76        34.28 o                         
   9   5   5        890.88        894.93        42.53 o                         
  11   5   5        455.66        425.28        34.02 o                         
  13   5   5        887.30        961.48        46.86 o                         
  15   5   5        161.97        187.03        32.48 o                         
  17   5   5       9154.43       8910.86       338.99 o                         
  19   5   5       5773.20       5422.56       380.04 o                         
  21   5   5        141.90        170.95        37.75 o                         
  23   5   5          4.83         31.46        44.64 o                         
  25   5   5          7.73         28.89        49.15 o                         
  27   5   5         28.63         60.61        53.44 o                         
  29   5   5        166.69        352.11        58.16 o                         
  31   5   5          1.66         34.80        61.68 o                         
  33   5   5         14.38         91.17        91.27 o                         
  35   5   5         68.25        128.89        89.23 o                         
 -38   6   5         53.46        200.06        78.46 o                         
 -36   6   5         33.66        102.78        69.47 o                         
 -34   6   5         11.65         25.95        61.53 o                         
 -32   6   5         89.54         58.74        54.60 o                         
 -30   6   5          0.03          0.00        48.63 o                         
 -28   6   5         15.79         28.98        42.86 o                         
 -26   6   5         34.16         50.23        40.39 o                         
 -24   6   5        272.70        296.32        41.52 o                         
 -22   6   5        108.45         33.63        33.75 o                         
 -20   6   5         44.54         34.09        31.10 o                         
 -18   6   5         31.46         20.76        28.36 o                         
 -16   6   5         43.22         39.13        26.57 o                         
 -14   6   5          4.80          3.36        22.38 o                         
 -12   6   5        318.74        325.25        27.08 o                         
 -10   6   5        615.96        563.91        35.09 o                         
  -8   6   5       2356.11       2188.81        43.18 o                         
  -6   6   5         39.27         94.60        18.49 o                         
  -4   6   5        650.09        670.65        48.01 o                         
  -2   6   5         12.69         26.67        19.24 o                         
   0   6   5         41.54         27.43        31.30 o                         
   2   6   5        245.90        270.68        34.21 o                         
   4   6   5         53.23         44.13        26.07 o                         
   6   6   5        398.04        437.04        32.35 o                         
   8   6   5        109.81        112.14        29.97 o                         
  10   6   5        277.81        275.83        32.43 o                         
  12   6   5        174.04        227.64        32.64 o                         
  14   6   5       1122.80       1173.13        52.48 o                         
  16   6   5        199.44        207.33        36.26 o                         
  18   6   5         11.38         13.95        41.17 o                         
  20   6   5          0.43         22.04        43.94 o                         
  22   6   5          2.41         44.81        44.36 o                         
  24   6   5         12.43         33.31        49.71 o                         
  26   6   5         27.15         66.24        54.21 o                         
  28   6   5         45.58         28.47        46.02 o                         
  30   6   5         17.94         63.61        59.72 o                         
  32   6   5          1.34         29.83        68.81 o                         
  34   6   5         45.27         31.48        86.46 o                         
 -37   7   5          0.79          0.77        85.43 o                         
 -35   7   5         75.16         77.10        76.27 o                         
 -33   7   5        138.77         92.41        69.72 o                         
 -31   7   5         27.63          0.00        57.85 o                         
 -29   7   5          9.34         20.68        55.25 o                         
 -27   7   5         36.19         30.84        47.77 o                         
 -25   7   5         80.61         76.27        56.01 o                         
 -23   7   5         86.17         55.32        46.91 o                         
 -21   7   5        295.54        173.17        40.23 o                         
 -19   7   5        812.25        777.08        42.59 o                         
 -17   7   5         68.28         72.18        32.75 o                         
 -15   7   5          0.16         18.24        39.19 o                         
 -13   7   5        133.13        235.91        33.50 o                         
 -11   7   5         31.84        117.46        51.89 o                         
  -9   7   5        422.61        434.76        26.47 o                         
  -7   7   5        512.42        496.52        26.55 o                         
  -5   7   5         94.07         73.48        20.07 o                         
  -3   7   5       1331.73       1232.19        34.17 o                         
  -1   7   5       1209.51       1251.47        55.36 o                         
   1   7   5        645.17        746.23        39.30 o                         
   3   7   5        113.67        174.69        35.42 o                         
   5   7   5        175.72        202.21        46.26 o                         
   7   7   5        904.50        859.59        51.87 o                         
   9   7   5        449.70        503.92        37.68 o                         
  11   7   5        239.76        333.31        35.48 o                         
  13   7   5       2110.03       2125.52        69.64 o                         
  15   7   5       2205.45       2170.83        86.88 o                         
  17   7   5          5.42         16.86        42.89 o                         
  19   7   5        281.59        265.54        74.10 o                         
  21   7   5        414.75        414.31        51.00 o                         
  23   7   5        810.11        848.05       147.03 o                         
  25   7   5        459.51        641.15        74.11 o                         
  27   7   5         30.32         61.42        49.41 o                         
  29   7   5         17.32         43.59        52.14 o                         
  31   7   5          9.29          1.74        75.89 o                         
  33   7   5          9.47         88.56       122.64 o                         
 -36   8   5         57.89        106.08        92.11 o                         
 -34   8   5         72.84         78.53        67.10 o                         
 -32   8   5         34.32         27.70        60.56 o                         
 -30   8   5          1.89         55.31        55.80 o                         
 -28   8   5        442.22        428.75        52.65 o                         
 -26   8   5         66.75        140.99        46.20 o                         
 -24   8   5         69.06         23.55        48.74 o                         
 -22   8   5         97.50         80.26        47.48 o                         
 -20   8   5          8.90         45.66        36.52 o                         
 -18   8   5        345.25        350.32        39.27 o                         
 -16   8   5        290.64        282.26        31.76 o                         
 -14   8   5         28.37         31.60        33.54 o                         
 -12   8   5        778.82        655.61        36.12 o                         
 -10   8   5         63.21         73.10        31.78 o                         
  -8   8   5        314.91        321.00        32.96 o                         
  -6   8   5        220.36        233.59        30.88 o                         
  -4   8   5       1445.53       1351.48        45.08 o                         
  -2   8   5        256.47        218.62        27.34 o                         
   0   8   5        198.22        288.55        29.57 o                         
   2   8   5       1405.71       1323.84        78.23 o                         
   4   8   5          8.07          6.47        33.24 o                         
   6   8   5        258.82        287.45        40.51 o                         
   8   8   5       5415.69       5540.91       206.67 o                         
  10   8   5        357.22        458.37        71.90 o                         
  12   8   5        463.69        488.66        48.24 o                         
  14   8   5        724.15        761.40        53.40 o                         
  16   8   5         80.77         79.78        84.94 o                         
  18   8   5       1055.23       1135.41       189.89 o                         
  20   8   5          0.68          1.29        46.45 o                         
  22   8   5          6.51          2.84        57.26 o                         
  24   8   5         77.01        110.20        54.48 o                         
  26   8   5        171.40        214.81        62.72 o                         
  28   8   5        133.13        250.10        57.67 o                         
  30   8   5        260.47        422.04        93.52 o                         
  32   8   5         11.57         14.20       121.35 o                         
 -35   9   5          1.81         35.91        76.12 o                         
 -33   9   5          3.28        107.97        68.76 o                         
 -31   9   5        245.31        190.43        62.64 o                         
 -29   9   5        104.98        175.59        64.83 o                         
 -27   9   5        258.49        293.04        51.34 o                         
 -25   9   5          6.27          9.42        44.68 o                         
 -23   9   5          6.80         15.33        40.20 o                         
 -21   9   5         11.66         42.60        37.72 o                         
 -19   9   5         22.92         25.18        34.20 o                         
 -17   9   5        186.71        269.89        34.59 o                         
 -15   9   5        185.90        208.74        38.95 o                         
 -13   9   5       3368.16       3175.33        99.14 o                         
 -11   9   5       3542.97       3262.30        78.24 o                         
  -9   9   5        488.52        487.51        44.17 o                         
  -7   9   5        684.87        816.61        41.99 o                         
  -5   9   5        392.16        331.63        33.61 o                         
  -3   9   5         18.27         29.48        28.88 o                         
  -1   9   5       1356.62       1336.18        54.18 o                         
   1   9   5        620.57        652.61        33.80 o                         
   3   9   5        267.82        221.51        40.27 o                         
   5   9   5          6.09         18.35        36.40 o                         
   7   9   5        631.56        696.21        48.93 o                         
   9   9   5       1130.48       1050.83        66.91 o                         
  11   9   5       1568.75       1391.54        70.55 o                         
  13   9   5         14.58          0.00        42.35 o                         
  15   9   5          5.91         41.40        43.41 o                         
  17   9   5        193.58        251.87        90.23 o                         
  19   9   5        527.68        478.78       154.91 o                         
  21   9   5          6.09          0.26        49.06 o                         
  23   9   5        435.06        449.92       115.41 o                         
  25   9   5         13.46         65.51        67.26 o                         
  27   9   5       1535.42       2051.40       430.26 o                         
  29   9   5        290.49        210.68        92.12 o                         
  31   9   5        657.20        721.88       131.93 o                         
 -34  10   5         18.21        106.10        79.48 o                         
 -32  10   5         85.66        115.20        70.52 o                         
 -30  10   5          4.83         36.35        62.92 o                         
 -28  10   5         21.86         47.64        65.29 o                         
 -26  10   5          0.45         31.99        50.74 o                         
 -24  10   5         38.98         29.85        46.89 o                         
 -22  10   5        270.02        342.59        45.48 o                         
 -20  10   5        144.02        163.53        47.99 o                         
 -18  10   5          0.92          2.24        41.74 o                         
 -16  10   5        254.79        242.99        42.57 o                         
 -14  10   5        221.04        281.34        77.58 o                         
 -12  10   5          3.84          8.95        36.31 o                         
 -10  10   5        380.87        402.77        40.31 o                         
  -8  10   5        291.30        271.61        37.86 o                         
  -6  10   5         56.48         32.46        32.25 o                         
  -4  10   5          0.86          5.49        31.58 o                         
  -2  10   5        747.32        715.36        43.67 o                         
   0  10   5        726.61        604.15        36.94 o                         
   2  10   5         30.22         61.51        31.96 o                         
   4  10   5       1456.63       1497.82        56.62 o                         
   6  10   5       1407.39       1419.00        65.55 o                         
   8  10   5        291.64        343.03        42.74 o                         
  10  10   5         67.27         93.68        34.07 o                         
  12  10   5         46.61         58.20        59.25 o                         
  14  10   5         28.67         66.68        68.68 o                         
  16  10   5         85.22        176.34        69.19 o                         
  18  10   5          6.36         29.10        49.17 o                         
  20  10   5        345.56        495.06        63.20 o                         
  22  10   5         41.10        100.53        50.36 o                         
  24  10   5         19.93         32.22        66.04 o                         
  26  10   5        349.78        623.79       231.72 o                         
  28  10   5        106.71        106.95        75.67 o                         
  30  10   5         11.68         72.29       125.99 o                         
 -31  11   5         69.42        117.37        72.89 o                         
 -29  11   5          6.71         79.72        64.61 o                         
 -27  11   5        217.73        212.30        67.88 o                         
 -25  11   5        116.21        127.30        68.57 o                         
 -23  11   5         18.44         56.02        55.90 o                         
 -21  11   5        480.35        449.90        49.18 o                         
 -19  11   5        517.02        570.99        56.17 o                         
 -17  11   5        201.07        246.14        44.99 o                         
 -15  11   5         51.61          5.52        50.12 o                         
 -13  11   5         94.22        103.15        65.27 o                         
 -11  11   5        560.54        754.81        91.38 o                         
  -9  11   5          5.20         46.69        44.37 o                         
  -7  11   5         80.42         92.68        37.35 o                         
  -5  11   5          4.06         43.14        35.06 o                         
  -3  11   5          4.17         58.59        38.46 o                         
  -1  11   5        835.85        877.56        59.27 o                         
   1  11   5        692.00        539.34        40.74 o                         
   3  11   5       2448.12       2142.88       144.46 o                         
   5  11   5       3122.58       2884.19        63.44 o                         
   7  11   5       1214.36        977.66        57.38 o                         
   9  11   5       3519.26       3275.31       109.00 o                         
  11  11   5        883.26        806.81        52.27 o                         
  13  11   5         78.81        142.91        46.25 o                         
  15  11   5        610.79        610.04        41.87 o                         
  17  11   5        201.31        179.59        44.76 o                         
  19  11   5         28.03         76.65        45.56 o                         
  21  11   5         28.96         43.97        49.29 o                         
  23  11   5        403.11        476.44       114.81 o                         
  25  11   5         72.94        147.19        86.49 o                         
  27  11   5        115.59        270.06       125.99 o                         
  29  11   5        253.25        299.75       135.55 o                         
 -30  12   5          3.03         74.22        91.57 o                         
 -28  12   5        128.80        104.28        85.56 o                         
 -26  12   5          7.48         12.52        76.33 o                         
 -24  12   5         46.62         71.57        71.16 o                         
 -22  12   5       1324.42       1368.49       127.76 o                         
 -20  12   5        208.73        270.87        87.82 o                         
 -18  12   5        770.64        741.22        61.71 o                         
 -16  12   5          0.55         92.44        50.09 o                         
 -14  12   5         53.69         20.22        63.11 o                         
 -12  12   5         50.00         74.56        53.04 o                         
 -10  12   5       1506.80       1361.57        68.22 o                         
  -8  12   5        443.88        413.72        58.93 o                         
  -6  12   5         45.69         89.77        38.39 o                         
  -4  12   5         28.84         32.46        36.59 o                         
  -2  12   5        218.82        249.64        39.08 o                         
   0  12   5        502.21        548.84        45.93 o                         
   2  12   5        108.66        113.36        38.93 o                         
   4  12   5        450.02        496.00        49.71 o                         
   6  12   5         78.40         93.55        38.93 o                         
   8  12   5       1389.29       1449.19        64.83 o                         
  10  12   5        137.29        213.01        35.99 o                         
  12  12   5        575.69        477.19        40.86 o                         
  14  12   5          4.54         13.21        38.10 o                         
  16  12   5        103.16        163.70        52.33 o                         
  18  12   5        196.87        226.57        62.03 o                         
  20  12   5        100.53        213.03        55.97 o                         
  22  12   5         55.99         95.33        68.22 o                         
  24  12   5         21.47         56.65        76.59 o                         
  26  12   5         42.59        108.95       124.96 o                         
 -27  13   5         47.34        141.98        88.89 o                         
 -25  13   5        192.44        245.57        81.39 o                         
 -23  13   5         66.19        138.37        74.63 o                         
 -21  13   5        159.03        219.04        82.12 o                         
 -19  13   5        679.61        716.73        67.78 o                         
 -17  13   5        136.46         83.63        57.70 o                         
 -15  13   5       1135.45       1169.46        65.99 o                         
 -13  13   5        676.58        568.06        58.19 o                         
 -11  13   5         38.56         62.03        47.04 o                         
  -9  13   5       1507.71       1322.81        84.12 o                         
  -7  13   5       2328.40       2253.70        82.64 o                         
  -5  13   5        450.05        460.47        47.59 o                         
  -3  13   5        701.50        788.35        50.52 o                         
  -1  13   5       1610.78       1683.46        67.29 o                         
   1  13   5        158.64        212.98        43.07 o                         
   3  13   5         44.21         28.73        41.34 o                         
   5  13   5        282.92        236.24        50.20 o                         
   7  13   5         15.41         44.97        42.26 o                         
   9  13   5          0.45         30.55        44.04 o                         
  11  13   5         32.61         63.84        39.05 o                         
  13  13   5         14.31         83.11        51.84 o                         
  15  13   5         44.40         38.77        48.91 o                         
  17  13   5         75.04        147.86        53.74 o                         
  19  13   5         27.88        119.83        61.51 o                         
  21  13   5          7.70        138.96        64.61 o                         
  23  13   5         14.03         77.78        84.55 o                         
 -24  14   5         61.99         79.05        82.88 o                         
 -22  14   5          9.89         42.54        75.97 o                         
 -20  14   5        431.97        390.67        80.38 o                         
 -18  14   5          4.41          0.34        64.40 o                         
 -16  14   5         47.92          8.22        62.02 o                         
 -14  14   5        182.55         95.77        59.83 o                         
 -12  14   5          8.19         46.62        55.53 o                         
 -10  14   5        412.80        508.11        65.97 o                         
  -8  14   5         35.66         68.04        51.09 o                         
  -6  14   5        237.72        186.39        48.34 o                         
  -4  14   5        144.73        249.45       114.37 o                         
  -2  14   5        552.96        570.80        56.32 o                         
   0  14   5         13.56         31.46        53.95 o                         
   2  14   5         24.32         59.90        47.84 o                         
   4  14   5          6.13         74.99        48.97 o                         
   6  14   5         76.29        144.54        85.19 o                         
   8  14   5         11.82         37.37        49.51 o                         
  10  14   5         73.61         83.54        47.40 o                         
  12  14   5         63.99         82.63        58.18 o                         
  14  14   5         73.23        253.68        71.23 o                         
  16  14   5        527.23        496.72        64.39 o                         
  18  14   5        230.93        469.73        81.87 o                         
  20  14   5          2.69        125.08        68.30 o                         
  22  14   5         25.76         91.14       130.12 o                         
 -21  15   5        285.43        367.32       133.65 o                         
 -19  15   5          7.17         61.81        74.98 o                         
 -17  15   5         13.52         17.47        71.07 o                         
 -15  15   5         53.38         68.78        68.02 o                         
 -13  15   5         85.87        157.06        65.05 o                         
 -11  15   5        116.99        231.73        64.25 o                         
  -9  15   5        316.82        336.10        66.34 o                         
  -7  15   5         13.23         69.89        57.28 o                         
  -5  15   5        477.96        534.68        59.26 o                         
  -3  15   5        161.73        100.95        74.00 o                         
  -1  15   5         27.88         90.24        53.34 o                         
   1  15   5          2.52         13.86        50.96 o                         
   3  15   5          9.71         57.92        52.62 o                         
   5  15   5         15.71        165.43        61.63 o                         
   7  15   5         31.74        111.52        97.61 o                         
   9  15   5          5.62         33.86        66.51 o                         
  11  15   5        282.49        369.54       102.50 o                         
  13  15   5        557.32        641.87       103.89 o                         
  15  15   5         56.34        121.36        77.96 o                         
  17  15   5       1257.06       1628.75       126.12 o                         
 -16  16   5          2.08         11.26        74.88 o                         
 -14  16   5         29.94         71.78        75.21 o                         
 -12  16   5         91.05        206.57        74.41 o                         
 -10  16   5          7.29          0.51        68.14 o                         
  -8  16   5         20.37        113.15        66.41 o                         
  -6  16   5         10.32         50.76        63.88 o                         
  -4  16   5          1.53         18.72        61.71 o                         
  -2  16   5          9.87         27.65        61.05 o                         
   0  16   5          0.64         34.54        60.38 o                         
   2  16   5         36.13         92.79        66.84 o                         
   4  16   5         22.87        108.37        90.35 o                         
   6  16   5         10.65        144.45        64.51 o                         
   8  16   5          3.17         51.60        63.92 o                         
  10  16   5         40.91         55.70        72.44 o                         
  12  16   5        118.97         46.07        69.60 o                         
  14  16   5          1.00         14.87        71.89 o                         
 -11  17   5          5.12         93.02        77.86 o                         
  -9  17   5         21.69         67.05        75.93 o                         
  -7  17   5          8.25          4.28        74.44 o                         
  -5  17   5        117.50        150.42        74.31 o                         
  -3  17   5          5.43         85.62        72.26 o                         
  -1  17   5        230.39         82.55        70.90 o                         
   1  17   5        864.34       1025.97        78.88 o                         
   3  17   5        343.19        457.52        74.99 o                         
   5  17   5         54.95        135.53        71.82 o                         
   7  17   5         33.28        156.26        74.40 o                         
 -38   0   6        396.89        489.73       203.19 o                         
 -36   0   6         39.01          7.13        92.73 o                         
 -34   0   6         85.47         88.05        84.17 o                         
 -32   0   6          4.74          8.37        68.22 o                         
 -30   0   6        331.32        401.47        87.78 o                         
 -28   0   6        470.10        486.09        49.02 o                         
 -26   0   6          1.42          6.53        39.49 o                         
 -24   0   6        275.53        224.86        39.48 o                         
 -22   0   6        239.46        352.89        59.26 o                         
 -20   0   6       1915.28       2016.37        57.12 o                         
 -18   0   6      14846.40      13351.70       114.72 o                         
 -16   0   6        124.29         85.17        41.18 o                         
 -14   0   6          4.76         27.93        35.33 o                         
 -12   0   6       3911.80       4086.53        72.74 o                         
 -10   0   6        276.47        237.89        37.79 o                         
  -8   0   6         40.22         26.07        31.61 o                         
  -6   0   6        177.08        164.46        35.73 o                         
  -4   0   6          5.09          6.97        45.70 o                         
  -2   0   6        179.30        170.92        49.31 o                         
   0   0   6        279.43        287.36        51.89 o                         
   2   0   6      10962.60      11359.76       148.20 o                         
   4   0   6          6.40        167.56        50.09 o                         
   6   0   6       1771.22       1532.57        87.01 o                         
   8   0   6        317.13        321.18        60.67 o                         
  10   0   6       1120.17       1063.97        88.56 o                         
  12   0   6        325.59        443.04        68.68 o                         
  14   0   6        299.33        250.44        65.84 o                         
  16   0   6       2083.73       2065.97       106.11 o                         
  18   0   6         73.13         85.72        68.42 o                         
  20   0   6        299.89        299.23        77.71 o                         
  22   0   6        111.56        151.81        77.97 o                         
  24   0   6         19.31         17.04        83.91 o                         
  26   0   6         36.60          0.52        89.07 o                         
  28   0   6         29.17         75.13        96.30 o                         
  30   0   6        319.76        318.26        84.11 o                         
  32   0   6          1.54         58.09       116.18 o                         
  34   0   6        422.84        347.51       133.22 o                         
 -39   1   6          7.96         45.60        80.25 o                         
 -37   1   6         96.38        115.31        71.83 o                         
 -35   1   6        172.14        158.32        64.48 o                         
 -33   1   6          5.33         37.22        55.70 o                         
 -31   1   6          1.54         35.92        53.10 o                         
 -29   1   6         68.17        121.41        44.80 o                         
 -27   1   6        253.68        248.29        37.22 o                         
 -25   1   6        303.91        377.11        35.27 o                         
 -23   1   6        314.99        278.94        40.70 o                         
 -21   1   6         17.48         64.18        27.31 o                         
 -19   1   6        170.26        200.41        26.74 o                         
 -17   1   6      11307.07      10354.42       110.25 o                         
 -15   1   6       1277.70       1180.90        91.30 o                         
 -13   1   6        108.86        126.15        31.91 o                         
 -11   1   6       1885.52       1823.53        62.79 o                         
  -9   1   6         53.56         48.00        23.01 o                         
  -7   1   6        438.59        499.77        23.26 o                         
  -5   1   6        401.38        422.50        26.51 o                         
  -3   1   6          2.26         12.54        25.30 o                         
  -1   1   6          1.22         13.74        32.39 o                         
   1   1   6       4372.29       4171.72        73.21 o                         
   3   1   6          1.72          1.42        33.68 o                         
   5   1   6          2.12         30.35        34.77 o                         
   7   1   6        727.32        791.66        59.05 o                         
   9   1   6        375.53        470.04        43.07 o                         
  11   1   6       1361.32       1311.38        67.27 o                         
  13   1   6        153.69        161.65        66.48 o                         
  15   1   6        381.33        436.54        49.90 o                         
  17   1   6        778.54        823.17        58.59 o                         
  19   1   6       1897.71       1901.43        82.34 o                         
  21   1   6        753.57        740.95        61.79 o                         
  23   1   6        289.29        264.10        76.91 o                         
  25   1   6        244.91        353.01        61.26 o                         
  27   1   6          0.83         50.57        65.35 o                         
  29   1   6        126.81        168.60        54.06 o                         
  31   1   6         45.43         21.74        58.68 o                         
  33   1   6         37.15         54.71        86.53 o                         
  35   1   6        127.34         54.99       140.19 o                         
 -38   2   6         13.23         73.09        76.08 o                         
 -36   2   6        473.15        607.21        83.18 o                         
 -34   2   6         63.00         71.13        59.98 o                         
 -32   2   6         16.41         15.37        54.12 o                         
 -30   2   6        264.86        168.30        56.01 o                         
 -28   2   6        176.83        144.68        81.54 o                         
 -26   2   6         82.26         69.40        43.06 o                         
 -24   2   6        165.56        109.55        31.88 o                         
 -22   2   6        483.64        457.57        30.94 o                         
 -20   2   6        561.56        672.47        34.20 o                         
 -18   2   6        304.25        290.12        50.03 o                         
 -16   2   6       1472.07       1438.95        43.74 o                         
 -14   2   6       1220.81       1222.08        55.04 o                         
 -12   2   6        445.31        421.51        30.26 o                         
 -10   2   6        234.31        276.54        26.72 o                         
  -8   2   6        191.77        208.23        22.31 o                         
  -6   2   6         11.78         22.96        22.67 o                         
  -4   2   6        431.96        391.48        28.90 o                         
  -2   2   6         56.93         87.89        39.04 o                         
   0   2   6        334.65        352.41        41.06 o                         
   2   2   6        933.89       1014.04        57.69 o                         
   4   2   6         14.00          3.73        35.98 o                         
   6   2   6       1289.71       1406.73        60.69 o                         
   8   2   6        301.30        476.32       159.43 o                         
  10   2   6         23.37         12.03        36.97 o                         
  12   2   6         28.49         36.59        41.40 o                         
  14   2   6        672.30        686.97        53.40 o                         
  16   2   6         12.83         23.16        44.33 o                         
  18   2   6        189.59        198.66        59.25 o                         
  20   2   6       1166.14        964.55        80.87 o                         
  22   2   6        308.28        358.69        73.03 o                         
  24   2   6        102.03        222.96        54.84 o                         
  26   2   6         88.53        119.32        61.82 o                         
  28   2   6         46.49        105.77        51.21 o                         
  30   2   6        145.31        191.36        57.91 o                         
  32   2   6          4.50         20.58        63.21 o                         
  34   2   6          6.69          0.77       112.57 o                         
 -37   3   6         22.89        162.96        74.57 o                         
 -35   3   6        199.93        229.25        66.89 o                         
 -33   3   6        562.13        423.60        60.38 o                         
 -31   3   6          6.96         37.83        50.23 o                         
 -29   3   6         61.41         72.10        46.67 o                         
 -27   3   6         89.09         74.83        47.18 o                         
 -25   3   6         40.24        131.14        47.81 o                         
 -23   3   6          6.92         23.64        35.11 o                         
 -21   3   6         13.38         12.08        31.80 o                         
 -19   3   6         20.13         22.30        26.88 o                         
 -17   3   6         14.17         27.31        26.21 o                         
 -15   3   6       1802.81       1865.88        44.72 o                         
 -13   3   6       1690.61       1654.10        49.82 o                         
 -11   3   6         71.66        116.10        28.60 o                         
  -9   3   6       1521.04       1385.40        48.63 o                         
  -7   3   6       3022.82       3213.46        41.50 o                         
  -5   3   6          9.36         17.74        26.63 o                         
  -3   3   6       1650.61       1735.40        45.21 o                         
  -1   3   6        419.24        406.51        54.41 o                         
   1   3   6       1059.63        966.31        51.09 o                         
   3   3   6        646.17        535.51        55.82 o                         
   5   3   6          2.52         42.69        41.70 o                         
   7   3   6       1496.40       1439.57        64.17 o                         
   9   3   6        376.25        440.92        47.27 o                         
  11   3   6       2885.57       3031.94       153.88 o                         
  13   3   6        962.92       1053.25        67.82 o                         
  15   3   6       1745.29       1439.33        74.37 o                         
  17   3   6        185.67        192.09        48.74 o                         
  19   3   6       1551.10       1613.30       166.53 o                         
  21   3   6        880.61       1090.30       101.47 o                         
  23   3   6         14.58         53.62        52.84 o                         
  25   3   6        131.51        176.30        75.63 o                         
  27   3   6        120.97        173.15        88.70 o                         
  29   3   6         11.13         76.47        56.04 o                         
  31   3   6          1.41          0.26        71.93 o                         
  33   3   6        120.62         75.82        83.22 o                         
 -36   4   6          1.92         18.49        71.33 o                         
 -34   4   6          5.47         39.86        62.46 o                         
 -32   4   6        148.31        257.64        93.09 o                         
 -30   4   6         60.59         74.70        66.77 o                         
 -28   4   6        465.06        477.61        63.20 o                         
 -26   4   6          1.63         45.48        40.65 o                         
 -24   4   6        134.96        264.63        40.42 o                         
 -22   4   6         51.28         30.66        26.07 o                         
 -20   4   6         24.35         21.45        25.05 o                         
 -18   4   6        114.29         42.57        35.97 o                         
 -16   4   6         39.77         51.59        25.19 o                         
 -14   4   6        340.28        349.05        32.57 o                         
 -12   4   6          2.59          6.43        22.84 o                         
 -10   4   6         12.46         30.37        27.40 o                         
  -8   4   6        375.95        294.71        30.37 o                         
  -6   4   6         10.75         23.81        28.05 o                         
  -4   4   6        357.64        326.37        31.94 o                         
  -2   4   6         23.80         45.31        34.98 o                         
   0   4   6        498.08        434.36        43.13 o                         
   2   4   6       1101.16       1090.89        86.94 o                         
   4   4   6        418.52        454.39        53.36 o                         
   6   4   6         29.20         20.17        24.84 o                         
   8   4   6        759.71        684.88        48.03 o                         
  10   4   6         93.40         45.15        40.44 o                         
  12   4   6       3106.35       3242.70       157.62 o                         
  14   4   6        479.35        531.86        39.11 o                         
  16   4   6        717.11        727.79        47.75 o                         
  18   4   6       2970.91       2764.83        67.93 o                         
  20   4   6        162.15        218.15        84.81 o                         
  22   4   6          2.28          2.33        41.19 o                         
  24   4   6         16.90         30.71        56.06 o                         
  26   4   6         45.52        219.68        79.77 o                         
  28   4   6         43.81        167.38       161.36 o                         
  30   4   6        106.88        226.72       150.26 o                         
  32   4   6        146.77        271.38        84.07 o                         
  34   4   6         42.00         78.24        90.47 o                         
 -37   5   6          3.17         91.61        89.05 o                         
 -35   5   6          5.08         73.01        70.75 o                         
 -33   5   6          4.14         25.68        60.78 o                         
 -31   5   6        284.84        397.35        58.45 o                         
 -29   5   6        371.05        470.80        70.99 o                         
 -27   5   6          2.84         18.64        44.89 o                         
 -25   5   6         31.94         51.29        47.67 o                         
 -23   5   6         34.92         34.52        40.51 o                         
 -21   5   6         12.78         42.61        34.83 o                         
 -19   5   6        174.78        165.74        62.05 o                         
 -17   5   6        128.00        148.00        64.09 o                         
 -15   5   6          3.73         11.74        24.53 o                         
 -13   5   6        113.38        132.11        26.41 o                         
 -11   5   6         94.02         76.67        24.76 o                         
  -9   5   6        343.03        411.04        46.31 o                         
  -7   5   6        382.51        334.39        31.70 o                         
  -5   5   6         45.96        138.13        47.51 o                         
  -3   5   6        386.02        455.63        42.11 o                         
  -1   5   6        114.27        110.29        29.59 o                         
   1   5   6        700.48        706.78        42.71 o                         
   3   5   6          8.19          0.00        28.56 o                         
   5   5   6        142.61        113.89        30.38 o                         
   7   5   6          0.33          2.64        30.19 o                         
   9   5   6        228.48        266.07        34.20 o                         
  11   5   6        895.35        886.77        51.34 o                         
  13   5   6         98.17        123.96        34.99 o                         
  15   5   6        125.53        160.88        37.06 o                         
  17   5   6       1396.17       1529.71        67.12 o                         
  19   5   6        399.35        361.67        46.84 o                         
  21   5   6         78.28         97.27        43.00 o                         
  23   5   6          1.17         13.13        51.59 o                         
  25   5   6         35.01         49.61        55.47 o                         
  27   5   6          0.03          0.00        93.72 o                         
  29   5   6         24.12         41.96        73.30 o                         
  31   5   6         68.02        127.06       120.57 o                         
  33   5   6         87.16        141.99        91.31 o                         
 -36   6   6         40.55         66.33        74.72 o                         
 -34   6   6         51.14         55.84        68.36 o                         
 -32   6   6        149.02        225.90        58.64 o                         
 -30   6   6        557.86        505.83        58.16 o                         
 -28   6   6        341.46        463.12        50.65 o                         
 -26   6   6         27.13         40.18        45.58 o                         
 -24   6   6         25.01         32.18        40.74 o                         
 -22   6   6        116.55        186.44        42.04 o                         
 -20   6   6          8.43         37.97        46.94 o                         
 -18   6   6          4.47          2.27        27.25 o                         
 -16   6   6         24.81         46.52        36.34 o                         
 -14   6   6        204.67        221.56        37.97 o                         
 -12   6   6        365.27        436.62        33.26 o                         
 -10   6   6       1309.48       1292.60        45.32 o                         
  -8   6   6        347.50        341.08        30.24 o                         
  -6   6   6       2419.20       2685.94        66.69 o                         
  -4   6   6       1195.10       1135.82       226.94 o                         
  -2   6   6         52.21         72.48        31.14 o                         
   0   6   6       1550.78       1511.16        52.62 o                         
   2   6   6        157.30        177.69        32.48 o                         
   4   6   6        174.50        123.05        38.85 o                         
   6   6   6         10.02         10.05        31.49 o                         
   8   6   6          9.19         27.58        31.72 o                         
  10   6   6       2893.48       2967.82        85.68 o                         
  12   6   6        188.85        234.69        36.64 o                         
  14   6   6        165.70        230.50        38.60 o                         
  16   6   6        695.67        837.32       164.25 o                         
  18   6   6         21.81         39.91        39.23 o                         
  20   6   6         60.68         72.31        42.75 o                         
  22   6   6        275.16        417.23        88.43 o                         
  24   6   6         13.81         29.78        55.40 o                         
  26   6   6         73.61        166.06        64.43 o                         
  28   6   6        215.06        294.35        77.31 o                         
  30   6   6         33.43        103.23        79.27 o                         
  32   6   6         32.83        164.74       164.98 o                         
 -35   7   6          8.85         55.38        89.06 o                         
 -33   7   6         53.64        121.55        75.59 o                         
 -31   7   6          2.20         89.01        87.49 o                         
 -29   7   6        274.99        182.34        59.12 o                         
 -27   7   6        237.33        268.21        82.93 o                         
 -25   7   6         61.37         25.46        59.70 o                         
 -23   7   6          1.82         20.96        42.63 o                         
 -21   7   6        342.87        303.42        48.02 o                         
 -19   7   6         44.56         89.83        48.48 o                         
 -17   7   6         21.37          2.61        29.93 o                         
 -15   7   6        651.63        720.80        67.09 o                         
 -13   7   6       1467.84       1586.54        71.01 o                         
 -11   7   6        393.31        408.08        30.58 o                         
  -9   7   6       1665.33       1555.72        44.13 o                         
  -7   7   6         22.21         65.43        25.82 o                         
  -5   7   6        221.07        240.29        42.82 o                         
  -3   7   6       1598.75       1759.09        64.92 o                         
  -1   7   6       1512.00       1432.40        64.43 o                         
   1   7   6        998.48       1018.05        57.21 o                         
   3   7   6         24.75          0.51        31.20 o                         
   5   7   6        306.94        350.11        55.02 o                         
   7   7   6         63.82         72.97        34.10 o                         
   9   7   6       2726.79       2949.86        97.64 o                         
  11   7   6        166.86        166.30        38.46 o                         
  13   7   6        312.06        312.25        40.96 o                         
  15   7   6       1329.04       1240.97       116.08 o                         
  17   7   6       1203.72       1209.93        76.18 o                         
  19   7   6         44.76          2.68        48.91 o                         
  21   7   6          2.25          0.77        72.03 o                         
  23   7   6         65.76        158.37        95.14 o                         
  25   7   6          5.80         18.67        66.90 o                         
  27   7   6         38.56        177.13        76.03 o                         
  29   7   6        595.28        869.88       143.55 o                         
  31   7   6        160.62        213.14        93.03 o                         
 -34   8   6          4.35          4.13        87.63 o                         
 -32   8   6          1.67          5.83        98.89 o                         
 -30   8   6          4.81          4.54        87.31 o                         
 -28   8   6         26.78        113.94        68.19 o                         
 -26   8   6        105.25         83.16        58.02 o                         
 -24   8   6        377.81        391.08        72.10 o                         
 -22   8   6          4.44         20.52        49.00 o                         
 -20   8   6        552.43        575.73        51.26 o                         
 -18   8   6          1.59         39.48        40.27 o                         
 -16   8   6         48.57         46.63        41.34 o                         
 -14   8   6         60.92         66.45        52.18 o                         
 -12   8   6        806.48        834.24        46.53 o                         
 -10   8   6        413.10        407.05        41.55 o                         
  -8   8   6       1206.83       1240.54        55.82 o                         
  -6   8   6        174.23        191.30        28.30 o                         
  -4   8   6        201.17        259.64        37.30 o                         
  -2   8   6         58.57         80.75        33.49 o                         
   0   8   6         74.28         82.19        41.97 o                         
   2   8   6        121.86        177.99        36.40 o                         
   4   8   6       1288.18       1204.61        57.40 o                         
   6   8   6        666.78        695.23        42.87 o                         
   8   8   6       3753.57       3767.70        86.35 o                         
  10   8   6          4.63         28.16        44.84 o                         
  12   8   6        337.50        324.40        49.93 o                         
  14   8   6        581.34        776.59        96.56 o                         
  16   8   6          9.54         17.31        48.03 o                         
  18   8   6          3.00         84.98        53.79 o                         
  20   8   6          3.84        136.06       121.09 o                         
  22   8   6          0.85         71.72        71.39 o                         
  24   8   6        207.74        267.06        88.43 o                         
  26   8   6          0.31          2.58        73.94 o                         
  28   8   6          0.46        134.05        84.61 o                         
  30   8   6         35.97         34.52        91.88 o                         
 -33   9   6        109.72         46.25        90.72 o                         
 -31   9   6        288.97        287.96        86.21 o                         
 -29   9   6        371.10        358.71       127.15 o                         
 -27   9   6        115.61         75.40        67.50 o                         
 -25   9   6        143.80        236.10        62.65 o                         
 -23   9   6         83.01        171.92       108.50 o                         
 -21   9   6        399.36        464.87        87.72 o                         
 -19   9   6        561.38        503.46        81.49 o                         
 -17   9   6        209.24        191.41        46.11 o                         
 -15   9   6        277.54        329.12       116.89 o                         
 -13   9   6         96.55        110.45        41.81 o                         
 -11   9   6        379.65        393.83        41.45 o                         
  -9   9   6        372.73        338.05        42.52 o                         
  -7   9   6        131.95        174.78        36.38 o                         
  -5   9   6         38.00         34.07        33.52 o                         
  -3   9   6       1302.43       1362.23        66.04 o                         
  -1   9   6       1008.87        883.57       105.73 o                         
   1   9   6        938.38        776.87        81.33 o                         
   3   9   6        279.39        303.51        48.16 o                         
   5   9   6       1435.59       1458.37        76.77 o                         
   7   9   6        565.81        607.17        53.90 o                         
   9   9   6        699.01        721.76        68.68 o                         
  11   9   6        292.03        237.53        50.74 o                         
  13   9   6        137.40        169.21        49.58 o                         
  15   9   6          4.73          1.03        59.40 o                         
  17   9   6         20.97         41.31        75.13 o                         
  19   9   6        149.49        226.10        58.30 o                         
  21   9   6          9.20         15.34        61.97 o                         
  23   9   6          1.78         99.50        69.73 o                         
  25   9   6         71.89        153.40        76.91 o                         
  27   9   6         13.40         71.80        82.15 o                         
  29   9   6        146.23        352.97       162.91 o                         
 -30  10   6        271.33        220.53        85.98 o                         
 -28  10   6        248.61        288.45       119.44 o                         
 -26  10   6          0.08          0.77        67.85 o                         
 -24  10   6        369.31        562.57        68.43 o                         
 -22  10   6         54.50        108.62        70.63 o                         
 -20  10   6       1528.80       1499.27       174.04 o                         
 -18  10   6        493.20        416.00        52.02 o                         
 -16  10   6        217.22        299.28        77.42 o                         
 -14  10   6          0.49         26.26        43.33 o                         
 -12  10   6        229.27        257.46        48.39 o                         
 -10  10   6         67.59         95.05        41.10 o                         
  -8  10   6         34.30          0.26        39.45 o                         
  -6  10   6        226.47        131.92        43.77 o                         
  -4  10   6          4.61          1.03        35.60 o                         
  -2  10   6        524.15        500.49        38.98 o                         
   0  10   6        732.19        759.22        42.49 o                         
   2  10   6        770.22        706.56        59.97 o                         
   4  10   6        750.91        702.17        65.58 o                         
   6  10   6        142.70        110.45        49.83 o                         
   8  10   6        115.01        248.49        54.45 o                         
  10  10   6        136.13          0.00        99.14 o                         
  12  10   6         55.91        190.54        75.65 o                         
  14  10   6         96.47        236.53        84.30 o                         
  16  10   6        467.00        534.14        62.32 o                         
  18  10   6         25.19          0.00        60.69 o                         
  20  10   6        275.89        439.77        70.29 o                         
  22  10   6          4.94         11.02        69.17 o                         
  24  10   6        143.44        288.39        80.51 o                         
  26  10   6         10.00         11.42        83.70 o                         
 -29  11   6         65.64        212.51        87.34 o                         
 -27  11   6         15.36         55.86        80.28 o                         
 -25  11   6        154.74        141.66        73.76 o                         
 -23  11   6         73.22        141.52        66.84 o                         
 -21  11   6        693.20        843.23       106.74 o                         
 -19  11   6          8.07         56.27        54.83 o                         
 -17  11   6         76.32         84.16        70.83 o                         
 -15  11   6         14.38          2.17        48.43 o                         
 -13  11   6        353.78        357.17        59.73 o                         
 -11  11   6        132.15        157.30        45.17 o                         
  -9  11   6          0.01         17.19        41.88 o                         
  -7  11   6         49.01         88.59        42.38 o                         
  -5  11   6        222.02        284.97        41.39 o                         
  -3  11   6        917.68        952.43        61.55 o                         
  -1  11   6        568.65        614.91        44.13 o                         
   1  11   6        732.78        661.15        47.21 o                         
   3  11   6        380.04        431.14        42.19 o                         
   5  11   6        139.62        169.15        51.30 o                         
   7  11   6        442.58        382.26        66.35 o                         
   9  11   6         45.34         89.88        96.69 o                         
  11  11   6        244.56        187.42        79.26 o                         
  13  11   6        301.21        264.31        62.06 o                         
  15  11   6        131.26        196.65        64.47 o                         
  17  11   6         15.78         61.54        66.26 o                         
  19  11   6         41.41         73.43        68.00 o                         
  21  11   6          2.90         16.31        73.29 o                         
  23  11   6        125.31        254.88        83.52 o                         
  25  11   6        173.45         92.65        91.55 o                         
 -26  12   6        509.51        597.88       133.98 o                         
 -24  12   6         66.96         82.04        76.34 o                         
 -22  12   6        639.67        862.23        76.44 o                         
 -20  12   6         98.82         77.09        79.94 o                         
 -18  12   6        641.59        734.44        66.03 o                         
 -16  12   6        644.86        473.85        61.82 o                         
 -14  12   6       1255.19       1346.21        73.54 o                         
 -12  12   6        113.34        140.66        51.99 o                         
 -10  12   6        294.02        335.12        52.90 o                         
  -8  12   6         47.78        135.65        46.77 o                         
  -6  12   6          6.13         35.70        44.69 o                         
  -4  12   6        112.63         98.85        43.89 o                         
  -2  12   6         37.63         63.68        42.70 o                         
   0  12   6         62.87         60.99        42.72 o                         
   2  12   6        557.04        599.56        47.03 o                         
   4  12   6        343.22        292.31        46.74 o                         
   6  12   6          0.17          0.00        46.41 o                         
   8  12   6          6.58         30.40        47.24 o                         
  10  12   6        214.97        275.11        64.20 o                         
  12  12   6          4.58         10.97        63.80 o                         
  14  12   6          9.65         34.85        66.54 o                         
  16  12   6         35.07        130.87       122.12 o                         
  18  12   6          3.46         45.78        74.74 o                         
  20  12   6         73.27         12.13        80.19 o                         
  22  12   6        332.23        182.79        87.26 o                         
 -23  13   6          5.04         82.51        79.25 o                         
 -21  13   6         69.23        159.46        75.13 o                         
 -19  13   6          2.60        146.94        69.77 o                         
 -17  13   6         17.08        147.98        65.84 o                         
 -15  13   6        223.31        235.21        63.06 o                         
 -13  13   6         12.67         70.13        72.76 o                         
 -11  13   6         89.49        125.45        53.08 o                         
  -9  13   6       2523.95       2652.65       117.47 o                         
  -7  13   6        988.90       1129.17        64.09 o                         
  -5  13   6        145.39        104.20        56.76 o                         
  -3  13   6         12.23         51.09        47.76 o                         
  -1  13   6        408.37        354.61        49.54 o                         
   1  13   6        145.38        234.15        48.24 o                         
   3  13   6         31.25         26.37        46.19 o                         
   5  13   6         68.90        168.56        63.32 o                         
   7  13   6        250.75        341.24        53.20 o                         
   9  13   6        211.07        118.77        52.90 o                         
  11  13   6         16.14          7.23        53.84 o                         
  13  13   6        123.41        215.52       120.05 o                         
  15  13   6         66.38         31.78        76.57 o                         
  17  13   6         19.24         49.88        79.63 o                         
  19  13   6          1.41         77.74        84.66 o                         
 -20  14   6         40.81        145.12        79.61 o                         
 -18  14   6          7.71         60.74        75.02 o                         
 -16  14   6        468.27        342.99        73.33 o                         
 -14  14   6        357.06        420.25        69.57 o                         
 -12  14   6        266.18        268.03        65.25 o                         
 -10  14   6        913.35        795.37        66.71 o                         
  -8  14   6        302.81        286.90        60.55 o                         
  -6  14   6        814.42        795.47        60.44 o                         
  -4  14   6          7.80         15.46        72.64 o                         
  -2  14   6         21.34         26.40        52.33 o                         
   0  14   6          5.35        140.32        51.54 o                         
   2  14   6         59.18        117.88        53.09 o                         
   4  14   6        164.63        177.37       107.15 o                         
   6  14   6        101.06          1.55       108.69 o                         
   8  14   6          0.33         40.49        74.44 o                         
  10  14   6        279.16        277.64        64.29 o                         
  12  14   6         37.83         81.00        77.20 o                         
  14  14   6         39.07         19.93        83.51 o                         
  16  14   6          0.93         26.43        87.14 o                         
 -17  15   6        268.93        154.01        81.29 o                         
 -15  15   6        341.05        401.88        79.79 o                         
 -13  15   6         25.19         70.60        74.11 o                         
 -11  15   6         11.58         37.78        68.75 o                         
  -9  15   6        266.33        259.21        88.30 o                         
  -7  15   6        131.21        145.93        66.20 o                         
  -5  15   6          9.22         48.55        63.15 o                         
  -3  15   6         19.84         43.72        60.59 o                         
  -1  15   6          2.34          3.62        58.74 o                         
   1  15   6         23.30         48.60        60.76 o                         
   3  15   6         15.01        130.14        80.00 o                         
   5  15   6         10.05         41.74        81.12 o                         
   7  15   6         11.19         35.23        65.55 o                         
   9  15   6         93.47         84.26        74.20 o                         
  11  15   6          0.88         75.97        85.41 o                         
  13  15   6        582.66        582.55       206.67 o                         
 -10  16   6         11.97         72.87        77.83 o                         
  -8  16   6        206.01        339.57        83.05 o                         
  -6  16   6         16.87         94.24        70.63 o                         
  -4  16   6         46.67         38.26        68.21 o                         
  -2  16   6          6.66         40.31        69.97 o                         
   0  16   6          9.71         69.63        91.52 o                         
   2  16   6          9.46        192.94       196.73 o                         
   4  16   6          5.29         31.15        90.33 o                         
   6  16   6        139.82        346.17        93.43 o                         
 -35   1   7         15.49         43.85        73.60 o                         
 -33   1   7         14.10         36.55        63.08 o                         
 -31   1   7         15.55         15.39        69.44 o                         
 -29   1   7         75.95         76.28        50.02 o                         
 -27   1   7          8.41         26.49        38.94 o                         
 -25   1   7        205.88        171.92        33.88 o                         
 -23   1   7         27.11         31.86        29.48 o                         
 -21   1   7          6.09         14.83        32.39 o                         
 -19   1   7       1722.30       1726.42       107.81 o                         
 -17   1   7       2103.33       1951.32        55.56 o                         
 -15   1   7        644.56        596.57        36.20 o                         
 -13   1   7       1060.48       1014.09        46.90 o                         
 -11   1   7        759.89        726.61        41.93 o                         
  -9   1   7          2.16         12.57        27.58 o                         
  -7   1   7         30.43         18.84        27.14 o                         
  -5   1   7        383.51        310.63        43.94 o                         
  -3   1   7         76.61         94.22        42.21 o                         
  -1   1   7        512.58        600.88        49.84 o                         
   1   1   7         77.60        126.51        42.80 o                         
   3   1   7        192.19        208.50        43.72 o                         
   5   1   7        804.21        850.13        65.79 o                         
   7   1   7        154.55        213.87        79.78 o                         
   9   1   7        422.06        464.78        52.03 o                         
  11   1   7         45.97         62.13        61.06 o                         
  13   1   7        140.95        111.35        48.56 o                         
  15   1   7        170.01        179.65        88.94 o                         
  17   1   7       1539.40       1564.72        99.09 o                         
  19   1   7         14.26         34.78        60.61 o                         
  21   1   7        117.08        130.27        66.54 o                         
  23   1   7          1.58          8.05        70.36 o                         
  25   1   7        104.91        106.01        82.36 o                         
  27   1   7          1.19         33.33        80.11 o                         
  29   1   7          1.60         12.30        84.96 o                         
  31   1   7         97.49        116.19       117.09 o                         
 -36   2   7          9.79         73.26       110.92 o                         
 -34   2   7         26.54        129.39        86.62 o                         
 -32   2   7          1.10          8.36        76.68 o                         
 -30   2   7        160.39        151.80        58.63 o                         
 -28   2   7        238.70        277.67        51.71 o                         
 -26   2   7        446.44        419.17        47.82 o                         
 -24   2   7         67.98         54.89        36.25 o                         
 -22   2   7         60.36         63.30        32.67 o                         
 -20   2   7       1088.22        902.83        50.00 o                         
 -18   2   7        172.89        248.44        41.07 o                         
 -16   2   7       1233.35       1317.88        51.37 o                         
 -14   2   7         27.06         15.17        30.80 o                         
 -12   2   7       1159.79       1045.68        47.18 o                         
 -10   2   7        320.28        384.73        32.28 o                         
  -8   2   7        623.19        691.43        47.89 o                         
  -6   2   7        417.56        405.99        36.86 o                         
  -4   2   7         69.85         75.58        32.52 o                         
  -2   2   7        991.03        986.92        64.77 o                         
   0   2   7       1151.56       1078.96        78.49 o                         
   2   2   7        643.06        574.33        51.02 o                         
   4   2   7         40.84          3.36        41.16 o                         
   6   2   7        151.59        286.48        45.46 o                         
   8   2   7         58.19         31.98        44.27 o                         
  10   2   7        195.61        197.77        48.36 o                         
  12   2   7       1495.15       1356.69        78.87 o                         
  14   2   7        337.30        444.96        57.31 o                         
  16   2   7        145.91        110.50        74.20 o                         
  18   2   7         69.92         99.84        57.88 o                         
  20   2   7        502.38        616.37        73.08 o                         
  22   2   7        104.89        116.82        69.83 o                         
  24   2   7         80.41        125.10       104.43 o                         
  26   2   7         61.50         23.91        76.83 o                         
  28   2   7        353.25        548.32        85.61 o                         
  30   2   7        132.40        128.20        91.28 o                         
 -35   3   7         70.09        200.50       120.70 o                         
 -33   3   7         40.08        121.56        82.42 o                         
 -31   3   7        101.13         29.64        75.15 o                         
 -29   3   7         88.04         83.43        67.32 o                         
 -27   3   7         27.94         92.99        59.79 o                         
 -25   3   7         45.93         33.89        53.77 o                         
 -23   3   7        107.69         91.68        49.51 o                         
 -21   3   7         46.66         46.48        35.50 o                         
 -19   3   7        556.46        511.41        36.56 o                         
 -17   3   7          7.99         13.12        32.56 o                         
 -15   3   7        327.95        415.67        35.57 o                         
 -13   3   7         53.56         46.46        30.15 o                         
 -11   3   7        178.55        184.63        30.63 o                         
  -9   3   7         33.42         49.44        28.27 o                         
  -7   3   7         12.98         15.37        27.33 o                         
  -5   3   7         17.28         35.35        32.51 o                         
  -3   3   7         57.39         63.68        32.68 o                         
  -1   3   7        140.97        207.36        34.29 o                         
   1   3   7        625.17        682.64        51.05 o                         
   3   3   7        966.70        989.04        69.44 o                         
   5   3   7        139.55        113.82        67.26 o                         
   7   3   7       2026.98       1989.25       134.13 o                         
   9   3   7       1966.71       2001.71        79.05 o                         
  11   3   7        823.11        847.38        68.18 o                         
  13   3   7         58.03          0.26        49.38 o                         
  15   3   7       1527.87       1521.92       240.88 o                         
  17   3   7       3611.79       3542.70       122.89 o                         
  19   3   7        322.97        341.94        66.86 o                         
  21   3   7         65.70         31.56        66.49 o                         
  23   3   7         39.64         11.62        69.19 o                         
  25   3   7         26.54         39.41        71.09 o                         
  27   3   7         42.59         80.44        77.97 o                         
  29   3   7          1.90          4.78        84.58 o                         
  31   3   7          2.90         53.85        96.66 o                         
 -34   4   7          3.42         67.92        89.38 o                         
 -32   4   7         31.89         24.68        81.27 o                         
 -30   4   7          7.23         12.47        71.16 o                         
 -28   4   7         25.74         75.18        64.45 o                         
 -26   4   7         14.83        110.01        66.14 o                         
 -24   4   7         20.76          1.81        51.82 o                         
 -22   4   7         55.38         66.36        47.26 o                         
 -20   4   7         57.18         84.27        33.92 o                         
 -18   4   7          7.71         23.69        32.99 o                         
 -16   4   7         32.01         84.04        43.18 o                         
 -14   4   7        661.46        759.39        67.57 o                         
 -12   4   7         79.89         86.45        31.32 o                         
 -10   4   7          0.66          7.33        29.13 o                         
  -8   4   7         25.38         27.34        28.80 o                         
  -6   4   7        254.12        338.37        36.76 o                         
  -4   4   7         24.51         53.42        32.62 o                         
  -2   4   7         38.92         72.76        39.58 o                         
   0   4   7         38.49        103.02        41.25 o                         
   2   4   7        799.33        830.46        56.56 o                         
   4   4   7        374.78        370.63        47.01 o                         
   6   4   7        761.33        770.76       102.76 o                         
   8   4   7         50.93        111.72        48.28 o                         
  10   4   7        652.53        696.88        58.33 o                         
  12   4   7         48.74          5.95        49.93 o                         
  14   4   7        291.76        276.51       128.70 o                         
  16   4   7        401.15        504.88        67.16 o                         
  18   4   7        388.14        430.65        65.31 o                         
  20   4   7          1.85          4.91        47.84 o                         
  22   4   7          3.44         41.16        48.81 o                         
  24   4   7         88.98        147.18        54.18 o                         
  26   4   7         36.19         74.43        60.71 o                         
  28   4   7          2.29         42.73        85.24 o                         
  30   4   7          3.32         85.46       132.45 o                         
 -33   5   7         90.95        140.88       159.17 o                         
 -31   5   7         42.10         48.88        77.72 o                         
 -29   5   7          0.52         26.19        69.99 o                         
 -27   5   7         34.50         54.05        64.88 o                         
 -25   5   7        320.45        307.62       103.79 o                         
 -23   5   7        187.69         39.75        50.67 o                         
 -21   5   7        233.74        193.44        47.77 o                         
 -19   5   7        118.96         68.54        34.70 o                         
 -17   5   7          1.29         20.70        33.79 o                         
 -15   5   7        241.43        246.68        39.90 o                         
 -13   5   7        458.42        417.44        50.46 o                         
 -11   5   7       1533.67       1654.42        58.40 o                         
  -9   5   7       3392.60       3431.04        97.64 o                         
  -7   5   7        385.32        409.08        37.06 o                         
  -5   5   7         30.93         15.61        40.71 o                         
  -3   5   7        249.88        308.74       150.26 o                         
  -1   5   7        540.65        608.27        66.63 o                         
   1   5   7          1.72          3.58        32.53 o                         
   3   5   7        404.24        366.17        54.63 o                         
   5   5   7          1.80         16.24        33.52 o                         
   7   5   7         44.42         54.13        36.25 o                         
   9   5   7        554.14        730.42        79.30 o                         
  11   5   7       2505.67       2563.33        73.06 o                         
  13   5   7       4951.95       4624.14       316.46 o                         
  15   5   7        961.47        872.17        58.53 o                         
  17   5   7        196.32        199.52        47.46 o                         
  19   5   7          6.70         12.99        45.53 o                         
  21   5   7          3.34         36.68        49.74 o                         
  23   5   7         11.11         63.00        52.71 o                         
  25   5   7         14.49         51.94        73.79 o                         
  27   5   7          5.41        133.00        80.58 o                         
  29   5   7         56.88        278.82       137.35 o                         
 -32   6   7         87.77         69.50        88.05 o                         
 -30   6   7         12.78         89.42        78.82 o                         
 -28   6   7        192.57        246.20       100.63 o                         
 -26   6   7        155.49        105.71        77.71 o                         
 -24   6   7          5.07         13.82        55.08 o                         
 -22   6   7         32.63         78.07        51.08 o                         
 -20   6   7         33.18        108.29        62.05 o                         
 -18   6   7         80.84         65.04        44.86 o                         
 -16   6   7          9.53         25.78        33.58 o                         
 -14   6   7        439.98        428.60        41.10 o                         
 -12   6   7          1.70          0.77        42.90 o                         
 -10   6   7         52.68         51.98        44.49 o                         
  -8   6   7        302.74        280.80        46.22 o                         
  -6   6   7         20.58         58.63        45.40 o                         
  -4   6   7         48.68          4.65        34.01 o                         
  -2   6   7         55.43         65.28        34.44 o                         
   0   6   7         10.76         17.09        34.95 o                         
   2   6   7         27.06         79.46        35.55 o                         
   4   6   7        104.66        117.15        45.20 o                         
   6   6   7         85.41         87.25        45.07 o                         
   8   6   7         48.10         34.06        37.64 o                         
  10   6   7        858.97        908.46       141.65 o                         
  12   6   7        314.89        348.43        54.51 o                         
  14   6   7        454.14        426.87        67.95 o                         
  16   6   7         23.00         77.83        44.93 o                         
  18   6   7          5.59          0.00        46.78 o                         
  20   6   7          0.00         94.08        50.79 o                         
  22   6   7          0.43          5.40        59.61 o                         
  24   6   7         76.86        293.94        73.25 o                         
  26   6   7         48.63        129.94        81.57 o                         
  28   6   7          5.46        151.83       139.16 o                         
 -31   7   7         47.24        107.25       133.22 o                         
 -29   7   7          4.76         88.35       110.89 o                         
 -27   7   7         34.56          1.03        79.27 o                         
 -25   7   7        196.10        124.19       123.15 o                         
 -23   7   7          1.33          0.66        63.58 o                         
 -21   7   7        128.50         46.69        57.85 o                         
 -19   7   7        237.50        107.17        52.57 o                         
 -17   7   7          4.69         54.73        49.80 o                         
 -15   7   7         96.85         66.13        37.03 o                         
 -13   7   7        523.59        503.50        62.31 o                         
 -11   7   7        240.92        201.42        32.73 o                         
  -9   7   7        106.64        145.94        38.17 o                         
  -7   7   7         99.17        121.99        38.40 o                         
  -5   7   7         73.01         77.51        36.08 o                         
  -3   7   7        172.17        133.35        37.41 o                         
  -1   7   7         51.02         43.93        36.54 o                         
   1   7   7          8.46          1.64        35.22 o                         
   3   7   7        674.72        726.88        81.46 o                         
   5   7   7        134.16        145.55        37.35 o                         
   7   7   7       1563.42       1472.82       276.00 o                         
   9   7   7       1018.09       1018.04       106.43 o                         
  11   7   7        103.76         58.17        40.94 o                         
  13   7   7        474.85        507.06        49.41 o                         
  15   7   7        848.63        799.70        60.38 o                         
  17   7   7       1069.62       1183.49       142.03 o                         
  19   7   7        290.22        385.85        79.96 o                         
  21   7   7          4.08         62.43        64.44 o                         
  23   7   7          1.87         22.40        72.25 o                         
  25   7   7        139.11        156.22       150.39 o                         
  27   7   7         98.12        149.10        90.62 o                         
 -30   8   7         47.05        111.99       101.98 o                         
 -28   8   7         58.08         81.91        92.25 o                         
 -26   8   7          0.00         83.90        79.59 o                         
 -24   8   7        121.72         10.83        65.95 o                         
 -22   8   7         25.28         99.71        54.99 o                         
 -20   8   7         21.67         70.39        51.64 o                         
 -18   8   7          0.07          0.69        45.05 o                         
 -16   8   7        137.02        183.20        47.08 o                         
 -14   8   7         18.18         13.68        35.49 o                         
 -12   8   7         17.89         45.53        33.78 o                         
 -10   8   7        141.75        140.00        49.54 o                         
  -8   8   7         37.73         43.98        39.20 o                         
  -6   8   7        175.08        186.59        51.83 o                         
  -4   8   7          7.85         63.48        46.10 o                         
  -2   8   7          7.02         61.45        66.61 o                         
   0   8   7         18.96         17.60        45.91 o                         
   2   8   7       2290.57       2351.82       156.22 o                         
   4   8   7        202.42        270.50        46.41 o                         
   6   8   7        179.03        164.09        42.69 o                         
   8   8   7        160.08        148.94        48.76 o                         
  10   8   7         25.44         34.54        41.29 o                         
  12   8   7        114.85        120.25        46.81 o                         
  14   8   7        271.57        373.96       138.64 o                         
  16   8   7          9.42         82.10        91.65 o                         
  18   8   7         39.38        104.34        63.96 o                         
  20   8   7         41.62        147.77        88.17 o                         
  22   8   7        229.36        315.88        77.85 o                         
  24   8   7        201.57        253.06        84.21 o                         
  26   8   7          3.90         31.78        91.95 o                         
 -29   9   7         48.28         25.92        83.99 o                         
 -27   9   7         23.86         52.71        76.36 o                         
 -25   9   7         20.78         62.01        66.77 o                         
 -23   9   7        108.53         79.42        61.96 o                         
 -21   9   7        154.89         94.04        83.20 o                         
 -19   9   7        590.12        579.36        57.85 o                         
 -17   9   7        944.50        892.20        57.78 o                         
 -15   9   7        753.59        641.91        63.45 o                         
 -13   9   7        617.03        734.52        51.06 o                         
 -11   9   7         68.04         68.25        43.02 o                         
  -9   9   7         65.14         62.75        41.52 o                         
  -7   9   7        105.24         98.94        70.23 o                         
  -5   9   7         49.36         71.41        56.81 o                         
  -3   9   7         47.04         48.74        49.96 o                         
  -1   9   7        219.39        328.08        46.80 o                         
   1   9   7        725.11        767.96        68.74 o                         
   3   9   7        863.29        921.91       159.81 o                         
   5   9   7       1175.27       1105.86        76.94 o                         
   7   9   7          2.96         12.44        52.07 o                         
   9   9   7         12.62          3.36        74.87 o                         
  11   9   7         24.39         55.71        60.35 o                         
  13   9   7        292.07        282.40        60.22 o                         
  15   9   7         15.16         65.68        64.44 o                         
  17   9   7        125.41         93.82        67.05 o                         
  19   9   7          9.55         34.98        71.15 o                         
  21   9   7        676.77        797.58       112.70 o                         
  23   9   7        207.38        218.04        88.24 o                         
  25   9   7         46.56        130.73       129.22 o                         
 -26  10   7         76.41         55.70        76.44 o                         
 -24  10   7        150.47         77.45        70.09 o                         
 -22  10   7        167.75        134.11        64.22 o                         
 -20  10   7         13.61         49.92        57.25 o                         
 -18  10   7          2.04          4.30        54.59 o                         
 -16  10   7          2.46          7.15        50.97 o                         
 -14  10   7          9.36         55.43        47.62 o                         
 -12  10   7         26.22         12.61        48.65 o                         
 -10  10   7         52.59         58.28        44.53 o                         
  -8  10   7         60.16        106.68        51.25 o                         
  -6  10   7          0.77         42.08        58.89 o                         
  -4  10   7         92.67          0.55        56.50 o                         
  -2  10   7        108.18         77.10        56.08 o                         
   0  10   7        185.69         87.70        61.11 o                         
   2  10   7        520.67        599.53        64.27 o                         
   4  10   7         40.99        115.82        57.99 o                         
   6  10   7         12.53         73.29        72.29 o                         
   8  10   7          8.87          1.55        56.02 o                         
  10  10   7         14.86         39.49        59.88 o                         
  12  10   7         20.47         49.87        62.64 o                         
  14  10   7        142.09        395.35        70.19 o                         
  16  10   7          5.75         47.54        70.65 o                         
  18  10   7        342.44        782.59        81.84 o                         
  20  10   7        485.11        550.08       105.47 o                         
  22  10   7        131.24        109.92       110.50 o                         
 -25  11   7        150.04        100.66        81.17 o                         
 -23  11   7        106.11        197.20        83.02 o                         
 -21  11   7         53.85        105.92        68.39 o                         
 -19  11   7        125.14         93.84        63.64 o                         
 -17  11   7        396.57        273.61        85.83 o                         
 -15  11   7         40.07        107.04        53.87 o                         
 -13  11   7         30.78         64.98        52.36 o                         
 -11  11   7          0.03          0.00        47.93 o                         
  -9  11   7         82.44        143.04        51.67 o                         
  -7  11   7         67.91         43.71        57.95 o                         
  -5  11   7          0.47          1.29        60.86 o                         
  -3  11   7       1088.24        941.61        83.03 o                         
  -1  11   7       2852.29       2693.75       100.51 o                         
   1  11   7       1285.34       1098.37        89.69 o                         
   3  11   7       1774.94       1855.79       104.67 o                         
   5  11   7        621.39        792.92        74.11 o                         
   7  11   7         38.49         51.95        64.54 o                         
   9  11   7        415.96        385.05       114.12 o                         
  11  11   7        450.18        593.85        72.66 o                         
  13  11   7        133.44        156.71        72.06 o                         
  15  11   7          0.08         64.46        73.57 o                         
  17  11   7         50.32        139.30        80.14 o                         
  19  11   7        380.44        490.70       161.23 o                         
  21  11   7         10.15         81.80        91.60 o                         
 -22  12   7          5.76         52.94        77.42 o                         
 -20  12   7        125.54        122.62        72.37 o                         
 -18  12   7         48.91         42.32        67.86 o                         
 -16  12   7        994.22       1143.94       102.98 o                         
 -14  12   7        190.96        240.08        87.70 o                         
 -12  12   7        119.66        167.79        89.21 o                         
 -10  12   7         45.31         98.66        56.67 o                         
  -8  12   7         24.01         96.84        77.45 o                         
  -6  12   7        659.85        749.76       119.28 o                         
  -4  12   7          2.41         81.31        65.79 o                         
  -2  12   7        226.87        107.22        67.10 o                         
   0  12   7         42.04         10.84        64.59 o                         
   2  12   7        114.54         96.00        54.71 o                         
   4  12   7        358.68        449.87        75.39 o                         
   6  12   7        488.93        544.28       153.88 o                         
   8  12   7          2.88         26.50        70.27 o                         
  10  12   7          0.33          4.82        70.18 o                         
  12  12   7         33.23         48.83        74.75 o                         
  14  12   7        199.32        228.61        79.47 o                         
  16  12   7         34.57         58.10        83.61 o                         
  18  12   7          1.44        142.37        91.53 o                         
 -19  13   7        345.23        463.04        80.16 o                         
 -17  13   7        128.08         87.86        73.47 o                         
 -15  13   7       1216.74       1289.54        79.98 o                         
 -13  13   7        845.50        923.04        84.21 o                         
 -11  13   7         34.07        135.31        88.08 o                         
  -9  13   7        306.25        581.12        88.56 o                         
  -7  13   7       1260.92       1243.19        94.27 o                         
  -5  13   7        117.68        238.00       111.66 o                         
  -3  13   7         76.66        151.25        73.00 o                         
  -1  13   7          8.11         28.66       108.95 o                         
   1  13   7        359.21        405.74        80.41 o                         
   3  13   7         27.69         85.49        79.20 o                         
   5  13   7          0.55         42.81        78.09 o                         
   7  13   7          4.49          0.26        76.22 o                         
   9  13   7          5.91         31.09        78.19 o                         
  11  13   7         98.55        128.89        82.84 o                         
  13  13   7        102.30        278.88        87.34 o                         
  15  13   7          7.07          0.26        88.81 o                         
 -14  14   7         13.72        107.73       117.09 o                         
 -12  14   7        184.69        149.01       100.39 o                         
 -10  14   7         14.69        108.81       106.11 o                         
  -8  14   7         40.14         83.96        91.01 o                         
  -6  14   7         43.90         17.78        85.44 o                         
  -4  14   7         87.36        148.70        85.71 o                         
  -2  14   7        118.89         91.56        86.53 o                         
   0  14   7          9.64         57.38        82.79 o                         
   2  14   7         49.67         39.50       120.31 o                         
   4  14   7        110.65         96.90        86.58 o                         
   6  14   7        154.01        196.63        87.66 o                         
   8  14   7        175.59        388.54       235.59 o                         
  10  14   7        152.88        101.19        88.40 o                         
  -5  15   7         21.00        136.68        97.00 o                         
  -3  15   7         39.57        153.84        92.62 o                         
  -1  15   7         49.96        125.63       127.28 o                         
   1  15   7          0.10          1.29       125.22 o                         
 -32   0   8         75.05        369.98       187.44 o                         
 -30   0   8         23.33        138.64       169.37 o                         
 -28   0   8         21.84          0.77       148.45 o                         
 -26   0   8       1061.44        929.46       145.61 o                         
 -24   0   8       3306.63       2778.33       159.56 o                         
 -22   0   8        142.75         99.94        64.26 o                         
 -20   0   8        173.96        119.91        60.79 o                         
 -18   0   8         27.58          0.00        73.07 o                         
 -16   0   8        541.23        542.02        60.94 o                         
 -14   0   8          2.09         25.40        50.38 o                         
 -12   0   8        511.10        462.49        53.31 o                         
 -10   0   8         27.05         90.40        71.13 o                         
  -8   0   8         70.64         45.56        47.65 o                         
  -6   0   8        101.12         86.23        70.23 o                         
  -4   0   8       3239.09       3119.36       123.41 o                         
  -2   0   8         72.02         51.38        67.39 o                         
   0   0   8        374.12        337.70        75.39 o                         
   2   0   8        268.98        305.95        76.68 o                         
   4   0   8        509.32        379.53        79.26 o                         
   6   0   8         20.41         77.45        91.65 o                         
   8   0   8          2.45         82.88        83.65 o                         
  10   0   8        759.39        748.73        94.24 o                         
  12   0   8       1768.43       1777.84       140.45 o                         
  14   0   8       2035.10       2015.63       152.07 o                         
  16   0   8         55.47          9.81        95.79 o                         
  18   0   8        126.13        171.17       112.31 o                         
  20   0   8         68.60        203.45       115.15 o                         
  22   0   8         72.11        180.73       124.96 o                         
  24   0   8         92.69          5.94       126.25 o                         
  26   0   8         54.81         26.08       137.35 o                         
 -31   1   8         36.68          0.00       123.49 o                         
 -29   1   8        165.79        263.52       114.09 o                         
 -27   1   8          3.57        241.66       236.88 o                         
 -25   1   8          0.02        118.25        60.76 o                         
 -23   1   8       2534.99       2191.01        75.12 o                         
 -21   1   8        209.67         99.37        59.74 o                         
 -19   1   8         60.76          7.99        39.34 o                         
 -17   1   8        402.99        415.82        42.18 o                         
 -15   1   8        193.82        136.39        40.69 o                         
 -13   1   8        282.57        320.91        63.87 o                         
 -11   1   8         26.26        144.04        85.37 o                         
  -9   1   8        158.92        168.15        40.43 o                         
  -7   1   8         29.74         23.30        33.20 o                         
  -5   1   8       1112.15       1116.86       105.98 o                         
  -3   1   8        337.22        299.37        52.57 o                         
  -1   1   8          0.69         14.68        47.81 o                         
   1   1   8        843.39        929.88        75.12 o                         
   3   1   8        159.86        181.99        51.20 o                         
   5   1   8        267.94        249.88       109.73 o                         
   7   1   8        183.02        184.34       122.12 o                         
   9   1   8        165.25        172.19       143.29 o                         
  11   1   8          0.09          0.26        59.68 o                         
  13   1   8        492.00        536.21        70.71 o                         
  15   1   8       1968.14       2159.88       109.52 o                         
  17   1   8        628.63        590.73        81.13 o                         
  19   1   8          6.36         51.28        77.17 o                         
  21   1   8          7.03          0.26        80.50 o                         
  23   1   8        125.87         82.32        89.91 o                         
  25   1   8          0.72          3.87        92.74 o                         
  27   1   8          4.38         30.24        98.95 o                         
 -32   2   8         40.37         71.41       129.72 o                         
 -30   2   8         45.99         20.25       119.18 o                         
 -28   2   8        134.16         82.91       106.06 o                         
 -26   2   8         45.30         29.55        65.53 o                         
 -24   2   8         62.73         62.53        59.49 o                         
 -22   2   8        882.72        905.99        97.80 o                         
 -20   2   8        297.26        250.86        56.83 o                         
 -18   2   8         49.07         20.35        39.29 o                         
 -16   2   8         30.54          5.24        37.02 o                         
 -14   2   8         27.15         17.35        35.69 o                         
 -12   2   8         28.98         38.77        35.48 o                         
 -10   2   8        124.91        163.35        46.75 o                         
  -8   2   8         63.37         93.69        39.19 o                         
  -6   2   8          4.29          6.32        37.49 o                         
  -4   2   8        835.06        822.77        52.50 o                         
  -2   2   8         87.61         83.34        39.84 o                         
   0   2   8        209.85        202.23        63.00 o                         
   2   2   8         85.81        121.50        50.91 o                         
   4   2   8         47.68         24.52        54.19 o                         
   6   2   8        389.91        503.08        78.60 o                         
   8   2   8          0.73          2.58        50.17 o                         
  10   2   8         15.19         48.93        58.08 o                         
  12   2   8          9.96         22.11        62.96 o                         
  14   2   8        377.33        375.13        74.30 o                         
  16   2   8         11.42         30.21        69.37 o                         
  18   2   8         15.38         29.91        74.03 o                         
  20   2   8         32.41          6.09        78.96 o                         
  22   2   8         85.69        284.18        97.21 o                         
  24   2   8        108.43         72.80        91.13 o                         
  26   2   8          2.34          1.81        92.14 o                         
 -31   3   8         34.53         48.80       129.21 o                         
 -29   3   8         22.12          0.52       115.97 o                         
 -27   3   8        136.79         21.85        74.75 o                         
 -25   3   8        124.52         85.33        66.22 o                         
 -23   3   8          2.88          1.29        70.29 o                         
 -21   3   8        380.85        408.30        56.99 o                         
 -19   3   8        426.19        338.20        64.02 o                         
 -17   3   8         89.20        106.22        38.35 o                         
 -15   3   8         33.26         25.90        37.81 o                         
 -13   3   8        565.87        621.51        79.32 o                         
 -11   3   8        559.94        485.65        39.44 o                         
  -9   3   8        707.04        762.88        41.50 o                         
  -7   3   8         24.77         24.89        38.00 o                         
  -5   3   8        106.91        102.00        39.59 o                         
  -3   3   8        437.24        449.58        59.41 o                         
  -1   3   8         16.67         11.07        38.63 o                         
   1   3   8        363.35        310.43        52.86 o                         
   3   3   8         30.52          1.29        50.49 o                         
   5   3   8        180.53        301.73        65.26 o                         
   7   3   8        507.90        469.20        76.94 o                         
   9   3   8        195.24        227.09        66.61 o                         
  11   3   8          9.48          2.45        62.34 o                         
  13   3   8       1119.37       1198.85       108.44 o                         
  15   3   8          0.45         60.45        69.89 o                         
  17   3   8          1.63          0.77        71.93 o                         
  19   3   8         14.77         59.71        76.22 o                         
  21   3   8        103.12        296.63        86.53 o                         
  23   3   8          1.50          0.26        87.90 o                         
  25   3   8          4.79         19.34        82.69 o                         
 -30   4   8          7.00         30.49       123.62 o                         
 -28   4   8         63.79        122.46       130.77 o                         
 -26   4   8         43.91         78.78        67.22 o                         
 -24   4   8        112.49        179.39        63.44 o                         
 -22   4   8        146.82        204.11        71.66 o                         
 -20   4   8         61.05        183.05        72.61 o                         
 -18   4   8        238.65        178.84        49.55 o                         
 -16   4   8          3.09          0.89        38.33 o                         
 -14   4   8          5.60          4.04        42.08 o                         
 -12   4   8        402.83        376.69        40.66 o                         
 -10   4   8          2.12         62.03        37.12 o                         
  -8   4   8         26.01         61.78        40.32 o                         
  -6   4   8         28.06         55.37        38.94 o                         
  -4   4   8        232.86        329.93        49.38 o                         
  -2   4   8         11.81          3.23        47.46 o                         
   0   4   8         25.71          4.52        45.18 o                         
   2   4   8        389.90        406.22        47.97 o                         
   4   4   8        215.82        182.96        79.19 o                         
   6   4   8       1343.09       1328.55        90.23 o                         
   8   4   8         40.02         92.68        56.20 o                         
  10   4   8        449.95        390.91        68.54 o                         
  12   4   8        172.51        332.91        70.47 o                         
  14   4   8        633.52        711.52        78.50 o                         
  16   4   8         16.03          0.26        70.47 o                         
  18   4   8        115.80         47.76        75.93 o                         
  20   4   8          7.22          0.52        79.50 o                         
  22   4   8         48.35         75.37        75.43 o                         
  24   4   8          2.43          0.26        84.63 o                         
  26   4   8        137.25        215.65        91.53 o                         
 -29   5   8         70.60         74.87       124.80 o                         
 -27   5   8          3.33         81.70       109.76 o                         
 -25   5   8        101.34        144.30        98.54 o                         
 -23   5   8         38.60         19.21        87.80 o                         
 -21   5   8         24.77         54.61        78.63 o                         
 -19   5   8         12.63         42.30        53.47 o                         
 -17   5   8        116.33        261.00        58.55 o                         
 -15   5   8        187.14        105.34        42.26 o                         
 -13   5   8         12.11         28.19        41.28 o                         
 -11   5   8        185.39        240.88        41.62 o                         
  -9   5   8        270.89        258.68        64.07 o                         
  -7   5   8         12.74         33.56        65.32 o                         
  -5   5   8        173.13        152.82        60.36 o                         
  -3   5   8          1.49         14.33        43.04 o                         
  -1   5   8        178.63        168.78        41.99 o                         
   1   5   8        332.21        428.32        41.16 o                         
   3   5   8        131.97        108.47        40.29 o                         
   5   5   8        931.09        741.56        95.43 o                         
   7   5   8         12.08         30.10        42.00 o                         
   9   5   8         12.77         29.75        48.16 o                         
  11   5   8        837.48        997.42        58.48 o                         
  13   5   8        238.96        157.81        52.63 o                         
  15   5   8          1.75          0.26        70.52 o                         
  17   5   8          6.35         11.90        55.31 o                         
  19   5   8          5.85         21.96        74.03 o                         
  21   5   8         61.53         55.60        77.45 o                         
  23   5   8          2.12          1.81        77.58 o                         
  25   5   8         32.30        119.58        92.01 o                         
 -28   6   8          6.79          0.77       120.42 o                         
 -26   6   8         15.01         10.56       108.56 o                         
 -24   6   8          7.68         21.02        95.17 o                         
 -22   6   8         57.41         95.99        88.68 o                         
 -20   6   8         42.61         55.79        81.41 o                         
 -18   6   8         48.50         74.71        73.94 o                         
 -16   6   8        498.90        677.99       112.31 o                         
 -14   6   8         24.16         29.33        45.15 o                         
 -12   6   8        365.09        333.26        49.07 o                         
 -10   6   8        564.85        506.55        57.08 o                         
  -8   6   8          2.56         16.09        41.77 o                         
  -6   6   8        418.88        462.87        45.25 o                         
  -4   6   8          7.17         41.80        38.14 o                         
  -2   6   8        269.25        279.73        63.87 o                         
   0   6   8          2.91         37.66        38.57 o                         
   2   6   8        124.54        115.34        42.14 o                         
   4   6   8        935.38        798.43       261.80 o                         
   6   6   8        142.40         93.59        67.21 o                         
   8   6   8        344.19        361.73        70.41 o                         
  10   6   8        111.82        123.28        46.99 o                         
  12   6   8        977.67       1033.10        67.57 o                         
  14   6   8        281.21        322.70        55.87 o                         
  16   6   8        187.48        172.35        55.94 o                         
  18   6   8          7.14         13.33        59.28 o                         
  20   6   8         18.22         48.34        76.97 o                         
  22   6   8         94.41         33.21        83.30 o                         
  24   6   8          4.06        100.10        87.85 o                         
 -27   7   8         38.36          2.58       154.65 o                         
 -25   7   8          7.56         69.45       143.03 o                         
 -23   7   8          5.08          7.49       126.77 o                         
 -21   7   8        124.08        333.83       119.80 o                         
 -19   7   8        138.39        251.21       109.47 o                         
 -17   7   8        197.52        315.24       104.82 o                         
 -13   7   8          0.57          9.59        46.55 o                         
 -11   7   8        395.34        369.88        44.20 o                         
  -9   7   8        377.97        423.54        42.49 o                         
  -7   7   8        555.61        574.19        45.58 o                         
  -5   7   8         27.41         40.54        48.56 o                         
  -3   7   8         74.95         78.13        43.67 o                         
  -1   7   8        405.40        391.33        91.18 o                         
   1   7   8          3.57         69.59        44.88 o                         
   3   7   8       1769.95       1701.29       122.38 o                         
   5   7   8         13.18         53.36        43.45 o                         
   7   7   8        141.50        142.84        47.83 o                         
   9   7   8         71.39         57.24        52.56 o                         
  11   7   8        415.11        414.65        66.52 o                         
  13   7   8         46.95        107.38        54.26 o                         
  15   7   8         29.20         50.27        72.37 o                         
  17   7   8          8.99         29.02        58.21 o                         
  19   7   8         70.34         87.89        65.78 o                         
  21   7   8          6.51         54.56        84.14 o                         
  23   7   8        249.07        191.05       140.45 o                         
 -26   8   8        246.58        365.14       107.97 o                         
 -24   8   8         58.78         94.02        98.68 o                         
 -22   8   8          0.05          8.79        91.53 o                         
 -20   8   8         27.86         58.18        83.65 o                         
 -18   8   8         31.06        178.78        78.62 o                         
 -16   8   8         38.49         37.00        74.30 o                         
 -14   8   8        217.52        297.33       114.89 o                         
 -12   8   8          6.94         40.81        49.44 o                         
 -10   8   8         60.97         78.47        48.21 o                         
  -8   8   8        317.06        383.41        44.26 o                         
  -6   8   8         28.96         50.88        41.47 o                         
  -4   8   8        158.76        175.91        74.34 o                         
  -2   8   8         22.75        101.74        45.89 o                         
   0   8   8        410.37        289.32        85.83 o                         
   2   8   8        961.15        603.21       261.67 o                         
   4   8   8         82.68         99.94       118.12 o                         
   6   8   8         89.20        183.90       184.86 o                         
   8   8   8        173.98         96.81        67.12 o                         
  10   8   8          0.67          4.00        49.88 o                         
  12   8   8         53.32         52.93        53.99 o                         
  14   8   8         27.71         32.18        60.51 o                         
  16   8   8          2.78         53.69        76.94 o                         
  18   8   8          1.00         34.03        81.39 o                         
  20   8   8         48.81         74.55        87.97 o                         
 -23   9   8        116.50          9.17       100.77 o                         
 -21   9   8         39.31         14.46        93.35 o                         
 -19   9   8         39.76          9.93        86.59 o                         
 -17   9   8         58.47         32.87        82.27 o                         
 -15   9   8         18.66          4.26        77.45 o                         
 -13   9   8         75.43        116.79        72.02 o                         
 -11   9   8        143.54        174.95        73.69 o                         
  -9   9   8        651.08        532.19        74.14 o                         
  -7   9   8        137.60        201.15        45.11 o                         
  -5   9   8         85.13        134.42        52.36 o                         
  -3   9   8        338.46        232.43        54.12 o                         
  -1   9   8       1312.67       1265.83        83.66 o                         
   1   9   8        358.19        285.99        53.29 o                         
   3   9   8        186.31        137.70        47.44 o                         
   5   9   8          3.76         32.46        46.34 o                         
   7   9   8          0.51         28.05        49.93 o                         
   9   9   8          6.85         28.01        65.35 o                         
  11   9   8        135.96         11.10        68.32 o                         
  13   9   8         75.15        143.81        75.11 o                         
  15   9   8         99.98        115.28        80.24 o                         
  17   9   8          5.57         57.16        83.88 o                         
  19   9   8         11.13        116.05       111.92 o                         
 -22  10   8         34.01         79.95       103.58 o                         
 -20  10   8         10.25        119.31       121.47 o                         
 -18  10   8          4.98          0.26        90.82 o                         
 -16  10   8          0.41         40.08        87.68 o                         
 -14  10   8         67.48        166.24        86.43 o                         
 -12  10   8        189.34        328.50        82.53 o                         
 -10  10   8         10.51         82.32        78.49 o                         
  -8  10   8        195.20        344.45       164.85 o                         
  -6  10   8         75.23        150.36        58.74 o                         
  -4  10   8        337.08        373.24        68.38 o                         
  -2  10   8        344.07        365.92       143.81 o                         
   0  10   8          5.34         10.22        71.18 o                         
   2  10   8        256.01        198.72        73.22 o                         
   4  10   8          1.75         52.79        58.98 o                         
   6  10   8         40.99         82.10        63.02 o                         
   8  10   8         42.07          8.34        67.20 o                         
  10  10   8         44.78         84.95        72.38 o                         
  12  10   8        107.49        162.06        77.21 o                         
  14  10   8        241.47        191.84        84.39 o                         
  16  10   8          2.27        164.17       158.91 o                         
 -19  11   8        230.31         83.56       103.78 o                         
 -17  11   8        131.69        194.83        99.95 o                         
 -15  11   8          6.71          0.00        92.33 o                         
 -13  11   8          6.21        136.18        90.63 o                         
 -11  11   8         18.60         23.37        83.32 o                         
  -9  11   8         79.31        190.44        83.60 o                         
  -7  11   8         72.21         75.50        84.16 o                         
  -5  11   8          0.99          8.15        65.31 o                         
  -3  11   8         39.80        153.11        80.80 o                         
  -1  11   8         44.94          0.00        77.30 o                         
   1  11   8          7.65         85.43        78.33 o                         
   3  11   8         20.97         17.70        75.63 o                         
   5  11   8        291.06        104.93       115.54 o                         
   7  11   8        249.97        241.42        72.39 o                         
   9  11   8         94.21        179.51       183.83 o                         
  11  11   8         43.29         69.41        82.32 o                         
  13  11   8          8.63         74.10        86.99 o                         
 -14  12   8         68.47        124.01       103.04 o                         
 -12  12   8         66.12        147.29       137.48 o                         
 -10  12   8        180.09        167.72        96.89 o                         
  -8  12   8        457.99        347.54        91.62 o                         
  -6  12   8          4.46         40.70        85.62 o                         
  -4  12   8         31.93         22.72        86.52 o                         
  -2  12   8         31.64         86.04        86.65 o                         
   0  12   8         18.72         97.98        96.69 o                         
   2  12   8          2.17         48.45        84.17 o                         
   4  12   8        187.25        290.69        88.45 o                         
   6  12   8          1.88         64.98        74.69 o                         
   8  12   8          0.53         41.80        77.21 o                         
  10  12   8         10.03        137.79        87.30 o                         
  -9  13   8         10.54        122.79        99.66 o                         
  -7  13   8         43.41        169.93        96.83 o                         
  -5  13   8          4.93          1.03       130.38 o                         
  -3  13   8        176.03        140.18        94.66 o                         
  -1  13   8        146.81         77.13        92.67 o                         
   1  13   8         90.36        142.79       140.32 o                         
   3  13   8        144.51        189.21        94.40 o                         
 -27   1   9         37.33          0.26       111.64 o                         
 -25   1   9        637.89        340.71       107.53 o                         
 -23   1   9        527.69        435.09        85.44 o                         
 -21   1   9         60.73         81.18        66.20 o                         
 -19   1   9        323.23        273.85        56.79 o                         
 -17   1   9        964.82        861.96        59.59 o                         
 -15   1   9        408.16        294.12        65.33 o                         
 -13   1   9        139.90        136.16        49.70 o                         
 -11   1   9          2.47         13.03        41.27 o                         
  -9   1   9          3.76         27.95        40.18 o                         
  -7   1   9         16.15          0.00        44.41 o                         
  -5   1   9        127.47         70.55        47.39 o                         
  -3   1   9        273.96        157.40        59.40 o                         
  -1   1   9        313.23        371.59        65.87 o                         
   1   1   9         74.92         64.52        65.52 o                         
   3   1   9        185.42        328.95       131.54 o                         
   5   1   9         33.05         56.65        66.56 o                         
   7   1   9         58.89         30.21        69.54 o                         
   9   1   9         41.47         23.81        74.44 o                         
  11   1   9        175.48        142.50        80.05 o                         
  13   1   9         94.71         58.13        80.75 o                         
  15   1   9         40.34         42.54        87.26 o                         
  17   1   9          0.79          0.77        90.62 o                         
  19   1   9         14.62         10.89        96.30 o                         
  21   1   9         14.27          0.39       102.59 o                         
 -26   2   9        360.05        260.34       113.75 o                         
 -24   2   9         81.33        112.55        75.05 o                         
 -22   2   9        505.94        527.12        80.04 o                         
 -20   2   9          7.37          8.59        61.32 o                         
 -18   2   9          3.62         24.80        48.13 o                         
 -16   2   9          0.39          0.00        44.21 o                         
 -14   2   9        714.28        916.04        60.48 o                         
 -12   2   9        465.90        352.49        56.76 o                         
 -10   2   9          4.39         27.54        41.34 o                         
  -8   2   9        679.56        636.75        53.94 o                         
  -6   2   9        411.57        421.43        64.60 o                         
  -4   2   9        185.80        200.49        49.24 o                         
  -2   2   9         88.83         98.46        48.68 o                         
   0   2   9         50.88        102.79        65.70 o                         
   2   2   9          4.32         76.58        67.77 o                         
   4   2   9          0.14         32.57        66.27 o                         
   6   2   9        501.36        394.63        76.66 o                         
   8   2   9          0.07         24.49        72.09 o                         
  10   2   9          0.46          0.26        73.20 o                         
  12   2   9        594.13        468.35        85.25 o                         
  14   2   9         12.43         59.23        84.59 o                         
  16   2   9        611.35        667.87       146.39 o                         
  18   2   9        129.68         58.02        96.73 o                         
  20   2   9        193.42        235.51       101.93 o                         
 -25   3   9         92.43        133.67        81.11 o                         
 -23   3   9          3.56        107.37        93.59 o                         
 -21   3   9        233.39        116.25        69.49 o                         
 -19   3   9         76.41        150.49        65.85 o                         
 -17   3   9         52.11         43.38        48.76 o                         
 -15   3   9         15.37        105.92        57.24 o                         
 -13   3   9          6.87         67.16        44.17 o                         
 -11   3   9        116.53        209.63        66.51 o                         
  -9   3   9          0.29          6.93        42.51 o                         
  -7   3   9         33.81         86.56        49.74 o                         
  -5   3   9         21.65         50.41        55.38 o                         
  -3   3   9        213.30        200.32        48.06 o                         
  -1   3   9        470.38        319.80       126.64 o                         
   1   3   9       1227.92       1349.27       105.47 o                         
   3   3   9        449.39        459.98       101.21 o                         
   5   3   9        209.01        283.78        73.91 o                         
   7   3   9          3.29         51.13        72.44 o                         
   9   3   9        531.34        484.39       149.75 o                         
  11   3   9       1195.87       1254.50       138.51 o                         
  13   3   9        538.01        516.80        89.72 o                         
  15   3   9        240.09        317.82        91.82 o                         
  17   3   9         19.76         77.99        92.65 o                         
  19   3   9          7.74         38.95        98.93 o                         
  21   3   9          3.94         28.75       101.14 o                         
 -26   4   9         30.15          0.77        85.18 o                         
 -24   4   9         93.45        133.67        81.87 o                         
 -22   4   9        125.32        122.07       103.99 o                         
 -20   4   9         11.13         57.77        68.92 o                         
 -18   4   9         69.30         80.77        64.36 o                         
 -16   4   9         41.84         23.28        48.14 o                         
 -14   4   9        166.31        184.44        56.81 o                         
 -12   4   9        128.17         72.60        46.09 o                         
 -10   4   9          6.08         17.94        42.96 o                         
  -8   4   9          8.05         31.18        51.89 o                         
  -6   4   9         23.99          0.64        62.48 o                         
  -4   4   9         12.53         60.92        62.87 o                         
  -2   4   9         32.73         22.87        55.38 o                         
   0   4   9        389.15        418.46        49.54 o                         
   2   4   9         19.86         56.29        47.13 o                         
   4   4   9        528.59        600.72        58.88 o                         
   6   4   9        180.79        235.75        73.73 o                         
   8   4   9        114.31        130.46       133.22 o                         
  10   4   9        119.91          9.76        78.29 o                         
  12   4   9        131.06        143.33        85.44 o                         
  14   4   9         10.01         27.61        84.80 o                         
  16   4   9         33.38          2.84        88.36 o                         
  18   4   9        105.57        123.60        96.56 o                         
  20   4   9        132.96        175.15       103.02 o                         
 -25   5   9          8.70          3.10        85.03 o                         
 -23   5   9          6.97         21.99        79.83 o                         
 -21   5   9         10.15          8.08        73.36 o                         
 -19   5   9         50.38         80.75        69.97 o                         
 -17   5   9         96.60         68.57        64.85 o                         
 -15   5   9        372.55        369.87        55.06 o                         
 -13   5   9        112.85        154.90        50.53 o                         
 -11   5   9         79.05        115.35        60.11 o                         
  -9   5   9        120.67         61.09        49.48 o                         
  -7   5   9        111.26         76.38        78.62 o                         
  -5   5   9         64.82         80.67        61.25 o                         
  -3   5   9        152.77        146.08        46.94 o                         
  -1   5   9          0.44          1.91        46.84 o                         
   1   5   9         63.45         49.59        47.86 o                         
   3   5   9         35.40         73.99        56.08 o                         
   5   5   9       2056.14       1980.06       242.17 o                         
   7   5   9       2212.99       2220.96        89.31 o                         
   9   5   9         75.21         76.45        77.58 o                         
  11   5   9        123.31         51.27        83.15 o                         
  13   5   9        205.55        119.80       123.54 o                         
  15   5   9        181.71         80.66        88.83 o                         
  17   5   9        125.49        143.08        94.61 o                         
  19   5   9          0.28          0.00        86.43 o                         
 -22   6   9          6.66         51.29        81.64 o                         
 -20   6   9         23.71         73.41        77.51 o                         
 -18   6   9         97.00        105.53        84.97 o                         
 -16   6   9          7.50         79.08        79.06 o                         
 -14   6   9        344.32        311.63        74.14 o                         
 -12   6   9         29.78         25.02        54.60 o                         
 -10   6   9          0.49         12.08        50.83 o                         
  -8   6   9          0.85          9.70        49.43 o                         
  -6   6   9          6.67          6.72        57.37 o                         
  -4   6   9          3.00         23.76        45.43 o                         
  -2   6   9         16.82         35.36        52.54 o                         
   0   6   9         96.79         43.33        58.25 o                         
   2   6   9         97.95        138.51        83.16 o                         
   4   6   9        812.58        857.38       175.88 o                         
   6   6   9        244.56        171.08        49.33 o                         
   8   6   9        508.68        570.77        61.94 o                         
  10   6   9          0.00         85.05        66.61 o                         
  12   6   9          0.12         40.17        85.66 o                         
  14   6   9         13.08          2.20        88.63 o                         
  16   6   9          6.97        117.20       105.08 o                         
 -21   7   9        161.42        110.99        98.44 o                         
 -19   7   9        305.67        205.39        91.86 o                         
 -17   7   9         40.94         10.98        83.95 o                         
 -15   7   9         52.62        121.15        67.57 o                         
 -13   7   9        164.95        192.72        64.36 o                         
 -11   7   9        274.45        268.42        52.94 o                         
  -9   7   9        186.86        228.41        62.90 o                         
  -7   7   9          4.25         49.33        60.78 o                         
  -5   7   9          9.35          7.45        47.46 o                         
  -3   7   9        642.41        434.62       104.83 o                         
  -1   7   9        589.13        502.65        89.63 o                         
   1   7   9        239.52        201.34       110.99 o                         
   3   7   9        541.08        554.90       129.18 o                         
   5   7   9          3.09          9.82        50.34 o                         
   7   7   9        419.69        457.17       120.45 o                         
   9   7   9        399.67        355.26        71.50 o                         
  11   7   9        364.19        268.37        78.04 o                         
  13   7   9        274.81        234.76        90.21 o                         
  15   7   9        115.73        137.54        95.14 o                         
 -18   8   9         47.95         95.32        86.12 o                         
 -16   8   9         31.48         54.54        72.51 o                         
 -14   8   9         19.41          4.99        69.15 o                         
 -12   8   9        132.31        169.84        66.76 o                         
 -10   8   9         15.94         98.02        71.83 o                         
  -8   8   9         11.76         23.82        69.01 o                         
  -6   8   9         58.31        109.80        60.29 o                         
  -4   8   9        533.26        644.67        97.36 o                         
  -2   8   9          7.30         95.41        69.53 o                         
   0   8   9         95.74         87.33        58.44 o                         
   2   8   9        204.80         92.62        53.97 o                         
   4   8   9        107.83         92.82        54.60 o                         
   6   8   9        210.75        165.49        58.06 o                         
   8   8   9         59.18        117.26        63.58 o                         
  10   8   9         36.48         14.41        60.12 o                         
  12   8   9        126.05        180.42        85.06 o                         
  14   8   9          2.63         88.24        77.76 o                         
 -17   9   9         65.40         87.40        82.24 o                         
 -15   9   9        105.38        132.58        78.44 o                         
 -13   9   9         21.61         77.81        74.65 o                         
 -11   9   9          7.90         58.73        73.71 o                         
  -9   9   9         16.68         35.54        84.82 o                         
  -7   9   9          7.97         17.62        61.78 o                         
  -5   9   9         11.32          4.48        63.65 o                         
  -3   9   9        237.87        240.32        63.20 o                         
  -1   9   9        139.77        196.87        76.40 o                         
   1   9   9          3.57         27.49        62.89 o                         
   3   9   9         12.81         43.91        55.35 o                         
   5   9   9         49.92         70.07        58.09 o                         
   7   9   9         11.08        111.88        61.19 o                         
   9   9   9        129.27        162.14        76.98 o                         
  11   9   9          0.82         38.42        79.64 o                         
 -12  10   9         15.69         53.24        81.95 o                         
 -10  10   9         38.24         75.74        96.31 o                         
  -8  10   9          4.15         56.64        92.19 o                         
  -6  10   9         11.86         14.82        90.36 o                         
  -4  10   9         17.92         54.35        91.55 o                         
  -2  10   9         38.74        172.93       116.31 o                         
   0  10   9          6.98         57.30        80.66 o                         
   2  10   9         40.50        118.84       106.76 o                         
   4  10   9         36.89         38.15        72.20 o                         
   6  10   9         16.60          0.77        74.09 o                         
 -20   0  10        115.78        176.60       152.84 o                         
 -18   0  10         47.72         93.36       101.08 o                         
 -16   0  10          3.13         17.93        84.61 o                         
 -14   0  10        158.16        175.19       131.29 o                         
 -12   0  10          9.35          2.89        77.20 o                         
 -10   0  10       1906.80       2188.53       113.02 o                         
  -8   0  10        119.69        107.66       110.50 o                         
  -6   0  10        198.24        241.14       112.31 o                         
  -4   0  10         54.52         80.81       109.21 o
[truncated: 8,182 more chars]
