# Supplementary material for: Synthesis and structure of 4-{[(E)-(7-meth­oxy-1,3-benzodioxol-5-yl)methyl­idene]amino}-1,5-dimethyl-2-phenyl-2,3-di­hydro-1H-pyrazol-3-one
Source: Acta Crystallogr E Crystallogr Commun. 2021 Jan 29;77(Pt 2):200–3. doi: 10.1107/S2056989021000797 (PMC7869537; doi:10.1107/S2056989021000797)
Supplement: Supplementary file 3 [file e-77-00200-Isup3.mol]

m12_sq
  --CCDC--122920    3D                              

 46 49  0  0  0  0  0  0  0  0999 V2000
   19.6258    9.6777    1.8317 O      0
   24.9700    7.1353    5.7921 O      0
   18.0922    7.4312    0.9404 O      0
   18.5407    5.2322    1.5136 O      0
   22.8377    5.2393    4.4419 N      0
   25.5049    3.7492    6.2598 N      0
   25.7839    5.0978    6.5337 N      0
   21.3708    6.7360    3.2979 C      0
   21.0941    8.0598    2.9651 C      0
   21.6656    8.7464    3.2880 H      0
   20.0068    8.4041    2.1744 C      0
   19.2345    7.3680    1.7123 C      0
   19.5028    6.0626    2.0493 C      0
   20.5420    5.7056    2.8531 C      0
   20.6951    4.8006    3.0980 H      0
   20.3982   10.7355    2.3706 C      0
   20.0245   11.5935    2.0796 H      0
   21.3227   10.6581    2.0549 H      0
   20.3817   10.6868    3.3490 H      0
   17.7931    6.0730    0.5986 C      0
   18.0603    5.8867   -0.3361 H      0
   16.8224    5.9015    0.6894 H      0
   22.5272    6.4424    4.1370 C      0
   23.0602    7.1581    4.4633 H      0
   24.8736    5.9072    5.8501 C      0
   23.9385    4.9806    5.2597 C      0
   24.3565    3.7072    5.5754 C      0
   23.6654    2.4239    5.2581 C      0
   24.3298    1.7485    5.0077 H      0
   23.0443    2.5631    4.5130 H      0
   23.1683    2.1173    6.0450 H      0
   26.0355    2.7210    7.1462 C      0
   26.9777    2.5590    6.9313 H      0
   25.5260    1.8923    7.0268 H      0
   25.9591    3.0203    8.0762 H      0
   27.0856    5.5072    6.9418 C      0
   28.2138    4.9071    6.4225 C      0
   28.1289    4.2151    5.7769 H      0
   29.4681    5.3125    6.8396 C      0
   30.2462    4.8900    6.4958 H      0
   29.5818    6.3370    7.7612 C      0
   30.4412    6.6183    8.0523 H      0
   28.4467    6.9552    8.2608 C      0
   28.5302    7.6725    8.8785 H      0
   27.1912    6.5296    7.8634 C      0
   26.4105    6.9368    8.2198 H      0
  1 11  1
  1 16  1
  2 25  1
  3 12  1
  3 20  1
  4 13  1
  4 20  1
  5 23  1
  5 26  1
  6  7  1
  6 27  1
  6 32  1
  7 25  1
  7 36  1
  8  9  1
  8 14  1
  8 23  1
  9 10  1
  9 11  1
 11 12  1
 12 13  1
 13 14  1
 14 15  1
 16 17  1
 16 18  1
 16 19  1
 20 21  1
 20 22  1
 23 24  1
 25 26  1
 26 27  1
 27 28  1
 28 29  1
 28 30  1
 28 31  1
 32 33  1
 32 34  1
 32 35  1
 36 37  1
 36 45  1
 37 38  1
 37 39  1
 39 40  1
 39 41  1
 41 42  1
 41 43  1
 43 44  1
 43 45  1
 45 46  1
M  END
$$$$
